# Supplementary material for: CYP19A1 Silencing Inhibits Cell Proliferation and Endoplasmic Reticulum Stress in Stomach Adenocarcinoma
Source: Oncol Res. 2025 Sep 26;33(10):2937–60. doi: 10.32604/or.2025.062250 (PMC12493987; doi:10.32604/or.2025.062250)
Supplement: Supplementary file 2 [file OncolRes-33-62250-s002.xlsx]

## Sheet: Supplementary Table1
Supplementary Table 1: ER stress-related genes with a relevance score of not less than 7(total number of genes, 1242)
Gene Symbol	Description	Category	Uniprot ID	Gifts	GC Id	Relevance score
RYR2	Ryanodine Receptor 2	Protein Coding	Q92736	51	GC01P237042	129.776
HSPA5	Heat Shock Protein Family A (Hsp70) Member 5	Protein Coding	P11021	52	GC09M125234	83.6575
ERN1	Endoplasmic Reticulum To Nucleus Signaling 1	Protein Coding	O75460	51	GC17M064039	78.3655
TRDN	Triadin	Protein Coding	Q13061	45	GC06M123198	65.6801
ATP2A2	ATPase Sarcoplasmic/Endoplasmic Reticulum Ca2+ Transporting 2	Protein Coding	P16615	54	GC12P110280	60.4469
SERP1	Stress Associated Endoplasmic Reticulum Protein 1	Protein Coding	Q9Y6X1	35	GC03M150541	58.5841
EIF2AK3	Eukaryotic Translation Initiation Factor 2 Alpha Kinase 3	Protein Coding	Q9NZJ5	53	GC02M088556	57.637
XBP1	X-Box Binding Protein 1	Protein Coding	P17861	49	GC22M028794	56.8832
CASQ2	Calsequestrin 2	Protein Coding	O14958	48	GC01M115700	53.9704
ERAP1	Endoplasmic Reticulum Aminopeptidase 1	Protein Coding	Q9NZ08	49	GC05M096760	52.4535
ATP2A3	ATPase Sarcoplasmic/Endoplasmic Reticulum Ca2+ Transporting 3	Protein Coding	Q93084	49	GC17M003923	51.469
ERO1A	Endoplasmic Reticulum Oxidoreductase 1 Alpha	Protein Coding	Q96HE7	46	GC14M052640	50.6264
ATP2A1	ATPase Sarcoplasmic/Endoplasmic Reticulum Ca2+ Transporting 1	Protein Coding	O14983	52	GC16P060660	50.5539
ATF6	Activating Transcription Factor 6	Protein Coding	P18850	52	GC01P161766	49.8857
ERP29	Endoplasmic Reticulum Protein 29	Protein Coding	P30040	40	GC12P112013	49.6207
HERPUD1	Homocysteine Inducible ER Protein With Ubiquitin Like Domain 1	Protein Coding	Q15011	42	GC16P056932	48.9588
VCP	Valosin Containing Protein	Protein Coding	P55072	53	GC09M035056	48.8162
ERP44	Endoplasmic Reticulum Protein 44	Protein Coding	Q9BS26	45	GC09M099979	48.5111
DDIT3	DNA Damage Inducible Transcript 3	Protein Coding	P35638	50	GC12M057516	48.1677
SERP2	Stress Associated Endoplasmic Reticulum Protein Family Member 2	Protein Coding	Q8N6R1	33	GC13P044373	48.1597
ERAP2	Endoplasmic Reticulum Aminopeptidase 2	Protein Coding	Q6P179	44	GC05P096875	48.138
ERGIC1	Endoplasmic Reticulum-Golgi Intermediate Compartment 1	Protein Coding	Q969X5	43	GC05P172834	46.4819
KDELR1	KDEL Endoplasmic Reticulum Protein Retention Receptor 1	Protein Coding	P24390	43	GC19M048382	46.1245
OS9	OS9 Endoplasmic Reticulum Lectin	Protein Coding	Q13438	45	GC12P057693	45.7059
KDELR2	KDEL Endoplasmic Reticulum Protein Retention Receptor 2	Protein Coding	P33947	43	GC07M006447	43.4343
ATF4	Activating Transcription Factor 4	Protein Coding	P18848	50	GC22P039519	42.299
ERN2	Endoplasmic Reticulum To Nucleus Signaling 2	Protein Coding	Q76MJ5	41	GC16M023690	42.2889
ERLEC1	Endoplasmic Reticulum Lectin 1	Protein Coding	Q96DZ1	41	GC02P053786	42.1019
TP53	Tumor Protein P53	Protein Coding	P04637	57	GC17M007661	41.4227
CALR	Calreticulin	Protein Coding	P27797	55	GC19P012938	41.3335
ERO1B	Endoplasmic Reticulum Oxidoreductase 1 Beta	Protein Coding	Q86YB8	44	GC01M236216	40.9145
KDELR3	KDEL Endoplasmic Reticulum Protein Retention Receptor 3	Protein Coding	O43731	40	GC22P038468	40.1828
SEC16A	SEC16 Homolog A, Endoplasmic Reticulum Export Factor	Protein Coding	O15027	40	GC09M136440	39.9335
HSP90B1	Heat Shock Protein 90 Beta Family Member 1	Protein Coding	P14625	51	GC12P103930	39.8678
ERP27	Endoplasmic Reticulum Protein 27	Protein Coding	Q96DN0	40	GC12M014914	38.1146
RER1	Retention In Endoplasmic Reticulum Sorting Receptor 1	Protein Coding	O15258	39	GC01P002391	37.9941
EIF2S1	Eukaryotic Translation Initiation Factor 2 Subunit Alpha	Protein Coding	P05198	48	GC14P067359	37.8359
CANX	Calnexin	Protein Coding	P27824	49	GC05P179678	36.8903
ERMP1	Endoplasmic Reticulum Metallopeptidase 1	Protein Coding	Q7Z2K6	38	GC09M005749	35.8804
MAPK8	Mitogen-Activated Protein Kinase 8	Protein Coding	P45983	53	GC10P048306	35.7702
RYR1	Ryanodine Receptor 1	Protein Coding	P21817	52	GC19P095927	35.5004
CHERP	Calcium Homeostasis Endoplasmic Reticulum Protein	Protein Coding	Q8IWX8	40	GC19M016517	35.3134
HMOX1	Heme Oxygenase 1	Protein Coding	P09601	55	GC22P035380	33.9383
BCL2	BCL2 Apoptosis Regulator	Protein Coding	P10415	54	GC18M063123	32.7611
NFE2L2	NFE2 Like BZIP Transcription Factor 2	Protein Coding	Q16236	54	GC02M177227	32.6981
APP	Amyloid Beta Precursor Protein	Protein Coding	P05067	54	GC21M025880	32.5617
SYVN1	Synoviolin 1	Protein Coding	Q86TM6	44	GC11M116856	32.4167
PDIA3	Protein Disulfide Isomerase Family A Member 3	Protein Coding	P30101	47	GC15P043746	32.1248
CPT2	Carnitine Palmitoyltransferase 2	Protein Coding	P23786	53	GC01P053196	31.6412
P4HB	Prolyl 4-Hydroxylase Subunit Beta	Protein Coding	P07237	53	GC17M081843	31.3523
SOD1	Superoxide Dismutase 1	Protein Coding	P00441	56	GC21P031659	30.308
CASP3	Caspase 3	Protein Coding	P42574	53	GC04M184627	28.8164
DERL1	Derlin 1	Protein Coding	Q9BUN8	38	GC08M123013	28.4565
MAPK14	Mitogen-Activated Protein Kinase 14	Protein Coding	Q16539	54	GC06P119053	27.848
PRKN	Parkin RBR E3 Ubiquitin Protein Ligase	Protein Coding	O60260	52	GC06M161348	27.543
NFE2L1	NFE2 Like BZIP Transcription Factor 1	Protein Coding	Q14494	47	GC17P093878	27.5048
PPP1R15A	Protein Phosphatase 1 Regulatory Subunit 15A	Protein Coding	O75807	44	GC19P048872	27.3226
TXNDC12	Thioredoxin Domain Containing 12	Protein Coding	O95881	41	GC01M052020	26.9598
BCAP31	B Cell Receptor Associated Protein 31	Protein Coding	P51572	45	GC0XM153701	26.864
DERL2	Derlin 2	Protein Coding	Q9GZP9	39	GC17M005471	26.6347
CAT	Catalase	Protein Coding	P04040	55	GC11P034460	26.6327
DNAJC10	DnaJ Heat Shock Protein Family (Hsp40) Member C10	Protein Coding	Q8IXB1	42	GC02P182716	26.5533
LMAN1	Lectin, Mannose Binding 1	Protein Coding	P49257	49	GC18M059327	26.3584
CALM1	Calmodulin 1	Protein Coding	P0DP23	49	GC14P090396	26.2839
PSEN1	Presenilin 1	Protein Coding	P49768	55	GC14P073136	26.274
G3BP1	G3BP Stress Granule Assembly Factor 1	Protein Coding	Q13283	44	GC05P151771	26.199
CASP4	Caspase 4	Protein Coding	P49662	50	GC11M104942	25.6418
MAP3K5	Mitogen-Activated Protein Kinase Kinase Kinase 5	Protein Coding	Q99683	52	GC06M136557	25.5328
TNF	Tumor Necrosis Factor	Protein Coding	P01375	55	GC06P118895	25.3767
HYOU1	Hypoxia Up-Regulated 1	Protein Coding	Q9Y4L1	49	GC11M120774	25.1658
DNAJB9	DnaJ Heat Shock Protein Family (Hsp40) Member B9	Protein Coding	Q9UBS3	42	GC07P108569	25.023
AMFR	Autocrine Motility Factor Receptor	Protein Coding	Q9UKV5	46	GC16M056361	24.8771
BAX	BCL2 Associated X, Apoptosis Regulator	Protein Coding	Q07812	54	GC19P048954	24.6902
INS	Insulin	Protein Coding	P01308	51	GC11M002159	24.5751
PDIA4	Protein Disulfide Isomerase Family A Member 4	Protein Coding	P13667	45	GC07M149003	24.3219
LMNA	Lamin A/C	Protein Coding	P02545	53	GC01P156082	24.1239
ITPR1	Inositol 1,4,5-Trisphosphate Receptor Type 1	Protein Coding	Q14643	52	GC03P004486	24.0988
LNPK	Lunapark, ER Junction Formation Factor	Protein Coding	Q9C0E8	38	GC02M175924	24.0767
HSPA4	Heat Shock Protein Family A (Hsp70) Member 4	Protein Coding	P34932	46	GC05P133062	23.8829
H6PD	Hexose-6-Phosphate Dehydrogenase/Glucose 1-Dehydrogenase	Protein Coding	O95479	47	GC01P009234	23.7772
TXNDC5	Thioredoxin Domain Containing 5	Protein Coding	Q8NBS9	45	GC06M007893	23.7515
SIL1	SIL1 Nucleotide Exchange Factor	Protein Coding	Q9H173	45	GC05M138958	23.7388
DNAJC3	DnaJ Heat Shock Protein Family (Hsp40) Member C3	Protein Coding	Q13217	44	GC13P095677	23.69
ATF6B	Activating Transcription Factor 6 Beta	Protein Coding	Q99941	42	GC06M032115	23.5377
BAG6	BAG Cochaperone 6	Protein Coding	P46379	42	GC06M031639	23.5261
SEC23A	SEC23 Homolog A, COPII Coat Complex Component	Protein Coding	Q15436	47	GC14M039031	23.4605
STIM1	Stromal Interaction Molecule 1	Protein Coding	Q13586	53	GC11P005883	23.2086
FOS	Fos Proto-Oncogene, AP-1 Transcription Factor Subunit	Protein Coding	P01100	54	GC14P075278	23.1905
WFS1	Wolframin ER Transmembrane Glycoprotein	Protein Coding	O76024	49	GC04P006269	23.1884
CLU	Clusterin	Protein Coding	P10909	51	GC08M027596	23.0546
STIP1	Stress Induced Phosphoprotein 1	Protein Coding	P31948	48	GC11P081823	23.0018
CFTR	CF Transmembrane Conductance Regulator	Protein Coding	P13569	54	GC07P117287	22.9331
SLC6A4	Solute Carrier Family 6 Member 4	Protein Coding	P31645	51	GC17M030194	22.8982
EIF2AK2	Eukaryotic Translation Initiation Factor 2 Alpha Kinase 2	Protein Coding	P19525	53	GC02M037099	22.6676
MAPK1	Mitogen-Activated Protein Kinase 1	Protein Coding	P28482	57	GC22M021759	22.5891
CREB3	CAMP Responsive Element Binding Protein 3	Protein Coding	O43889	41	GC09P054456	22.5664
SCN5A	Sodium Voltage-Gated Channel Alpha Subunit 5	Protein Coding	Q14524	53	GC03M038641	22.4064
DNAJB11	DnaJ Heat Shock Protein Family (Hsp40) Member B11	Protein Coding	Q9UBS4	45	GC03P186567	22.2882
G3BP2	G3BP Stress Granule Assembly Factor 2	Protein Coding	Q9UN86	41	GC04M075642	22.2822
SIRT1	Sirtuin 1	Protein Coding	Q96EB6	52	GC10P067884	22.0891
MAN1B1	Mannosidase Alpha Class 1B Member 1	Protein Coding	Q9UKM7	51	GC09P137086	21.7569
HSPA1A	Heat Shock Protein Family A (Hsp70) Member 1A	Protein Coding	P0DMV8	50	GC06P118924	21.6913
HSPA8	Heat Shock Protein Family A (Hsp70) Member 8	Protein Coding	P11142	53	GC11M123057	21.5823
HSF1	Heat Shock Transcription Factor 1	Protein Coding	Q00613	51	GC08P144291	21.457
CXCL8	C-X-C Motif Chemokine Ligand 8	Protein Coding	P10145	47	GC04P073740	21.4023
DERL3	Derlin 3	Protein Coding	Q96Q80	38	GC22M023834	21.3732
MTOR	Mechanistic Target Of Rapamycin Kinase	Protein Coding	P42345	59	GC01M011106	21.3637
HSP90AA1	Heat Shock Protein 90 Alpha Family Class A Member 1	Protein Coding	P07900	55	GC14M102080	21.2264
ANK2	Ankyrin 2	Protein Coding	Q01484	45	GC04P112729	21.1511
IL6	Interleukin 6	Protein Coding	P05231	54	GC07P022725	21.1328
MANF	Mesencephalic Astrocyte Derived Neurotrophic Factor	Protein Coding	P55145	43	GC03P051385	21.0416
OXSR1	Oxidative Stress Responsive Kinase 1	Protein Coding	O95747	45	GC03P038235	21.0352
STING1	Stimulator Of Interferon Response CGAMP Interactor 1	Protein Coding	Q86WV6	45	GC05M139487	20.9732
ATF3	Activating Transcription Factor 3	Protein Coding	P18847	48	GC01P212565	20.8554
PARK7	Parkinsonism Associated Deglycase	Protein Coding	Q99497	51	GC01P009047	20.7238
SEL1L	SEL1L Adaptor Subunit Of SYVN1 Ubiquitin Ligase	Protein Coding	Q9UBV2	45	GC14M081471	20.5128
CRH	Corticotropin Releasing Hormone	Protein Coding	P06850	47	GC08M066176	20.4693
VAPB	VAMP Associated Protein B And C	Protein Coding	O95292	48	GC20P058389	20.2723
HSPB1	Heat Shock Protein Family B (Small) Member 1	Protein Coding	P04792	55	GC07P076302	20.2719
CREB3L1	CAMP Responsive Element Binding Protein 3 Like 1	Protein Coding	Q96BA8	46	GC11P047196	20.1738
CYCS	Cytochrome C, Somatic	Protein Coding	P99999	52	GC07M025118	20.1449
RTN4	Reticulon 4	Protein Coding	Q9NQC3	48	GC02M054934	20.1159
ERGIC3	ERGIC And Golgi 3	Protein Coding	Q9Y282	41	GC20P035542	20.0996
BDNF	Brain Derived Neurotrophic Factor	Protein Coding	P23560	53	GC11M027654	19.9555
SELENOS	Selenoprotein S	Protein Coding	Q9BQE4	41	GC15M141378	19.7321
VAPA	VAMP Associated Protein A	Protein Coding	Q9P0L0	46	GC18P009904	19.7244
EPM2A	EPM2A Glucan Phosphatase, Laforin	Protein Coding	B3EWF7	46	GC06M145382	19.6573
JUN	Jun Proto-Oncogene, AP-1 Transcription Factor Subunit	Protein Coding	P05412	53	GC01M058780	19.5448
AKT1	AKT Serine/Threonine Kinase 1	Protein Coding	P31749	57	GC14M104769	19.4734
TXN	Thioredoxin	Protein Coding	P10599	49	GC09M110243	19.38
PARP1	Poly(ADP-Ribose) Polymerase 1	Protein Coding	P09874	54	GC01M226360	19.3787
NR3C1	Nuclear Receptor Subfamily 3 Group C Member 1	Protein Coding	P04150	53	GC05M143277	19.3379
JSRP1	Junctional Sarcoplasmic Reticulum Protein 1	Protein Coding	Q96MG2	38	GC19M002252	19.29
SOD2	Superoxide Dismutase 2	Protein Coding	P04179	51	GC06M159669	19.1986
UFL1	UFM1 Specific Ligase 1	Protein Coding	O94874	40	GC06P096521	19.1746
ABL1	ABL Proto-Oncogene 1, Non-Receptor Tyrosine Kinase	Protein Coding	P00519	56	GC09P130713	19.1524
SEC61B	SEC61 Translocon Subunit Beta	Protein Coding	P60468	42	GC09P099222	19.1141
SIGMAR1	Sigma Non-Opioid Intracellular Receptor 1	Protein Coding	Q99720	50	GC09M034634	19.1117
ATP13A1	ATPase 13A1	Protein Coding	Q9HD20	44	GC19M019645	19.1074
YIPF5	Yip1 Domain Family Member 5	Protein Coding	Q969M3	42	GC05M144158	19.0569
PDIA2	Protein Disulfide Isomerase Family A Member 2	Protein Coding	Q13087	45	GC16P059735	19.0333
KCNH2	Potassium Voltage-Gated Channel Subfamily H Member 2	Protein Coding	Q12809	53	GC07M150944	18.9174
GSR	Glutathione-Disulfide Reductase	Protein Coding	P00390	53	GC08M030678	18.9149
EDEM1	ER Degradation Enhancing Alpha-Mannosidase Like Protein 1	Protein Coding	Q92611	46	GC03P005187	18.7915
PRNP	Prion Protein	Protein Coding	F7VJQ1	52	GC20P004686	18.7694
SREBF1	Sterol Regulatory Element Binding Transcription Factor 1	Protein Coding	P36956	52	GC17M017810	18.7455
CKAP4	Cytoskeleton Associated Protein 4	Protein Coding	Q07065	40	GC12M106237	18.7185
TMEM33	Transmembrane Protein 33	Protein Coding	P57088	37	GC04P041937	18.6449
SEC61A1	SEC61 Translocon Subunit Alpha 1	Protein Coding	P61619	45	GC03P128051	18.6058
MIA3	MIA SH3 Domain ER Export Factor 3	Protein Coding	Q5JRA6	42	GC01P222618	18.2494
SEC31A	SEC31 Homolog A, COPII Coat Complex Component	Protein Coding	O94979	47	GC04M082818	18.2249
ERLIN2	ER Lipid Raft Associated 2	Protein Coding	O94905	47	GC08P037736	18.1959
TOR1A	Torsin Family 1 Member A	Protein Coding	O14656	50	GC09M129812	18.1154
RPN1	Ribophorin I	Protein Coding	P04843	47	GC03M128619	18.0383
CASQ1	Calsequestrin 1	Protein Coding	P31415	47	GC01P160190	17.9918
TMED4	Transmembrane P24 Trafficking Protein 4	Protein Coding	Q7Z7H5	42	GC07M044577	17.9211
SURF4	Surfeit 4	Protein Coding	O15260	41	GC09M133361	17.8758
CASP9	Caspase 9	Protein Coding	P55211	51	GC01M015491	17.8569
GET3	Guided Entry Of Tail-Anchored Proteins Factor 3, ATPase	Protein Coding	O43681	44	GC19P012737	17.8461
SELENON	Selenoprotein N	Protein Coding	Q9NZV5	41	GC01P025800	17.8441
SREBF2	Sterol Regulatory Element Binding Transcription Factor 2	Protein Coding	Q12772	47	GC22P041833	17.8149
PTPN1	Protein Tyrosine Phosphatase Non-Receptor Type 1	Protein Coding	P18031	53	GC20P050510	17.7147
MIA2	MIA SH3 Domain ER Export Factor 2	Protein Coding	Q96PC5	42	GC14P039230	17.7066
STX17	Syntaxin 17	Protein Coding	P56962	39	GC09P099906	17.6876
DDRGK1	DDRGK Domain Containing 1	Protein Coding	Q96HY6	40	GC20M003925	17.6548
BSCL2	BSCL2 Lipid Droplet Biogenesis Associated, Seipin	Protein Coding	Q96G97	46	GC11M116736	17.5824
SEC13	SEC13 Homolog, Nuclear Pore And COPII Coat Complex Component	Protein Coding	P55735	45	GC03M010293	17.5527
KEAP1	Kelch Like ECH Associated Protein 1	Protein Coding	Q14145	52	GC19M010486	17.548
UBC	Ubiquitin C	Protein Coding	P0CG48	47	GC12M124911	17.521
NOS3	Nitric Oxide Synthase 3	Protein Coding	P29474	53	GC07P154525	17.4992
INSIG1	Insulin Induced Gene 1	Protein Coding	O15503	44	GC07P155297	17.495
SERPINA1	Serpin Family A Member 1	Protein Coding	P01009	53	GC14M094376	17.4235
MBTPS1	Membrane Bound Transcription Factor Peptidase, Site 1	Protein Coding	Q14703	47	GC16M084053	17.3968
TGFB1	Transforming Growth Factor Beta 1	Protein Coding	P01137	56	GC19M041301	17.3885
RETREG1	Reticulophagy Regulator 1	Protein Coding	Q9H6L5	41	GC05M016544	17.3109
LMAN2	Lectin, Mannose Binding 2	Protein Coding	Q12907	44	GC05M178882	17.3025
MPO	Myeloperoxidase	Protein Coding	P05164	56	GC17M058269	17.2573
IL1B	Interleukin 1 Beta	Protein Coding	P01584	51	GC02M112829	17.2542
PDIA6	Protein Disulfide Isomerase Family A Member 6	Protein Coding	Q15084	42	GC02M010784	17.2376
ALB	Albumin	Protein Coding	P02768	52	GC04P073397	17.2112
CASP8	Caspase 8	Protein Coding	Q14790	55	GC02P201233	17.1755
STX5	Syntaxin 5	Protein Coding	Q13190	44	GC11M062806	17.1205
HSPA9	Heat Shock Protein Family A (Hsp70) Member 9	Protein Coding	P38646	51	GC05M138554	17.0582
MAPK10	Mitogen-Activated Protein Kinase 10	Protein Coding	P53779	52	GC04M085990	16.9834
SQSTM1	Sequestosome 1	Protein Coding	Q13501	53	GC05P179806	16.9699
TMBIM6	Transmembrane BAX Inhibitor Motif Containing 6	Protein Coding	P55061	41	GC12P049707	16.8775
PTGS2	Prostaglandin-Endoperoxide Synthase 2	Protein Coding	P35354	53	GC01M186671	16.8559
CREB3L2	CAMP Responsive Element Binding Protein 3 Like 2	Protein Coding	Q70SY1	44	GC07M137874	16.8287
MBTPS2	Membrane Bound Transcription Factor Peptidase, Site 2	Protein Coding	O43462	45	GC0XP021839	16.7746
CEBPB	CCAAT Enhancer Binding Protein Beta	Protein Coding	P17676	47	GC20P050190	16.7529
TMED2	Transmembrane P24 Trafficking Protein 2	Protein Coding	Q15363	41	GC12P123584	16.7431
VEGFA	Vascular Endothelial Growth Factor A	Protein Coding	P15692	53	GC06P043770	16.7362
APOB	Apolipoprotein B	Protein Coding	P04114	50	GC02M020956	16.6547
FKBP5	FKBP Prolyl Isomerase 5	Protein Coding	Q13451	52	GC06M087403	16.6254
SCAP	SREBF Chaperone	Protein Coding	Q12770	45	GC03M047413	16.6202
LRRK2	Leucine Rich Repeat Kinase 2	Protein Coding	Q5S007	53	GC12P040196	16.5142
VWF	Von Willebrand Factor	Protein Coding	P04275	52	GC12M006422	16.5091
SNCA	Synuclein Alpha	Protein Coding	P37840	54	GC04M089724	16.4458
NLRP3	NLR Family Pyrin Domain Containing 3	Protein Coding	Q96P20	52	GC01P247416	16.4093
PSEN2	Presenilin 2	Protein Coding	P49810	52	GC01P226870	16.3453
SELENOK	Selenoprotein K	Protein Coding	Q9Y6D0	34	GC03M053884	16.3066
MAPT	Microtubule Associated Protein Tau	Protein Coding	P10636	53	GC17P045894	16.3061
KCNQ1	Potassium Voltage-Gated Channel Subfamily Q Member 1	Protein Coding	P51787	53	GC11P002444	16.2811
HMGCR	3-Hydroxy-3-Methylglutaryl-CoA Reductase	Protein Coding	P04035	50	GC05P075336	16.2653
UBE2J1	Ubiquitin Conjugating Enzyme E2 J1	Protein Coding	Q9Y385	45	GC06M089326	16.1864
PLN	Phospholamban	Protein Coding	P26678	48	GC06P118548	16.1717
CRHR1	Corticotropin Releasing Hormone Receptor 1	Protein Coding	P34998	47	GC17P045784	16.1303
TAPBP	TAP Binding Protein	Protein Coding	O15533	47	GC06M033299	16.0715
RTN3	Reticulon 3	Protein Coding	O95197	45	GC11P081772	16.0242
SESN2	Sestrin 2	Protein Coding	P58004	43	GC01P031838	16.0135
SEC24A	SEC24 Homolog A, COPII Coat Complex Component	Protein Coding	O95486	44	GC05P134652	16.0093
HLA-B	Major Histocompatibility Complex, Class I, B	Protein Coding	P01889	49	GC06M087165	15.9994
ERLIN1	ER Lipid Raft Associated 1	Protein Coding	O75477	46	GC10M100150	15.9965
BCL2L1	BCL2 Like 1	Protein Coding	Q07817	52	GC20M031664	15.9922
ASPH	Aspartate Beta-Hydroxylase	Protein Coding	Q12797	46	GC08M061500	15.9528
NHLRC1	NHL Repeat Containing E3 Ubiquitin Protein Ligase 1	Protein Coding	Q6VVB1	44	GC06M018120	15.8945
ESYT1	Extended Synaptotagmin 1	Protein Coding	Q9BSJ8	42	GC12P059077	15.8598
APOE	Apolipoprotein E	Protein Coding	P02649	53	GC19P096171	15.8323
DNAH8	Dynein Axonemal Heavy Chain 8	Protein Coding	Q96JB1	41	GC06P119084	15.7855
HMGB1	High Mobility Group Box 1	Protein Coding	P09429	52	GC13M030456	15.7712
ERGIC2	ERGIC And Golgi 2	Protein Coding	Q96RQ1	40	GC12M029337	15.7703
EIF2AK1	Eukaryotic Translation Initiation Factor 2 Alpha Kinase 1	Protein Coding	Q9BQI3	47	GC07M006022	15.7583
RRBP1	Ribosome Binding Protein 1	Protein Coding	Q9P2E9	42	GC20M017613	15.7571
RAB1A	RAB1A, Member RAS Oncogene Family	Protein Coding	P62820	44	GC02M065072	15.735
TARDBP	TAR DNA Binding Protein	Protein Coding	Q13148	51	GC01P011013	15.6607
CREB3L3	CAMP Responsive Element Binding Protein 3 Like 3	Protein Coding	Q68CJ9	44	GC19P004153	15.6565
POMC	Proopiomelanocortin	Protein Coding	P01189	51	GC02M025160	15.5284
XDH	Xanthine Dehydrogenase	Protein Coding	P47989	51	GC02M031334	15.5093
RPS27A	Ribosomal Protein S27a	Protein Coding	P62979	46	GC02P055231	15.4894
ATL3	Atlastin GTPase 3	Protein Coding	Q6DD88	43	GC11M063624	15.4878
CACNA1S	Calcium Voltage-Gated Channel Subunit Alpha1 S	Protein Coding	Q13698	52	GC01M201008	15.425
PON1	Paraoxonase 1	Protein Coding	P27169	51	GC07M095297	15.4047
NFKB1	Nuclear Factor Kappa B Subunit 1	Protein Coding	P19838	56	GC04P102501	15.3967
TRAM1	Translocation Associated Membrane Protein 1	Protein Coding	Q15629	44	GC08M070573	15.377
SERPINH1	Serpin Family H Member 1	Protein Coding	P50454	50	GC11P075562	15.3698
PPIB	Peptidylprolyl Isomerase B	Protein Coding	P23284	53	GC15M064155	15.3667
FKBP14	FKBP Prolyl Isomerase 14	Protein Coding	Q9NWM8	45	GC07M031171	15.2319
CISD2	CDGSH Iron Sulfur Domain 2	Protein Coding	Q8N5K1	45	GC04P102868	15.2156
SEC24B	SEC24 Homolog B, COPII Coat Complex Component	Protein Coding	O95487	44	GC04P109433	15.1876
NOX4	NADPH Oxidase 4	Protein Coding	Q9NPH5	46	GC11M089324	15.1812
GSK3B	Glycogen Synthase Kinase 3 Beta	Protein Coding	P49841	54	GC03M119821	15.1613
MAPK3	Mitogen-Activated Protein Kinase 3	Protein Coding	P27361	52	GC16M042426	15.1167
NQO1	NAD(P)H Quinone Dehydrogenase 1	Protein Coding	P15559	51	GC16M069706	15.0902
CREB1	CAMP Responsive Element Binding Protein 1	Protein Coding	P16220	53	GC02P207529	15.0623
CCL2	C-C Motif Chemokine Ligand 2	Protein Coding	P13500	52	GC17P034255	15.041
UGGT1	UDP-Glucose Glycoprotein Glucosyltransferase 1	Protein Coding	Q9NYU2	44	GC02P128091	14.9586
HERPUD2	HERPUD Family Member 2	Protein Coding	Q9BSE4	38	GC07M035632	14.9561
NOS2	Nitric Oxide Synthase 2	Protein Coding	P35228	53	GC17M027756	14.914
STUB1	STIP1 Homology And U-Box Containing Protein 1	Protein Coding	Q9UNE7	49	GC16P059753	14.9032
ORAI1	ORAI Calcium Release-Activated Calcium Modulator 1	Protein Coding	Q96D31	48	GC12P129992	14.8938
RAB1B	RAB1B, Member RAS Oncogene Family	Protein Coding	Q9H0U4	44	GC11P082005	14.8423
BACE1	Beta-Secretase 1	Protein Coding	P56817	51	GC11M117285	14.789
ATL1	Atlastin GTPase 1	Protein Coding	Q8WXF7	45	GC14P050532	14.7866
UBE2J2	Ubiquitin Conjugating Enzyme E2 J2	Protein Coding	Q8N2K1	44	GC01M011565	14.7564
STIM2	Stromal Interaction Molecule 2	Protein Coding	Q9P246	44	GC04P026859	14.7287
ATM	ATM Serine/Threonine Kinase	Protein Coding	Q13315	57	GC11P108222	14.6705
GET4	Guided Entry Of Tail-Anchored Proteins Factor 4	Protein Coding	Q7L5D6	39	GC07P000876	14.6303
BAK1	BCL2 Antagonist/Killer 1	Protein Coding	Q16611	48	GC06M033572	14.5873
TLR4	Toll Like Receptor 4	Protein Coding	O00206	54	GC09P117704	14.5821
TXNIP	Thioredoxin Interacting Protein	Protein Coding	Q9H3M7	43	GC01M145992	14.5759
MAPK9	Mitogen-Activated Protein Kinase 9	Protein Coding	P45984	52	GC05M180288	14.5618
TAP1	Transporter 1, ATP Binding Cassette Subfamily B Member	Protein Coding	Q03518	52	GC06M087326	14.549
INSIG2	Insulin Induced Gene 2	Protein Coding	Q9Y5U4	42	GC02P118088	14.5278
SEC63	SEC63 Homolog, Protein Translocation Regulator	Protein Coding	Q9UGP8	48	GC06M107867	14.5025
EGFR	Epidermal Growth Factor Receptor	Protein Coding	P00533	58	GC07P055019	14.5016
SRP54	Signal Recognition Particle 54	Protein Coding	P61011	47	GC14P034981	14.4761
NR3C2	Nuclear Receptor Subfamily 3 Group C Member 2	Protein Coding	P08235	50	GC04M148078	14.4711
TTN	Titin	Protein Coding	Q8WZ42	52	GC02M178525	14.4646
RNF185	Ring Finger Protein 185	Protein Coding	Q96GF1	40	GC22P031160	14.4435
RTN1	Reticulon 1	Protein Coding	Q16799	42	GC14M059595	14.4101
ARL6IP1	ADP Ribosylation Factor Like GTPase 6 Interacting Protein 1	Protein Coding	Q15041	42	GC16M019933	14.4074
ESR1	Estrogen Receptor 1	Protein Coding	P03372	57	GC06P151656	14.4027
CAV1	Caveolin 1	Protein Coding	Q03135	52	GC07P116524	14.3939
SEC62	SEC62 Homolog, Preprotein Translocation Factor	Protein Coding	Q99442	40	GC03P169966	14.3665
PRKCD	Protein Kinase C Delta	Protein Coding	Q05655	55	GC03P053156	14.3522
ESYT2	Extended Synaptotagmin 2	Protein Coding	A0FGR8	41	GC07M158730	14.3487
UBL4A	Ubiquitin Like 4A	Protein Coding	P11441	40	GC0XM154483	14.3279
FOXO1	Forkhead Box O1	Protein Coding	Q12778	55	GC13M040555	14.3268
TEX264	Testis Expressed 264, ER-Phagy Receptor	Protein Coding	Q9Y6I9	39	GC03P055031	14.3036
SAR1B	Secretion Associated Ras Related GTPase 1B	Protein Coding	Q9Y6B6	46	GC05M134601	14.2601
DDOST	Dolichyl-Diphosphooligosaccharide--Protein Glycosyltransferase Non-Catalytic Subunit	Protein Coding	P39656	49	GC01M020651	14.1933
EIF4G1	Eukaryotic Translation Initiation Factor 4 Gamma 1	Protein Coding	Q04637	51	GC03P184314	14.1679
BNIP1	BCL2 Interacting Protein 1	Protein Coding	Q12981	40	GC05P173144	14.1644
SEC61G	SEC61 Translocon Subunit Gamma	Protein Coding	P60059	39	GC07M054752	14.1597
CCDC47	Coiled-Coil Domain Containing 47	Protein Coding	Q96A33	40	GC17M063745	14.1275
GBA1	Glucosylceramidase Beta 1	Protein Coding	P04062	53	GC01M158826	14.12
PRKAA1	Protein Kinase AMP-Activated Catalytic Subunit Alpha 1	Protein Coding	Q13131	50	GC05M040759	14.1143
DDX3X	DEAD-Box Helicase 3 X-Linked	Protein Coding	O00571	52	GC0XP041333	14.0829
TRAF2	TNF Receptor Associated Factor 2	Protein Coding	Q12933	48	GC09P136881	14.0541
MYOC	Myocilin	Protein Coding	Q99972	46	GC01M171604	14.0279
HTRA2	HtrA Serine Peptidase 2	Protein Coding	O43464	50	GC02P074529	13.9615
CRYAB	Crystallin Alpha B	Protein Coding	P02511	50	GC11M111908	13.9132
SGK1	Serum/Glucocorticoid Regulated Kinase 1	Protein Coding	O00141	52	GC06M134169	13.9095
PINK1	PTEN Induced Kinase 1	Protein Coding	Q9BXM7	50	GC01P020634	13.9079
CACNA1C	Calcium Voltage-Gated Channel Subunit Alpha1 C	Protein Coding	Q13936	52	GC12P001970	13.9068
PRDX4	Peroxiredoxin 4	Protein Coding	Q13162	46	GC0XP023665	13.9043
CNIH4	Cornichon Family AMPA Receptor Auxiliary Protein 4	Protein Coding	Q9P003	40	GC01P224356	13.8619
COMT	Catechol-O-Methyltransferase	Protein Coding	P21964	54	GC22P019941	13.8609
MAPKAPK2	MAPK Activated Protein Kinase 2	Protein Coding	P49137	50	GC01P206684	13.8549
DNM1L	Dynamin 1 Like	Protein Coding	O00429	52	GC12P032679	13.8509
CANT1	Calcium Activated Nucleotidase 1	Protein Coding	Q8WVQ1	48	GC17M078992	13.7649
RNF186	Ring Finger Protein 186	Protein Coding	Q9NXI6	35	GC01M019814	13.7603
SOAT1	Sterol O-Acyltransferase 1	Protein Coding	P35610	47	GC01P179294	13.7582
SLC35B1	Solute Carrier Family 35 Member B1	Protein Coding	P78383	39	GC17M049700	13.7512
NOTCH3	Notch Receptor 3	Protein Coding	Q9UM47	54	GC19M015159	13.7434
RSAD2	Radical S-Adenosyl Methionine Domain Containing 2	Protein Coding	Q8WXG1	44	GC02P006865	13.7272
ALG1	ALG1 Chitobiosyldiphosphodolichol Beta-Mannosyltransferase	Protein Coding	Q9BT22	49	GC16P005033	13.7219
COPB1	COPI Coat Complex Subunit Beta 1	Protein Coding	P53618	45	GC11M014436	13.7136
NPC1	NPC Intracellular Cholesterol Transporter 1	Protein Coding	O15118	53	GC18M023506	13.7055
CDKN1A	Cyclin Dependent Kinase Inhibitor 1A	Protein Coding	P38936	53	GC06P119063	13.6931
JPH2	Junctophilin 2	Protein Coding	Q9BR39	46	GC20M044111	13.6887
TNFRSF10B	TNF Receptor Superfamily Member 10b	Protein Coding	O14763	53	GC08M023020	13.6797
FOXO3	Forkhead Box O3	Protein Coding	O43524	51	GC06P108559	13.6651
EIF2AK4	Eukaryotic Translation Initiation Factor 2 Alpha Kinase 4	Protein Coding	Q9P2K8	48	GC15P039934	13.661
FOXRED2	FAD Dependent Oxidoreductase Domain Containing 2	Protein Coding	Q8IWF2	37	GC22M036487	13.6536
CAV3	Caveolin 3	Protein Coding	P56539	46	GC03P008733	13.6469
BRSK2	BR Serine/Threonine Kinase 2	Protein Coding	Q8IWQ3	46	GC11P001389	13.6396
ADIPOQ	Adiponectin, C1Q And Collagen Domain Containing	Protein Coding	Q15848	50	GC03P186842	13.6238
ATL2	Atlastin GTPase 2	Protein Coding	Q8NHH9	41	GC02M038299	13.6074
SEC24C	SEC24 Homolog C, COPII Coat Complex Component	Protein Coding	P53992	48	GC10P073744	13.6012
PDCD6	Programmed Cell Death 6	Protein Coding	O75340	43	GC05P000272	13.5882
G6PD	Glucose-6-Phosphate Dehydrogenase	Protein Coding	P11413	54	GC0XM154588	13.5835
UBQLN1	Ubiquilin 1	Protein Coding	Q9UMX0	46	GC09M083659	13.5739
P4HTM	Prolyl 4-Hydroxylase, Transmembrane	Protein Coding	Q9NXG6	42	GC03P054935	13.522
FICD	FIC Domain Protein Adenylyltransferase	Protein Coding	Q9BVA6	39	GC12P108515	13.5217
HSD17B10	Hydroxysteroid 17-Beta Dehydrogenase 10	Protein Coding	Q99714	50	GC0XM053431	13.5186
GBF1	Golgi Brefeldin A Resistant Guanine Nucleotide Exchange Factor 1	Protein Coding	Q92538	47	GC10P104899	13.514
RNF183	Ring Finger Protein 183	Protein Coding	Q96D59	36	GC09M113297	13.5116
CRP	C-Reactive Protein	Protein Coding	P02741	49	GC01M159734	13.4849
SLN	Sarcolipin	Protein Coding	O00631	36	GC11M117706	13.4809
FAF2	Fas Associated Factor Family Member 2	Protein Coding	Q96CS3	42	GC05P176447	13.4734
TMEM259	Transmembrane Protein 259	Protein Coding	Q4ZIN3	35	GC19M016438	13.4479
HSPD1	Heat Shock Protein Family D (Hsp60) Member 1	Protein Coding	P10809	52	GC02M197486	13.4184
NOD2	Nucleotide Binding Oligomerization Domain Containing 2	Protein Coding	Q9HC29	51	GC16P050693	13.4127
PCSK9	Proprotein Convertase Subtilisin/Kexin Type 9	Protein Coding	Q8NBP7	53	GC01P055039	13.3998
G6PC1	Glucose-6-Phosphatase Catalytic Subunit 1	Protein Coding	P35575	47	GC17P094989	13.3836
PTGIS	Prostaglandin I2 Synthase	Protein Coding	Q16647	48	GC20M049503	13.3836
SLC37A4	Solute Carrier Family 37 Member 4	Protein Coding	O43826	46	GC11M120765	13.3531
TFG	Trafficking From ER To Golgi Regulator	Protein Coding	Q92734	47	GC03P100709	13.3518
CYB5A	Cytochrome B5 Type A	Protein Coding	P00167	47	GC18M074250	13.3381
RPN2	Ribophorin II	Protein Coding	P04844	46	GC20P037178	13.3279
GAPDH	Glyceraldehyde-3-Phosphate Dehydrogenase	Protein Coding	P04406	54	GC12P033726	13.2976
GJA1	Gap Junction Protein Alpha 1	Protein Coding	P17302	54	GC06P123193	13.2904
GET1	Guided Entry Of Tail-Anchored Proteins Factor 1	Protein Coding	O00258	40	GC21P039377	13.2777
SGTA	Small Glutamine Rich Tetratricopeptide Repeat Co-Chaperone Alpha	Protein Coding	O43765	43	GC19M002754	13.273
PREB	Prolactin Regulatory Element Binding	Protein Coding	Q9HCU5	42	GC02M027130	13.27
MDM2	MDM2 Proto-Oncogene	Protein Coding	Q00987	57	GC12P068808	13.2589
EDEM2	ER Degradation Enhancing Alpha-Mannosidase Like Protein 2	Protein Coding	Q9BV94	44	GC20M035115	13.252
CYP2E1	Cytochrome P450 Family 2 Subfamily E Member 1	Protein Coding	P05181	49	GC10P133520	13.2206
RETREG3	Reticulophagy Regulator Family Member 3	Protein Coding	Q86VR2	36	GC17M068066	13.2184
CLN3	CLN3 Lysosomal/Endosomal Transmembrane Protein, Battenin	Protein Coding	Q13286	47	GC16M028466	13.1846
DHCR24	24-Dehydrocholesterol Reductase	Protein Coding	Q15392	48	GC01M054849	13.1674
STX18	Syntaxin 18	Protein Coding	Q9P2W9	40	GC04M004444	13.1572
RNF139	Ring Finger Protein 139	Protein Coding	Q8WU17	43	GC08P124474	13.1467
BCL2L11	BCL2 Like 11	Protein Coding	O43521	48	GC02P111119	13.1341
SEC22B	SEC22 Homolog B, Vesicle Trafficking Protein	Protein Coding	O75396	39	GC01M120150	13.1252
NOTCH1	Notch Receptor 1	Protein Coding	P46531	55	GC09M138467	13.1201
HSPA1B	Heat Shock Protein Family A (Hsp70) Member 1B	Protein Coding	P0DMV9	42	GC06P118923	13.082
GPX1	Glutathione Peroxidase 1	Protein Coding	P07203	48	GC03M053139	13.0696
REEP5	Receptor Accessory Protein 5	Protein Coding	Q00765	44	GC05M112876	13.0635
TAP2	Transporter 2, ATP Binding Cassette Subfamily B Member	Protein Coding	Q03519	48	GC06M032821	13.0449
TMED10	Transmembrane P24 Trafficking Protein 10	Protein Coding	P49755	46	GC14M075226	12.9957
SAR1A	Secretion Associated Ras Related GTPase 1A	Protein Coding	Q9NR31	44	GC10M070147	12.9451
HIF1A	Hypoxia Inducible Factor 1 Subunit Alpha	Protein Coding	Q16665	52	GC14P061695	12.942
NPY	Neuropeptide Y	Protein Coding	P01303	48	GC07P024290	12.9372
SRC	SRC Proto-Oncogene, Non-Receptor Tyrosine Kinase	Protein Coding	P12931	54	GC20P037344	12.9315
EDEM3	ER Degradation Enhancing Alpha-Mannosidase Like Protein 3	Protein Coding	Q9BZQ6	42	GC01M184690	12.9146
OSBPL8	Oxysterol Binding Protein Like 8	Protein Coding	Q9BZF1	41	GC12M076354	12.9141
RCN2	Reticulocalbin 2	Protein Coding	Q14257	44	GC15P076931	12.8999
USO1	USO1 Vesicle Transport Factor	Protein Coding	O60763	41	GC04P075724	12.8826
GPX7	Glutathione Peroxidase 7	Protein Coding	Q96SL4	45	GC01P052602	12.8775
COPA	COPI Coat Complex Subunit Alpha	Protein Coding	P53621	46	GC01M160288	12.8635
CYBA	Cytochrome B-245 Alpha Chain	Protein Coding	P13498	50	GC16M088643	12.8308
BECN1	Beclin 1	Protein Coding	Q14457	50	GC17M042810	12.821
SHH	Sonic Hedgehog Signaling Molecule	Protein Coding	Q15465	54	GC07M155799	12.8197
TRIM13	Tripartite Motif Containing 13	Protein Coding	O60858	41	GC13P049995	12.7971
MOSPD2	Motile Sperm Domain Containing 2	Protein Coding	Q8NHP6	38	GC0XP014891	12.7847
BBC3	BCL2 Binding Component 3	Protein Coding	Q96PG8	44	GC19M047220	12.7839
OXT	Oxytocin/Neurophysin I Prepropeptide	Protein Coding	P01178	42	GC20P007194	12.7222
SRPRA	SRP Receptor Subunit Alpha	Protein Coding	P08240	41	GC11M126255	12.7139
MAP2K6	Mitogen-Activated Protein Kinase Kinase 6	Protein Coding	P52564	51	GC17P069414	12.6832
SLC8A1	Solute Carrier Family 8 Member A1	Protein Coding	P32418	48	GC02M040078	12.6829
GSTP1	Glutathione S-Transferase Pi 1	Protein Coding	P09211	53	GC11P067583	12.6822
CASP7	Caspase 7	Protein Coding	P55210	52	GC10P113679	12.6743
XK	X-Linked Kx Blood Group Antigen, Kell And VPS13A Binding Protein	Protein Coding	P51811	45	GC0XP037685	12.6014
AQP11	Aquaporin 11	Protein Coding	Q8NBQ7	39	GC11P077589	12.5895
QRICH1	Glutamine Rich 1	Protein Coding	Q2TAL8	40	GC03M053109	12.5859
MYC	MYC Proto-Oncogene, BHLH Transcription Factor	Protein Coding	P01106	56	GC08P127735	12.5814
LDLR	Low Density Lipoprotein Receptor	Protein Coding	P01130	55	GC19P095238	12.5783
HTT	Huntingtin	Protein Coding	P42858	48	GC04P003041	12.5744
ZDHHC6	Zinc Finger DHHC-Type Palmitoyltransferase 6	Protein Coding	Q9H6R6	40	GC10M112430	12.5672
SDF2L1	Stromal Cell Derived Factor 2 Like 1	Protein Coding	Q9HCN8	40	GC22P060337	12.566
ORMDL3	ORMDL Sphingolipid Biosynthesis Regulator 3	Protein Coding	Q8N138	41	GC17M039921	12.5516
GPR37	G Protein-Coupled Receptor 37	Protein Coding	O15354	47	GC07M124745	12.5361
PRDX2	Peroxiredoxin 2	Protein Coding	P32119	50	GC19M012796	12.5281
EGF	Epidermal Growth Factor	Protein Coding	P01133	54	GC04P109912	12.5245
TG	Thyroglobulin	Protein Coding	P01266	48	GC08P132866	12.5216
TMED7	Transmembrane P24 Trafficking Protein 7	Protein Coding	Q9Y3B3	38	GC05M115613	12.5051
RAB6A	RAB6A, Member RAS Oncogene Family	Protein Coding	P20340	45	GC11M117166	12.4798
SCD	Stearoyl-CoA Desaturase	Protein Coding	O00767	53	GC10P100347	12.4689
CYBB	Cytochrome B-245 Beta Chain	Protein Coding	P04839	52	GC0XP037780	12.4523
REEP4	Receptor Accessory Protein 4	Protein Coding	Q9H6H4	39	GC08M022138	12.451
TMEM117	Transmembrane Protein 117	Protein Coding	Q9H0C3	34	GC12P043795	12.4507
TIA1	TIA1 Cytotoxic Granule Associated RNA Binding Protein	Protein Coding	P31483	46	GC02M070209	12.4298
SEC24D	SEC24 Homolog D, COPII Coat Complex Component	Protein Coding	O94855	46	GC04M118722	12.3917
TMED9	Transmembrane P24 Trafficking Protein 9	Protein Coding	Q9BVK6	40	GC05P185007	12.3468
MOGS	Mannosyl-Oligosaccharide Glucosidase	Protein Coding	Q13724	47	GC02M074461	12.3466
MICB	MHC Class I Polypeptide-Related Sequence B	Protein Coding	Q29980	44	GC06P118888	12.3433
HLA-DRB1	Major Histocompatibility Complex, Class II, DR Beta 1	Protein Coding	P01911	50	GC06M087309	12.3257
PKD2	Polycystin 2, Transient Receptor Potential Cation Channel	Protein Coding	Q13563	52	GC04P088007	12.3191
HSPA13	Heat Shock Protein Family A (Hsp70) Member 13	Protein Coding	P48723	44	GC21M015182	12.318
HLA-A	Major Histocompatibility Complex, Class I, A	Protein Coding	P04439	48	GC06P118852	12.3067
PPARG	Peroxisome Proliferator Activated Receptor Gamma	Protein Coding	P37231	56	GC03P012287	12.2908
AUP1	AUP1 Lipid Droplet Regulating VLDL Assembly Factor	Protein Coding	Q9Y679	40	GC02M074526	12.2879
YIF1A	Yip1 Interacting Factor Homolog A, Membrane Trafficking Protein	Protein Coding	O95070	39	GC11M116927	12.2608
TMEM208	Transmembrane Protein 208	Protein Coding	Q9BTX3	33	GC16P067376	12.2579
MAP1LC3B	Microtubule Associated Protein 1 Light Chain 3 Beta	Protein Coding	Q9GZQ8	45	GC16P087384	12.2531
PDZD8	PDZ Domain Containing 8	Protein Coding	Q8NEN9	40	GC10M117277	12.2342
CREBRF	CREB3 Regulatory Factor	Protein Coding	Q8IUR6	38	GC05P173056	12.2135
CALM3	Calmodulin 3	Protein Coding	P0DP25	45	GC19P046601	12.2063
TOR1B	Torsin Family 1 Member B	Protein Coding	O14657	42	GC09P129803	12.205
TMEM214	Transmembrane Protein 214	Protein Coding	Q6NUQ4	39	GC02P027032	12.1919
TMCC1	Transmembrane And Coiled-Coil Domain Family 1	Protein Coding	O94876	36	GC03M129647	12.1909
HM13	Histocompatibility Minor 13	Protein Coding	Q8TCT9	42	GC20P031514	12.175
TOR1AIP2	Torsin 1A Interacting Protein 2	Protein Coding	Q9H496	38	GC01M185214	12.1703
CYP1A1	Cytochrome P450 Family 1 Subfamily A Member 1	Protein Coding	P04798	51	GC15M074719	12.1564
PPP1CA	Protein Phosphatase 1 Catalytic Subunit Alpha	Protein Coding	P62136	50	GC11M116984	12.1424
RYR3	Ryanodine Receptor 3	Protein Coding	Q15413	45	GC15P033310	12.1352
DMPK	DM1 Protein Kinase	Protein Coding	Q09013	51	GC19M045769	12.1256
UGGT2	UDP-Glucose Glycoprotein Glucosyltransferase 2	Protein Coding	Q9NYU1	44	GC13M095801	12.1243
PRDX1	Peroxiredoxin 1	Protein Coding	Q06830	52	GC01M045683	12.1232
LMAN2L	Lectin, Mannose Binding 2 Like	Protein Coding	Q9H0V9	44	GC02M100223	12.118
PRKAA2	Protein Kinase AMP-Activated Catalytic Subunit Alpha 2	Protein Coding	P54646	53	GC01P056645	12.1122
EMC10	ER Membrane Protein Complex Subunit 10	Protein Coding	Q5UCC4	42	GC19P050476	12.0786
SEC23B	SEC23 Homolog B, COPII Coat Complex Component	Protein Coding	Q15437	46	GC20P018507	12.048
TF	Transferrin	Protein Coding	P02787	54	GC03P137489	12.0455
CLCC1	Chloride Channel CLIC Like 1	Protein Coding	Q96S66	42	GC01M108881	12.0295
EIF2B5	Eukaryotic Translation Initiation Factor 2B Subunit Epsilon	Protein Coding	Q13144	46	GC03P184135	12.0244
PIEZO1	Piezo Type Mechanosensitive Ion Channel Component 1	Protein Coding	Q92508	44	GC16M088715	12.0241
SEC23IP	SEC23 Interacting Protein	Protein Coding	Q9Y6Y8	43	GC10P119892	12.0113
IER3IP1	Immediate Early Response 3 Interacting Protein 1	Protein Coding	Q9Y5U9	38	GC18M047152	12.0096
HRC	Histidine Rich Calcium Binding Protein	Protein Coding	P23327	40	GC19M049151	12.0036
ATR	ATR Serine/Threonine Kinase	Protein Coding	Q13535	57	GC03M142449	12.0028
FKRP	Fukutin Related Protein	Protein Coding	Q9H9S5	43	GC19P096216	11.9852
UBE2G2	Ubiquitin Conjugating Enzyme E2 G2	Protein Coding	P60604	44	GC21M044768	11.973
INPP5K	Inositol Polyphosphate-5-Phosphatase K	Protein Coding	Q9BT40	46	GC17M001494	11.968
FAM20C	FAM20C Golgi Associated Secretory Pathway Kinase	Protein Coding	Q8IXL6	48	GC07P000192	11.9646
CCDC88B	Coiled-Coil Domain Containing 88B	Protein Coding	A6NC98	35	GC11P064340	11.9601
SCAMP5	Secretory Carrier Membrane Protein 5	Protein Coding	Q8TAC9	38	GC15P074957	11.9503
VIM	Vimentin	Protein Coding	P08670	54	GC10P017227	11.9204
RAB10	RAB10, Member RAS Oncogene Family	Protein Coding	P61026	45	GC02P026033	11.9193
UBAC2	UBA Domain Containing 2	Protein Coding	Q8NBM4	41	GC13P099200	11.9123
AGER	Advanced Glycosylation End-Product Specific Receptor	Protein Coding	Q15109	50	GC06M032180	11.9091
CAMK2G	Calcium/Calmodulin Dependent Protein Kinase II Gamma	Protein Coding	Q13555	51	GC10M073812	11.8781
PRDX6	Peroxiredoxin 6	Protein Coding	P30041	50	GC01P173477	11.8704
RNFT1	Ring Finger Protein, Transmembrane 1	Protein Coding	Q5M7Z0	38	GC17M059952	11.869
SRP68	Signal Recognition Particle 68	Protein Coding	Q9UHB9	42	GC17M076038	11.8614
SPAST	Spastin	Protein Coding	Q9UBP0	45	GC02P032063	11.834
STAT3	Signal Transducer And Activator Of Transcription 3	Protein Coding	P40763	57	GC17M042313	11.7977
EMD	Emerin	Protein Coding	P50402	48	GC0XP154379	11.7905
TECRL	Trans-2,3-Enoyl-CoA Reductase Like	Protein Coding	Q5HYJ1	40	GC04M064275	11.7595
PIK3CG	Phosphatidylinositol-4,5-Bisphosphate 3-Kinase Catalytic Subunit Gamma	Protein Coding	P48736	52	GC07P106865	11.7557
MAP2K7	Mitogen-Activated Protein Kinase Kinase 7	Protein Coding	O14733	49	GC19P007903	11.7478
EMC1	ER Membrane Protein Complex Subunit 1	Protein Coding	Q8N766	41	GC01M019215	11.7349
THBS1	Thrombospondin 1	Protein Coding	P07996	49	GC15P039581	11.7336
AHCYL1	Adenosylhomocysteinase Like 1	Protein Coding	O43865	46	GC01P109984	11.7316
AIFM1	Apoptosis Inducing Factor Mitochondria Associated 1	Protein Coding	O95831	53	GC0XM130129	11.723
HTR2A	5-Hydroxytryptamine Receptor 2A	Protein Coding	P28223	51	GC13M046831	11.7175
HCRT	Hypocretin Neuropeptide Precursor	Protein Coding	O43612	43	GC17M068051	11.7084
DNAJB12	DnaJ Heat Shock Protein Family (Hsp40) Member B12	Protein Coding	Q9NXW2	40	GC10M072332	11.7034
TRIB3	Tribbles Pseudokinase 3	Protein Coding	Q96RU7	46	GC20P000361	11.6943
APEX1	Apurinic/Apyrimidinic Endodeoxyribonuclease 1	Protein Coding	P27695	49	GC14P020455	11.6828
RHOA	Ras Homolog Family Member A	Protein Coding	P61586	53	GC03M049359	11.6693
CASP12	Caspase 12 (Gene/Pseudogene)	Protein Coding	Q6UXS9	36	GC11M117656	11.661
KTN1	Kinectin 1	Protein Coding	Q86UP2	45	GC14P055559	11.6504
CAMLG	Calcium Modulating Ligand	Protein Coding	P49069	45	GC05P134738	11.6379
CD4	CD4 Molecule	Protein Coding	P01730	53	GC12P006786	11.6322
MAP1LC3A	Microtubule Associated Protein 1 Light Chain 3 Alpha	Protein Coding	Q9H492	44	GC20P034546	11.6246
DNAJB14	DnaJ Heat Shock Protein Family (Hsp40) Member B14	Protein Coding	Q8TBM8	38	GC04M099896	11.5981
C9orf72	C9orf72-SMCR8 Complex Subunit	Protein Coding	Q96LT7	44	GC09M029102	11.5949
CAMK2B	Calcium/Calmodulin Dependent Protein Kinase II Beta	Protein Coding	Q13554	53	GC07M044977	11.5863
CDKN3	Cyclin Dependent Kinase Inhibitor 3	Protein Coding	Q16667	45	GC14P054398	11.5683
AGR2	Anterior Gradient 2, Protein Disulphide Isomerase Family Member	Protein Coding	O95994	44	GC07M017302	11.5675
RNF5	Ring Finger Protein 5	Protein Coding	Q99942	44	GC06P118940	11.5573
LBR	Lamin B Receptor	Protein Coding	Q14739	50	GC01M225401	11.5457
IL1A	Interleukin 1 Alpha	Protein Coding	P01583	49	GC02M112773	11.5322
UMOD	Uromodulin	Protein Coding	P07911	46	GC16M020344	11.5298
MAPK13	Mitogen-Activated Protein Kinase 13	Protein Coding	O15264	51	GC06P119054	11.5224
MFN2	Mitofusin 2	Protein Coding	O95140	52	GC01P011980	11.5198
UGT1A1	UDP Glucuronosyltransferase Family 1 Member A1	Protein Coding	P22309	54	GC02P233760	11.4899
GRIA1	Glutamate Ionotropic Receptor AMPA Type Subunit 1	Protein Coding	P42261	53	GC05P153467	11.4869
EEF1A1	Eukaryotic Translation Elongation Factor 1 Alpha 1	Protein Coding	P68104	48	GC06M087895	11.4752
TTR	Transthyretin	Protein Coding	P02766	52	GC18P031557	11.4543
MAP2K1	Mitogen-Activated Protein Kinase Kinase 1	Protein Coding	Q02750	58	GC15P066386	11.441
PTEN	Phosphatase And Tensin Homolog	Protein Coding	P60484	55	GC10P104451	11.4097
TMX3	Thioredoxin Related Transmembrane Protein 3	Protein Coding	Q96JJ7	43	GC18M068673	11.4072
CAPN3	Calpain 3	Protein Coding	P20807	51	GC15P042359	11.4058
POGLUT2	Protein O-Glucosyltransferase 2	Protein Coding	Q6UW63	38	GC13M102785	11.3962
CASP2	Caspase 2	Protein Coding	P42575	50	GC07P154346	11.3847
IFNG	Interferon Gamma	Protein Coding	P01579	54	GC12M068154	11.3597
ALG2	ALG2 Alpha-1,3/1,6-Mannosyltransferase	Protein Coding	Q9H553	45	GC09M099216	11.3585
PRDX3	Peroxiredoxin 3	Protein Coding	P30048	48	GC10M119167	11.3492
GABARAPL2	GABA Type A Receptor Associated Protein Like 2	Protein Coding	P60520	45	GC16P075566	11.3022
PACS2	Phosphofurin Acidic Cluster Sorting Protein 2	Protein Coding	Q86VP3	44	GC14P105300	11.2938
GSTM1	Glutathione S-Transferase Mu 1	Protein Coding	P09488	46	GC01P109687	11.2855
IL10	Interleukin 10	Protein Coding	P22301	51	GC01M206767	11.2631
STARD3	StAR Related Lipid Transfer Domain Containing 3	Protein Coding	Q14849	44	GC17P039637	11.2583
CYP1A2	Cytochrome P450 Family 1 Subfamily A Member 2	Protein Coding	P05177	48	GC15P074748	11.2512
TRPV4	Transient Receptor Potential Cation Channel Subfamily V Member 4	Protein Coding	Q9HBA0	52	GC12M109783	11.2485
MAP2K4	Mitogen-Activated Protein Kinase Kinase 4	Protein Coding	P45985	51	GC17P012020	11.2478
HFE	Homeostatic Iron Regulator	Protein Coding	Q30201	49	GC06P026087	11.2348
OXTR	Oxytocin Receptor	Protein Coding	P30559	50	GC03M008767	11.2121
ITPR3	Inositol 1,4,5-Trisphosphate Receptor Type 3	Protein Coding	Q14573	49	GC06P033620	11.2031
USE1	Unconventional SNARE In The ER 1	Protein Coding	Q9NZ43	39	GC19P095526	11.1985
MTTP	Microsomal Triglyceride Transfer Protein	Protein Coding	P55157	48	GC04P099563	11.1978
UGT1A6	UDP Glucuronosyltransferase Family 1 Member A6	Protein Coding	P19224	46	GC02P233691	11.1801
CALM2	Calmodulin 2	Protein Coding	P0DP24	47	GC02M047160	11.1798
YIF1B	Yip1 Interacting Factor Homolog B, Membrane Trafficking Protein	Protein Coding	Q5BJH7	41	GC19M038303	11.1761
HSP90AB1	Heat Shock Protein 90 Alpha Family Class B Member 1	Protein Coding	P08238	52	GC06P044246	11.1617
EDN1	Endothelin 1	Protein Coding	P05305	52	GC06P012236	11.1584
TMX1	Thioredoxin Related Transmembrane Protein 1	Protein Coding	Q9H3N1	40	GC14P051240	11.1583
ALDH3A2	Aldehyde Dehydrogenase 3 Family Member A2	Protein Coding	P51648	50	GC17P019648	11.1483
OSBP	Oxysterol Binding Protein	Protein Coding	P22059	44	GC11M116584	11.1308
VCAM1	Vascular Cell Adhesion Molecule 1	Protein Coding	P19320	50	GC01P100719	11.1295
CDK1	Cyclin Dependent Kinase 1	Protein Coding	P06493	51	GC10P060772	11.1257
GPX8	Glutathione Peroxidase 8 (Putative)	Protein Coding	Q8TED1	42	GC05P055160	11.1118
SP1	Sp1 Transcription Factor	Protein Coding	P08047	49	GC12P053380	11.11
DHCR7	7-Dehydrocholesterol Reductase	Protein Coding	Q9UBM7	51	GC11M071428	11.107
CDKN2A	Cyclin Dependent Kinase Inhibitor 2A	Protein Coding	Q8N726	54	GC09M021967	11.0965
CAPN2	Calpain 2	Protein Coding	P17655	51	GC01P223701	11.0338
PPP1R15B	Protein Phosphatase 1 Regulatory Subunit 15B	Protein Coding	Q5SWA1	42	GC01M204637	11.0191
MZB1	Marginal Zone B And B1 Cell Specific Protein	Protein Coding	Q8WU39	39	GC05M139387	11.0142
ANXA5	Annexin A5	Protein Coding	P08758	50	GC04M121667	11.014
EPO	Erythropoietin	Protein Coding	P01588	46	GC07P100720	11.012
CUL3	Cullin 3	Protein Coding	Q13618	52	GC02M224470	10.9919
MICA	MHC Class I Polypeptide-Related Sequence A	Protein Coding	Q29983	42	GC06P031399	10.9789
DRD2	Dopamine Receptor D2	Protein Coding	P14416	52	GC11M113409	10.9506
DSP	Desmoplakin	Protein Coding	P15924	54	GC06P007541	10.9475
PON2	Paraoxonase 2	Protein Coding	Q15165	47	GC07M095404	10.9469
SLC2A1	Solute Carrier Family 2 Member 1	Protein Coding	P11166	56	GC01M042925	10.9401
JPH4	Junctophilin 4	Protein Coding	Q96JJ6	37	GC14M023568	10.928
PPARGC1A	PPARG Coactivator 1 Alpha	Protein Coding	Q9UBK2	51	GC04M023755	10.9146
FMR1	Fragile X Messenger Ribonucleoprotein 1	Protein Coding	Q06787	48	GC0XP147989	10.8991
IGF1	Insulin Like Growth Factor 1	Protein Coding	P05019	52	GC12M102395	10.8922
CLN8	CLN8 Transmembrane ER And ERGIC Protein	Protein Coding	Q9UBY8	44	GC08P001755	10.8663
VHL	Von Hippel-Lindau Tumor Suppressor	Protein Coding	P40337	51	GC03P019286	10.8526
STAU1	Staufen Double-Stranded RNA Binding Protein 1	Protein Coding	O95793	41	GC20M049113	10.8402
SHC1	SHC Adaptor Protein 1	Protein Coding	P29353	47	GC01M154962	10.8338
RINT1	RAD50 Interactor 1	Protein Coding	Q6NUQ1	42	GC07P105532	10.8317
BET1	Bet1 Golgi Vesicular Membrane Trafficking Protein	Protein Coding	O15155	41	GC07M093962	10.8015
STT3A	STT3 Oligosaccharyltransferase Complex Catalytic Subunit A	Protein Coding	P46977	50	GC11P125592	10.7808
ICMT	Isoprenylcysteine Carboxyl Methyltransferase	Protein Coding	O60725	44	GC01M011758	10.7774
RAC1	Rac Family Small GTPase 1	Protein Coding	P63000	52	GC07P009178	10.7747
HSD11B1	Hydroxysteroid 11-Beta Dehydrogenase 1	Protein Coding	P28845	54	GC01P209686	10.7708
EMC7	ER Membrane Protein Complex Subunit 7	Protein Coding	Q9NPA0	35	GC15M034084	10.7648
PRDX5	Peroxiredoxin 5	Protein Coding	P30044	47	GC11P081830	10.7333
PIK3R1	Phosphoinositide-3-Kinase Regulatory Subunit 1	Protein Coding	P27986	55	GC05P068215	10.7094
BRCA1	BRCA1 DNA Repair Associated	Protein Coding	P38398	54	GC17M043044	10.6919
NUPR1	Nuclear Protein 1, Transcriptional Regulator	Protein Coding	O60356	38	GC16M028532	10.689
KCNE1	Potassium Voltage-Gated Channel Subfamily E Regulatory Subunit 1	Protein Coding	P15382	50	GC21M034446	10.6755
EMC2	ER Membrane Protein Complex Subunit 2	Protein Coding	Q15006	39	GC08P108443	10.6755
TMX2	Thioredoxin Related Transmembrane Protein 2	Protein Coding	Q9Y320	42	GC11P058441	10.6718
UBA52	Ubiquitin A-52 Residue Ribosomal Protein Fusion Product 1	Protein Coding	P62987	43	GC19P018563	10.6676
MAOA	Monoamine Oxidase A	Protein Coding	P21397	52	GC0XP043654	10.6289
CSNK2A1	Casein Kinase 2 Alpha 1	Protein Coding	P68400	54	GC20M000472	10.6192
JKAMP	JNK1/MAPK8 Associated Membrane Protein	Protein Coding	Q9P055	39	GC14P059484	10.6187
EP300	E1A Binding Protein P300	Protein Coding	Q09472	55	GC22P061007	10.6025
JAK2	Janus Kinase 2	Protein Coding	O60674	57	GC09P004985	10.5954
CSNK2B	Casein Kinase 2 Beta	Protein Coding	P67870	52	GC06P118898	10.5926
GANAB	Glucosidase II Alpha Subunit	Protein Coding	Q14697	50	GC11M116730	10.5525
GPER1	G Protein-Coupled Estrogen Receptor 1	Protein Coding	Q99527	44	GC07P008764	10.5437
GRAMD1A	GRAM Domain Containing 1A	Protein Coding	Q96CP6	36	GC19P095846	10.5355
FAS	Fas Cell Surface Death Receptor	Protein Coding	P25445	53	GC10P104467	10.5298
GRAMD1B	GRAM Domain Containing 1B	Protein Coding	Q3KR37	40	GC11P123358	10.5263
GOLGA2	Golgin A2	Protein Coding	Q08379	45	GC09M128255	10.5095
ARL6IP5	ADP Ribosylation Factor Like GTPase 6 Interacting Protein 5	Protein Coding	O75915	40	GC03P069084	10.4959
CLN6	CLN6 Transmembrane ER Protein	Protein Coding	Q9NWW5	42	GC15M068206	10.4912
PRL	Prolactin	Protein Coding	P01236	47	GC06M022287	10.4805
KCNJ5	Potassium Inwardly Rectifying Channel Subfamily J Member 5	Protein Coding	P48544	51	GC11P128891	10.4748
SMPD4	Sphingomyelin Phosphodiesterase 4	Protein Coding	Q9NXE4	42	GC02M130151	10.4715
BAG3	BAG Cochaperone 3	Protein Coding	O95817	46	GC10P119651	10.4708
VMP1	Vacuole Membrane Protein 1	Protein Coding	Q96GC9	40	GC17P059707	10.4706
INSR	Insulin Receptor	Protein Coding	P06213	57	GC19M007112	10.4669
CAST	Calpastatin	Protein Coding	P20810	48	GC05P096525	10.4354
LEP	Leptin	Protein Coding	P41159	50	GC07P128241	10.4354
CP	Ceruloplasmin	Protein Coding	P00450	52	GC03M149162	10.4275
ATXN2	Ataxin 2	Protein Coding	Q99700	47	GC12M111443	10.4231
NPLOC4	NPL4 Homolog, Ubiquitin Recognition Factor	Protein Coding	Q8TAT6	44	GC17M081556	10.4101
P3H4	Prolyl 3-Hydroxylase Family Member 4 (Inactive)	Protein Coding	Q92791	40	GC17M041801	10.4036
UBXN8	UBX Domain Protein 8	Protein Coding	O00124	35	GC08P030731	10.3872
ZW10	Zw10 Kinetochore Protein	Protein Coding	O43264	42	GC11M113733	10.3859
PCSK6	Proprotein Convertase Subtilisin/Kexin Type 6	Protein Coding	P29122	46	GC15M141377	10.3713
FN1	Fibronectin 1	Protein Coding	P02751	54	GC02M215360	10.3508
PITPNB	Phosphatidylinositol Transfer Protein Beta	Protein Coding	P48739	44	GC22M027851	10.3489
F2	Coagulation Factor II, Thrombin	Protein Coding	P00734	53	GC11P047208	10.3326
EIF4E	Eukaryotic Translation Initiation Factor 4E	Protein Coding	P06730	53	GC04M098879	10.332
NOS1	Nitric Oxide Synthase 1	Protein Coding	P29475	53	GC12M117208	10.2989
UCP2	Uncoupling Protein 2	Protein Coding	P55851	50	GC11M073974	10.2874
PTPN2	Protein Tyrosine Phosphatase Non-Receptor Type 2	Protein Coding	P17706	50	GC18M031961	10.2725
PABPC1	Poly(A) Binding Protein Cytoplasmic 1	Protein Coding	P11940	46	GC08M100685	10.2703
MAP2K3	Mitogen-Activated Protein Kinase Kinase 3	Protein Coding	P46734	52	GC17P092990	10.2703
DSPP	Dentin Sialophosphoprotein	Protein Coding	Q9NZW4	43	GC04P087608	10.2624
TYR	Tyrosinase	Protein Coding	P14679	52	GC11P089177	10.2577
PRKCA	Protein Kinase C Alpha	Protein Coding	P17252	54	GC17P066302	10.2565
SLC39A14	Solute Carrier Family 39 Member 14	Protein Coding	Q15043	47	GC08P022367	10.2361
LPCAT3	Lysophosphatidylcholine Acyltransferase 3	Protein Coding	Q6P1A2	42	GC12M006976	10.2275
NDRG1	N-Myc Downstream Regulated 1	Protein Coding	Q92597	49	GC08M133237	10.2239
P3H1	Prolyl 3-Hydroxylase 1	Protein Coding	Q32P28	45	GC01M042746	10.2144
DPAGT1	Dolichyl-Phosphate N-Acetylglucosaminephosphotransferase 1	Protein Coding	Q9H3H5	47	GC11M119504	10.2076
CERT1	Ceramide Transporter 1	Protein Coding	Q9Y5P4	44	GC05M075356	10.2009
CCND1	Cyclin D1	Protein Coding	P24385	57	GC11P069641	10.1929
UFD1	Ubiquitin Recognition Factor In ER Associated Degradation 1	Protein Coding	Q92890	47	GC22M019799	10.1733
PLEKHF2	Pleckstrin Homology And FYVE Domain Containing 2	Protein Coding	Q9H8W4	40	GC08P095115	10.1615
RETREG2	Reticulophagy Regulator Family Member 2	Protein Coding	Q8NC44	33	GC02P219177	10.1485
TUG1	Taurine Up-Regulated 1	Protein Coding	A0A6I8PU40	26	GC22P030969	10.1485
GRIN2B	Glutamate Ionotropic Receptor NMDA Type Subunit 2B	Protein Coding	Q13224	55	GC12M013437	10.1396
BOK	BCL2 Family Apoptosis Regulator BOK	Protein Coding	Q9UMX3	43	GC02P241558	10.1274
MCL1	MCL1 Apoptosis Regulator, BCL2 Family Member	Protein Coding	Q07820	51	GC01M158584	10.1189
TMTC3	Transmembrane O-Mannosyltransferase Targeting Cadherins 3	Protein Coding	Q6ZXV5	40	GC12P088142	10.1115
ZMPSTE24	Zinc Metallopeptidase STE24	Protein Coding	O75844	45	GC01P040258	10.1106
PIGN	Phosphatidylinositol Glycan Anchor Biosynthesis Class N	Protein Coding	O95427	44	GC18M061905	10.1002
HLA-C	Major Histocompatibility Complex, Class I, C	Protein Coding	P10321	47	GC06M087164	10.0918
ADRB2	Adrenoceptor Beta 2	Protein Coding	P07550	51	GC05P149798	10.0625
HDAC6	Histone Deacetylase 6	Protein Coding	Q9UBN7	57	GC0XP048801	10.046
NGLY1	N-Glycanase 1	Protein Coding	Q96IV0	46	GC03M025718	10.0456
CYB5R3	Cytochrome B5 Reductase 3	Protein Coding	P00387	49	GC22M072679	10.0414
PTGS1	Prostaglandin-Endoperoxide Synthase 1	Protein Coding	P23219	50	GC09P122370	10.0366
DPM1	Dolichyl-Phosphate Mannosyltransferase Subunit 1, Catalytic	Protein Coding	O60762	47	GC20M050934	10.0365
ITPR2	Inositol 1,4,5-Trisphosphate Receptor Type 2	Protein Coding	Q14571	49	GC12M027057	10.0305
POMT2	Protein O-Mannosyltransferase 2	Protein Coding	Q9UKY4	47	GC14M077274	10.0221
PIGK	Phosphatidylinositol Glycan Anchor Biosynthesis Class K	Protein Coding	Q92643	46	GC01M077088	10.0053
SACM1L	SAC1 Like Phosphatidylinositide Phosphatase	Protein Coding	Q9NTJ5	43	GC03P054781	9.97786
NCK1	NCK Adaptor Protein 1	Protein Coding	P16333	47	GC03P136862	9.97601
KPNB1	Karyopherin Subunit Beta 1	Protein Coding	Q14974	47	GC17P047649	9.96624
RCN1	Reticulocalbin 1	Protein Coding	Q15293	45	GC11P032090	9.94984
IGF2BP1	Insulin Like Growth Factor 2 MRNA Binding Protein 1	Protein Coding	Q9NZI8	44	GC17P093924	9.93967
HTR1A	5-Hydroxytryptamine Receptor 1A	Protein Coding	P08908	50	GC05M063960	9.9218
RAB2A	RAB2A, Member RAS Oncogene Family	Protein Coding	P61019	45	GC08P060516	9.91539
SCP2	Sterol Carrier Protein 2	Protein Coding	P22307	49	GC01P052927	9.91075
MTDH	Metadherin	Protein Coding	Q86UE4	44	GC08P097644	9.9018
EMC3	ER Membrane Protein Complex Subunit 3	Protein Coding	Q9P0I2	36	GC03M010729	9.89535
POR	Cytochrome P450 Oxidoreductase	Protein Coding	P16435	52	GC07P075899	9.88636
PKD1	Polycystin 1, Transient Receptor Potential Channel Interacting	Protein Coding	P98161	50	GC16M014080	9.87914
MGST1	Microsomal Glutathione S-Transferase 1	Protein Coding	P10620	46	GC12P016347	9.87713
TH	Tyrosine Hydroxylase	Protein Coding	P07101	54	GC11M002163	9.87692
CNR1	Cannabinoid Receptor 1	Protein Coding	P21554	50	GC06M088139	9.86873
SFTPC	Surfactant Protein C	Protein Coding	P11686	45	GC08P022156	9.86448
KRAS	KRAS Proto-Oncogene, GTPase	Protein Coding	P01116	56	GC12M027012	9.86255
TGM2	Transglutaminase 2	Protein Coding	P21980	51	GC20M038127	9.81027
YBX1	Y-Box Binding Protein 1	Protein Coding	P67809	44	GC01P042682	9.79845
UBXN4	UBX Domain Protein 4	Protein Coding	Q92575	41	GC02P135741	9.79007
TMED1	Transmembrane P24 Trafficking Protein 1	Protein Coding	Q13445	42	GC19M010832	9.78775
AGR3	Anterior Gradient 3, Protein Disulphide Isomerase Family Member	Protein Coding	Q8TD06	40	GC07M016854	9.78385
SRP14	Signal Recognition Particle 14	Protein Coding	P37108	40	GC15M040035	9.7657
RPL5	Ribosomal Protein L5	Protein Coding	P46777	51	GC01P092832	9.7653
UBB	Ubiquitin B	Protein Coding	P0CG47	48	GC17P016380	9.75919
GADD45A	Growth Arrest And DNA Damage Inducible Alpha	Protein Coding	P24522	47	GC01P067685	9.75412
EMC4	ER Membrane Protein Complex Subunit 4	Protein Coding	Q5J8M3	37	GC15P061044	9.74991
SHISA5	Shisa Family Member 5	Protein Coding	Q8N114	41	GC03M048468	9.74808
NBAS	NBAS Subunit Of NRZ Tethering Complex	Protein Coding	A2RRP1	44	GC02M014796	9.73196
SAMD8	Sterile Alpha Motif Domain Containing 8	Protein Coding	Q96LT4	41	GC10P075099	9.72289
GABARAPL1	GABA Type A Receptor Associated Protein Like 1	Protein Coding	Q9H0R8	44	GC12P010212	9.71903
EBP	EBP Cholestenol Delta-Isomerase	Protein Coding	Q15125	47	GC0XP048521	9.70337
RHBDD1	Rhomboid Domain Containing 1	Protein Coding	Q8TEB9	39	GC02P226833	9.70092
SRPRB	SRP Receptor Subunit Beta	Protein Coding	Q9Y5M8	41	GC03P133784	9.69902
JPH1	Junctophilin 1	Protein Coding	Q9HDC5	44	GC08M074234	9.69899
ZFYVE1	Zinc Finger FYVE-Type Containing 1	Protein Coding	Q9HBF4	40	GC14M072969	9.68457
SSR1	Signal Sequence Receptor Subunit 1	Protein Coding	P43307	44	GC06M007268	9.68042
CDH1	Cadherin 1	Protein Coding	P12830	53	GC16P068737	9.67273
KDR	Kinase Insert Domain Receptor	Protein Coding	P35968	57	GC04M055078	9.67127
PROC	Protein C, Inactivator Of Coagulation Factors Va And VIIIa	Protein Coding	P04070	55	GC02P127418	9.66952
RAB18	RAB18, Member RAS Oncogene Family	Protein Coding	Q9NP72	42	GC10P027504	9.65464
ACE	Angiotensin I Converting Enzyme	Protein Coding	P12821	55	GC17P063477	9.65032
TRPM2	Transient Receptor Potential Cation Channel Subfamily M Member 2	Protein Coding	O94759	44	GC21P044350	9.64798
YKT6	YKT6 V-SNARE Homolog	Protein Coding	O15498	44	GC07P044200	9.64692
TMEM41B	Transmembrane Protein 41B	Protein Coding	Q5BJD5	39	GC11M009280	9.64533
ATF2	Activating Transcription Factor 2	Protein Coding	P15336	51	GC02M175072	9.64344
FURIN	Furin, Paired Basic Amino Acid Cleaving Enzyme	Protein Coding	P09958	51	GC15P090868	9.64116
UFM1	Ubiquitin Fold Modifier 1	Protein Coding	P61960	45	GC13P038349	9.63912
DPM3	Dolichyl-Phosphate Mannosyltransferase Subunit 3, Regulatory	Protein Coding	Q9P2X0	44	GC01M155139	9.63299
RFT1	RFT1 Homolog	Protein Coding	Q96AA3	41	GC03M053401	9.63044
ELAVL1	ELAV Like RNA Binding Protein 1	Protein Coding	Q15717	45	GC19M007958	9.6253
C2CD2L	C2CD2 Like	Protein Coding	O14523	37	GC11P119102	9.62209
UBA5	Ubiquitin Like Modifier Activating Enzyme 5	Protein Coding	Q9GZZ9	45	GC03P132654	9.6065
TXNRD1	Thioredoxin Reductase 1	Protein Coding	Q16881	48	GC12P104215	9.6048
FUS	FUS RNA Binding Protein	Protein Coding	P35637	48	GC16P031180	9.60294
SEC11A	SEC11 Homolog A, Signal Peptidase Complex Subunit	Protein Coding	P67812	41	GC15M084669	9.59749
OSBPL3	Oxysterol Binding Protein Like 3	Protein Coding	Q9H4L5	42	GC07M024836	9.57793
CTSB	Cathepsin B	Protein Coding	P07858	54	GC08M011842	9.56477
CDK5	Cyclin Dependent Kinase 5	Protein Coding	Q00535	56	GC07M151053	9.55603
ZC3H12A	Zinc Finger CCCH-Type Containing 12A	Protein Coding	Q5D1E8	42	GC01P037474	9.55086
EMC6	ER Membrane Protein Complex Subunit 6	Protein Coding	Q9BV81	35	GC17P003668	9.54711
PPP1CC	Protein Phosphatase 1 Catalytic Subunit Gamma	Protein Coding	P36873	49	GC12M110709	9.52618
MSRB3	Methionine Sulfoxide Reductase B3	Protein Coding	Q8IXL7	46	GC12P065279	9.52136
SCFD1	Sec1 Family Domain Containing 1	Protein Coding	Q8WVM8	43	GC14P030622	9.51847
MMGT1	Membrane Magnesium Transporter 1	Protein Coding	Q8N4V1	39	GC0XM135962	9.50685
XIAP	X-Linked Inhibitor Of Apoptosis	Protein Coding	P98170	55	GC0XP123859	9.50105
CD36	CD36 Molecule	Protein Coding	P16671	53	GC07P080369	9.49205
KHSRP	KH-Type Splicing Regulatory Protein	Protein Coding	Q92945	45	GC19M006413	9.49147
GABARAP	GABA Type A Receptor-Associated Protein	Protein Coding	O95166	46	GC17M007240	9.48394
DST	Dystonin	Protein Coding	Q03001	46	GC06M056457	9.4605
SET	SET Nuclear Proto-Oncogene	Protein Coding	Q01105	48	GC09P135847	9.45912
GDF15	Growth Differentiation Factor 15	Protein Coding	Q99988	46	GC19P095553	9.44935
HACD3	3-Hydroxyacyl-CoA Dehydratase 3	Protein Coding	Q9P035	40	GC15P065530	9.43946
ATG14	Autophagy Related 14	Protein Coding	Q6ZNE5	40	GC14M055366	9.43895
HMOX2	Heme Oxygenase 2	Protein Coding	P30519	48	GC16P004474	9.43631
OSBPL5	Oxysterol Binding Protein Like 5	Protein Coding	Q9H0X9	42	GC11M009686	9.43215
F8	Coagulation Factor VIII	Protein Coding	P00451	51	GC0XM154835	9.43045
BTRC	Beta-Transducin Repeat Containing E3 Ubiquitin Protein Ligase	Protein Coding	Q9Y297	48	GC10P101354	9.4117
NR1H2	Nuclear Receptor Subfamily 1 Group H Member 2	Protein Coding	P55055	50	GC19P050329	9.38992
YWHAE	Tyrosine 3-Monooxygenase/Tryptophan 5-Monooxygenase Activation Protein Epsilon	Protein Coding	P62258	53	GC17M014951	9.38414
ICAM1	Intercellular Adhesion Molecule 1	Protein Coding	P05362	53	GC19P095217	9.38409
CGRRF1	Cell Growth Regulator With Ring Finger Domain 1	Protein Coding	Q99675	37	GC14P054509	9.38313
PLP1	Proteolipid Protein 1	Protein Coding	P60201	47	GC0XP103773	9.37218
PKM	Pyruvate Kinase M1/2	Protein Coding	P14618	53	GC15M072199	9.36599
PSMD2	Proteasome 26S Subunit Ubiquitin Receptor, Non-ATPase 2	Protein Coding	Q13200	46	GC03P184298	9.36331
TEX2	Testis Expressed 2	Protein Coding	Q8IWB9	38	GC17M064147	9.35824
HACD2	3-Hydroxyacyl-CoA Dehydratase 2	Protein Coding	Q6Y1H2	38	GC03M123490	9.35282
RPL10	Ribosomal Protein L10	Protein Coding	P27635	47	GC0XP154389	9.35117
PPP1CB	Protein Phosphatase 1 Catalytic Subunit Beta	Protein Coding	P62140	50	GC02P028757	9.35099
APOA1	Apolipoprotein A1	Protein Coding	P02647	54	GC11M116835	9.33414
FAM120A	Family With Sequence Similarity 120 Member A	Protein Coding	Q9NZB2	42	GC09P097108	9.32718
MAPKAP1	MAPK Associated Protein 1	Protein Coding	Q9BPZ7	47	GC09M125437	9.3175
FITM2	Fat Storage Inducing Transmembrane Protein 2	Protein Coding	Q8N6M3	39	GC20M044302	9.30833
KDSR	3-Ketodihydrosphingosine Reductase	Protein Coding	Q06136	46	GC18M063327	9.29195
SELENOF	Selenoprotein F	Protein Coding	O60613	37	GC01M086863	9.29168
TMCO1	Transmembrane And Coiled-Coil Domains 1	Protein Coding	Q9UM00	43	GC01M165724	9.28748
ACTB	Actin Beta	Protein Coding	P60709	53	GC07M005527	9.28388
TMEM258	Transmembrane Protein 258	Protein Coding	P61165	35	GC11M061768	9.27584
PML	PML Nuclear Body Scaffold	Protein Coding	P29590	50	GC15P073994	9.27013
PPM1L	Protein Phosphatase, Mg2+/Mn2+ Dependent 1L	Protein Coding	Q5SGD2	42	GC03P160755	9.26383
SGPP1	Sphingosine-1-Phosphate Phosphatase 1	Protein Coding	Q9BX95	41	GC14M063684	9.25817
CTNNB1	Catenin Beta 1	Protein Coding	P35222	57	GC03P041194	9.25218
SLC39A7	Solute Carrier Family 39 Member 7	Protein Coding	Q92504	47	GC06P033200	9.2449
PARP16	Poly(ADP-Ribose) Polymerase Family Member 16	Protein Coding	Q8N5Y8	39	GC15M140568	9.24157
TERT	Telomerase Reverse Transcriptase	Protein Coding	O14746	55	GC05M001253	9.23522
MYH6	Myosin Heavy Chain 6	Protein Coding	P13533	50	GC14M023381	9.22088
TRAPPC2	Trafficking Protein Particle Complex Subunit 2	Protein Coding	P0DI81	42	GC0XM013712	9.20662
MX1	MX Dynamin Like GTPase 1	Protein Coding	P20591	44	GC21P041420	9.19696
PLOD1	Procollagen-Lysine,2-Oxoglutarate 5-Dioxygenase 1	Protein Coding	Q02809	48	GC01P011934	9.18999
REEP1	Receptor Accessory Protein 1	Protein Coding	Q9H902	44	GC02M086213	9.18357
BCL2L10	BCL2 Like 10	Protein Coding	Q9HD36	42	GC15M141397	9.18115
LRRC59	Leucine Rich Repeat Containing 59	Protein Coding	Q96AG4	39	GC17M050375	9.17282
KCNJ11	Potassium Inwardly Rectifying Channel Subfamily J Member 11	Protein Coding	Q14654	50	GC11M017865	9.17128
CDK5RAP3	CDK5 Regulatory Subunit Associated Protein 3	Protein Coding	Q96JB5	41	GC17P047967	9.12864
SOAT2	Sterol O-Acyltransferase 2	Protein Coding	O75908	46	GC12P053103	9.12114
MYDGF	Myeloid Derived Growth Factor	Protein Coding	Q969H8	40	GC19M004641	9.11674
UBQLN2	Ubiquilin 2	Protein Coding	Q9UHD9	46	GC0XP056563	9.10999
HAX1	HCLS1 Associated Protein X-1	Protein Coding	O00165	47	GC01P158750	9.10982
DYSF	Dysferlin	Protein Coding	O75923	46	GC02P071453	9.10478
CYP2D6	Cytochrome P450 Family 2 Subfamily D Member 6	Protein Coding	P10635	50	GC22M042126	9.10358
AGTR1	Angiotensin II Receptor Type 1	Protein Coding	P30556	54	GC03P148697	9.09492
JPH3	Junctophilin 3	Protein Coding	Q8WXH2	45	GC16P087601	9.09157
SSR2	Signal Sequence Receptor Subunit 2	Protein Coding	P43308	44	GC01M156009	9.08832
COMP	Cartilage Oligomeric Matrix Protein	Protein Coding	P49747	50	GC19M018783	9.05699
SUMF2	Sulfatase Modifying Factor 2	Protein Coding	Q8NBJ7	42	GC07P060131	9.05094
TRAPPC5	Trafficking Protein Particle Complex Subunit 5	Protein Coding	Q8IUR0	38	GC19P007680	9.04443
GBA2	Glucosylceramidase Beta 2	Protein Coding	Q9HCG7	45	GC09M035736	9.04391
AKAP6	A-Kinase Anchoring Protein 6	Protein Coding	Q13023	44	GC14P032329	9.04329
NPM1	Nucleophosmin 1	Protein Coding	P06748	54	GC05P171387	9.04201
ANKS4B	Ankyrin Repeat And Sterile Alpha Motif Domain Containing 4B	Protein Coding	Q8N8V4	36	GC16P060345	9.03879
SCARA3	Scavenger Receptor Class A Member 3	Protein Coding	Q6AZY7	40	GC08P027633	9.03539
SMPD1	Sphingomyelin Phosphodiesterase 1	Protein Coding	P17405	52	GC11P006390	9.03133
F10	Coagulation Factor X	Protein Coding	P00742	53	GC13P113122	9.01929
ATP1A3	ATPase Na+/K+ Transporting Subunit Alpha 3	Protein Coding	P13637	52	GC19M041966	9.01655
COPE	COPI Coat Complex Subunit Epsilon	Protein Coding	O14579	44	GC19M018899	9.01057
ATXN3	Ataxin 3	Protein Coding	P54252	49	GC14M117495	9.0082
SOD3	Superoxide Dismutase 3	Protein Coding	P08294	47	GC04P024798	9.00748
TRAPPC11	Trafficking Protein Particle Complex Subunit 11	Protein Coding	Q7Z392	40	GC04P183659	9.00436
NOTCH2	Notch Receptor 2	Protein Coding	Q04721	54	GC01M119911	8.99868
PCNA	Proliferating Cell Nuclear Antigen	Protein Coding	P12004	54	GC20M005114	8.99663
PPP1R3A	Protein Phosphatase 1 Regulatory Subunit 3A	Protein Coding	Q16821	46	GC07M113876	8.99366
ASNS	Asparagine Synthetase (Glutamine-Hydrolyzing)	Protein Coding	P08243	50	GC07M097854	8.98802
UNC93B1	Unc-93 Homolog B1, TLR Signaling Regulator	Protein Coding	Q9H1C4	42	GC11M067991	8.9813
NOD1	Nucleotide Binding Oligomerization Domain Containing 1	Protein Coding	Q9Y239	46	GC07M030424	8.97701
VKORC1	Vitamin K Epoxide Reductase Complex Subunit 1	Protein Coding	Q9BQB6	52	GC16M042529	8.96874
GORASP2	Golgi Reassembly Stacking Protein 2	Protein Coding	Q9H8Y8	43	GC02P170928	8.96623
ZFYVE27	Zinc Finger FYVE-Type Containing 27	Protein Coding	Q5T4F4	41	GC10P104706	8.96305
PPARA	Peroxisome Proliferator Activated Receptor Alpha	Protein Coding	Q07869	48	GC22P046150	8.96158
VDAC1	Voltage Dependent Anion Channel 1	Protein Coding	P21796	49	GC05M133975	8.9593
TRAPPC12	Trafficking Protein Particle Complex Subunit 12	Protein Coding	Q8WVT3	42	GC02P003383	8.95859
EEF2	Eukaryotic Translation Elongation Factor 2	Protein Coding	P13639	52	GC19M003976	8.95449
TMEM43	Transmembrane Protein 43	Protein Coding	Q9BTV4	45	GC03P019366	8.95051
HSPA6	Heat Shock Protein Family A (Hsp70) Member 6	Protein Coding	P17066	47	GC01P161524	8.93827
ZFAND1	Zinc Finger AN1-Type Containing 1	Protein Coding	Q8TCF1	35	GC08M081701	8.93714
CALHM1	Calcium Homeostasis Modulator 1	Protein Coding	Q8IU99	39	GC10M103454	8.92852
NDUFS4	NADH:Ubiquinone Oxidoreductase Subunit S4	Protein Coding	O43181	46	GC05P053560	8.91543
SLC30A5	Solute Carrier Family 30 Member 5	Protein Coding	Q8TAD4	43	GC05P069093	8.91388
RELA	RELA Proto-Oncogene, NF-KB Subunit	Protein Coding	Q04206	54	GC11M065653	8.91309
TLR9	Toll Like Receptor 9	Protein Coding	Q9NR96	48	GC03M053281	8.91173
F7	Coagulation Factor VII	Protein Coding	P08709	51	GC13P113105	8.9065
KNG1	Kininogen 1	Protein Coding	P01042	52	GC03P186717	8.89765
G6PC3	Glucose-6-Phosphatase Catalytic Subunit 3	Protein Coding	Q9BUM1	44	GC17P044070	8.87355
WLS	Wnt Ligand Secretion Mediator	Protein Coding	Q5T9L3	43	GC01M068098	8.87038
GHRL	Ghrelin And Obestatin Prepropeptide	Protein Coding	Q9UBU3	45	GC03M010285	8.86625
COL2A1	Collagen Type II Alpha 1 Chain	Protein Coding	P02458	53	GC12M047972	8.85382
MMP9	Matrix Metallopeptidase 9	Protein Coding	P14780	57	GC20P046008	8.83873
NGF	Nerve Growth Factor	Protein Coding	P01138	54	GC01M115285	8.82721
DUSP19	Dual Specificity Phosphatase 19	Protein Coding	Q8WTR2	42	GC02P183078	8.8191
BCHE	Butyrylcholinesterase	Protein Coding	P06276	53	GC03M165772	8.81828
ANK1	Ankyrin 1	Protein Coding	P16157	48	GC08M041653	8.80798
F9	Coagulation Factor IX	Protein Coding	P00740	51	GC0XP139530	8.8036
PLOD3	Procollagen-Lysine,2-Oxoglutarate 5-Dioxygenase 3	Protein Coding	O60568	50	GC07M101205	8.80094
SPPL2C	Signal Peptide Peptidase Like 2C	Protein Coding	Q8IUH8	37	GC17P045844	8.79649
CTSD	Cathepsin D	Protein Coding	P07339	56	GC11M001752	8.77425
HSD17B12	Hydroxysteroid 17-Beta Dehydrogenase 12	Protein Coding	Q53GQ0	43	GC11P043556	8.76402
TNFSF10	TNF Superfamily Member 10	Protein Coding	P50591	48	GC03M172505	8.75811
ATP7A	ATPase Copper Transporting Alpha	Protein Coding	Q04656	50	GC0XP078103	8.75436
CDC42	Cell Division Cycle 42	Protein Coding	P60953	54	GC01P022052	8.7481
SIRT3	Sirtuin 3	Protein Coding	Q9NTG7	51	GC11M000215	8.7473
UBE2D3	Ubiquitin Conjugating Enzyme E2 D3	Protein Coding	P61077	48	GC04M102794	8.74317
AKAP9	A-Kinase Anchoring Protein 9	Protein Coding	Q99996	46	GC07P091940	8.74127
DGAT1	Diacylglycerol O-Acyltransferase 1	Protein Coding	O75907	51	GC08M146337	8.73834
RPA1	Replication Protein A1	Protein Coding	P27694	51	GC17P001829	8.72746
STT3B	STT3 Oligosaccharyltransferase Complex Catalytic Subunit B	Protein Coding	Q8TCJ2	46	GC03P031532	8.72263
KCNMA1	Potassium Calcium-Activated Channel Subfamily M Alpha 1	Protein Coding	Q12791	52	GC10M076869	8.71153
MCFD2	Multiple Coagulation Factor Deficiency 2, ER Cargo Receptor Complex Subunit	Protein Coding	Q8NI22	47	GC02M046901	8.71056
OMA1	OMA1 Zinc Metallopeptidase	Protein Coding	Q96E52	40	GC01M058415	8.69991
GRINA	Glutamate Ionotropic Receptor NMDA Type Subunit Associated Protein 1	Protein Coding	Q7Z429	36	GC08P143990	8.69847
CYP1B1	Cytochrome P450 Family 1 Subfamily B Member 1	Protein Coding	Q16678	51	GC02M038066	8.68669
CALU	Calumenin	Protein Coding	O43852	46	GC07P128739	8.68309
TNFRSF1A	TNF Receptor Superfamily Member 1A	Protein Coding	P19438	53	GC12M006328	8.67921
YWHAZ	Tyrosine 3-Monooxygenase/Tryptophan 5-Monooxygenase Activation Protein Zeta	Protein Coding	P63104	51	GC08M100917	8.67425
MPPE1	Metallophosphoesterase 1	Protein Coding	Q53F39	41	GC18M031953	8.67393
PMM2	Phosphomannomutase 2	Protein Coding	O15305	50	GC16P008788	8.6553
TFRC	Transferrin Receptor	Protein Coding	P02786	54	GC03M196207	8.65522
FKBP1B	FKBP Prolyl Isomerase 1B	Protein Coding	P68106	42	GC02P024033	8.65426
TRAP1	TNF Receptor Associated Protein 1	Protein Coding	Q12931	47	GC16M014248	8.65193
TECR	Trans-2,3-Enoyl-CoA Reductase	Protein Coding	Q9NZ01	47	GC19P014517	8.65174
VAMP2	Vesicle Associated Membrane Protein 2	Protein Coding	P63027	48	GC17M015413	8.65127
AKR1B1	Aldo-Keto Reductase Family 1 Member B	Protein Coding	P15121	50	GC07M134442	8.64235
ERMARD	ER Membrane Associated RNA Degradation	Protein Coding	Q5T6L9	35	GC06P169751	8.6383
CHEK1	Checkpoint Kinase 1	Protein Coding	O14757	54	GC11P125625	8.63774
SNTA1	Syntrophin Alpha 1	Protein Coding	Q13424	49	GC20M033407	8.62869
LNPEP	Leucyl And Cystinyl Aminopeptidase	Protein Coding	Q9UIQ6	50	GC05P096935	8.62853
E2F1	E2F Transcription Factor 1	Protein Coding	Q01094	47	GC20M033675	8.62171
TRPA1	Transient Receptor Potential Cation Channel Subfamily A Member 1	Protein Coding	O75762	51	GC08M072019	8.61455
SRP72	Signal Recognition Particle 72	Protein Coding	O76094	45	GC04P056466	8.61366
TRIM21	Tripartite Motif Containing 21	Protein Coding	P19474	47	GC11M004384	8.60384
MAN1A1	Mannosidase Alpha Class 1A Member 1	Protein Coding	P33908	45	GC06M119269	8.58276
GOSR1	Golgi SNAP Receptor Complex Member 1	Protein Coding	O95249	42	GC17P030477	8.58172
CFLAR	CASP8 And FADD Like Apoptosis Regulator	Protein Coding	O15519	48	GC02P201413	8.57556
GOSR2	Golgi SNAP Receptor Complex Member 2	Protein Coding	O14653	46	GC17P093832	8.56773
ARSA	Arylsulfatase A	Protein Coding	P15289	51	GC22M050622	8.55256
MYH7	Myosin Heavy Chain 7	Protein Coding	P12883	51	GC14M023412	8.54985
PIK3CA	Phosphatidylinositol-4,5-Bisphosphate 3-Kinase Catalytic Subunit Alpha	Protein Coding	P42336	55	GC03P179148	8.54353
BRCA2	BRCA2 DNA Repair Associated	Protein Coding	P51587	52	GC13P032315	8.54229
SSR4	Signal Sequence Receptor Subunit 4	Protein Coding	P51571	46	GC0XP153793	8.54152
TREX1	Three Prime Repair Exonuclease 1	Protein Coding	Q9NSU2	46	GC03P054922	8.54077
POMT1	Protein O-Mannosyltransferase 1	Protein Coding	Q9Y6A1	48	GC09P131502	8.5372
PRKDC	Protein Kinase, DNA-Activated, Catalytic Subunit	Protein Coding	P78527	54	GC08M047773	8.51552
PPP1R12A	Protein Phosphatase 1 Regulatory Subunit 12A	Protein Coding	O14974	48	GC12M079773	8.49008
NOL3	Nucleolar Protein 3	Protein Coding	O60936	45	GC16P067366	8.484
DNAJB1	DnaJ Heat Shock Protein Family (Hsp40) Member B1	Protein Coding	P25685	48	GC19M014514	8.47345
ZFAND2B	Zinc Finger AN1-Type Containing 2B	Protein Coding	Q8WV99	38	GC02P219195	8.47207
NSF	N-Ethylmaleimide Sensitive Factor, Vesicle Fusing ATPase	Protein Coding	P46459	48	GC17P046590	8.45294
ATP13A2	ATPase Cation Transporting 13A2	Protein Coding	Q9NQ11	48	GC01M016985	8.45141
USP10	Ubiquitin Specific Peptidase 10	Protein Coding	Q14694	47	GC16P084702	8.44489
STARD3NL	STARD3 N-Terminal Like	Protein Coding	O95772	39	GC07P038218	8.42505
DNAJA1	DnaJ Heat Shock Protein Family (Hsp40) Member A1	Protein Coding	P31689	45	GC09P033025	8.42167
ATP1A1	ATPase Na+/K+ Transporting Subunit Alpha 1	Protein Coding	P05023	53	GC01P116372	8.42058
UBE2D2	Ubiquitin Conjugating Enzyme E2 D2	Protein Coding	P62837	47	GC05P139526	8.39793
RET	Ret Proto-Oncogene	Protein Coding	P07949	58	GC10P043899	8.39764
FKBP10	FKBP Prolyl Isomerase 10	Protein Coding	Q96AY3	46	GC17P041812	8.3908
PLOD2	Procollagen-Lysine,2-Oxoglutarate 5-Dioxygenase 2	Protein Coding	O00469	49	GC03M146035	8.38454
ROCK1	Rho Associated Coiled-Coil Containing Protein Kinase 1	Protein Coding	Q13464	53	GC18M031986	8.38025
PTPN11	Protein Tyrosine Phosphatase Non-Receptor Type 11	Protein Coding	Q06124	57	GC12P112418	8.37779
GCH1	GTP Cyclohydrolase 1	Protein Coding	P30793	51	GC14M054842	8.37568
UFC1	Ubiquitin-Fold Modifier Conjugating Enzyme 1	Protein Coding	Q9Y3C8	41	GC01P161152	8.37301
IL24	Interleukin 24	Protein Coding	Q13007	45	GC01P206897	8.37243
STK25	Serine/Threonine Kinase 25	Protein Coding	O00506	45	GC02M241492	8.371
SVIP	Small VCP Interacting Protein	Protein Coding	Q8NHG7	36	GC11M022799	8.35977
MR1	Major Histocompatibility Complex, Class I-Related	Protein Coding	Q95460	45	GC01P181033	8.35891
SPCS2	Signal Peptidase Complex Subunit 2	Protein Coding	Q15005	38	GC11P082437	8.35254
SIRT6	Sirtuin 6	Protein Coding	Q8N6T7	48	GC19M004174	8.34126
ECPAS	Ecm29 Proteasome Adaptor And Scaffold	Protein Coding	Q5VYK3	38	GC09M111361	8.33957
SPTLC1	Serine Palmitoyltransferase Long Chain Base Subunit 1	Protein Coding	O15269	50	GC09M105787	8.33495
KPNA2	Karyopherin Subunit Alpha 2	Protein Coding	P52292	48	GC17P068035	8.33405
RNF13	Ring Finger Protein 13	Protein Coding	O43567	46	GC03P149812	8.33133
USP19	Ubiquitin Specific Peptidase 19	Protein Coding	O94966	42	GC03M053112	8.32356
COL4A1	Collagen Type IV Alpha 1 Chain	Protein Coding	P02462	51	GC13M110148	8.32246
BFAR	Bifunctional Apoptosis Regulator	Protein Coding	Q9NZS9	41	GC16P060121	8.31872
MAP3K7	Mitogen-Activated Protein Kinase Kinase Kinase 7	Protein Coding	O43318	54	GC06M090513	8.31459
TMEM106C	Transmembrane Protein 106C	Protein Coding	Q9BVX2	35	GC12P047963	8.30978
DAXX	Death Domain Associated Protein	Protein Coding	Q9UER7	47	GC06M033318	8.30927
SLC6A3	Solute Carrier Family 6 Member 3	Protein Coding	Q01959	53	GC05M001392	8.3091
ABCD1	ATP Binding Cassette Subfamily D Member 1	Protein Coding	P33897	50	GC0XP153724	8.30559
HSPA1L	Heat Shock Protein Family A (Hsp70) Member 1 Like	Protein Coding	P34931	48	GC06M031809	8.30078
UGT1A9	UDP Glucuronosyltransferase Family 1 Member A9	Protein Coding	O60656	48	GC02P233671	8.29293
RIC3	RIC3 Acetylcholine Receptor Chaperone	Protein Coding	Q7Z5B4	38	GC11M008092	8.29021
UCHL1	Ubiquitin C-Terminal Hydrolase L1	Protein Coding	P09936	56	GC04P041256	8.28337
ALG13	ALG13 UDP-N-Acetylglucosaminyltransferase Subunit	Protein Coding	Q9NP73	43	GC0XP111665	8.28082
AQP8	Aquaporin 8	Protein Coding	O94778	41	GC16P060506	8.27559
PDIA5	Protein Disulfide Isomerase Family A Member 5	Protein Coding	Q14554	41	GC03P123067	8.27441
DNAJB2	DnaJ Heat Shock Protein Family (Hsp40) Member B2	Protein Coding	P25686	46	GC02P219279	8.26209
LONP1	Lon Peptidase 1, Mitochondrial	Protein Coding	P36776	49	GC19M005691	8.26194
RPS3	Ribosomal Protein S3	Protein Coding	P23396	47	GC11P082439	8.26134
MAP3K20	Mitogen-Activated Protein Kinase Kinase Kinase 20	Protein Coding	Q9NYL2	49	GC02P173076	8.2613
BRAF	B-Raf Proto-Oncogene, Serine/Threonine Kinase	Protein Coding	P15056	57	GC07M140757	8.25512
PITPNM1	Phosphatidylinositol Transfer Protein Membrane Associated 1	Protein Coding	O00562	42	GC11M116994	8.24335
FANCD2	FA Complementation Group D2	Protein Coding	Q9BXW9	50	GC03P010026	8.22591
TIAL1	TIA1 Cytotoxic Granule Associated RNA Binding Protein Like 1	Protein Coding	Q01085	44	GC10M119571	8.22008
SERPINE1	Serpin Family E Member 1	Protein Coding	P05121	54	GC07P101127	8.21923
LCN2	Lipocalin 2	Protein Coding	P80188	48	GC09P128149	8.21832
VRK2	VRK Serine/Threonine Kinase 2	Protein Coding	Q86Y07	44	GC02P057907	8.21307
SI	Sucrase-Isomaltase	Protein Coding	P14410	48	GC03M164978	8.21031
COL1A1	Collagen Type I Alpha 1 Chain	Protein Coding	P02452	53	GC17M068598	8.20385
ATP2C1	ATPase Secretory Pathway Ca2+ Transporting 1	Protein Coding	P98194	48	GC03P130850	8.20384
KCNE2	Potassium Voltage-Gated Channel Subfamily E Regulatory Subunit 2	Protein Coding	Q9Y6J6	46	GC21P034364	8.19782
MUC5AC	Mucin 5AC, Oligomeric Mucus/Gel-Forming	Protein Coding	P98088	43	GC11P005752	8.19584
RPTOR	Regulatory Associated Protein Of MTOR Complex 1	Protein Coding	Q8N122	46	GC17P080544	8.1866
TUSC3	Tumor Suppressor Candidate 3	Protein Coding	Q13454	46	GC08P015417	8.18214
BID	BH3 Interacting Domain Death Agonist	Protein Coding	P55957	50	GC22M017734	8.18203
EGR1	Early Growth Response 1	Protein Coding	P18146	48	GC05P138465	8.17997
BMP2	Bone Morphogenetic Protein 2	Protein Coding	P12643	50	GC20P006767	8.16089
GCN1	GCN1 Activator Of EIF2AK4	Protein Coding	Q92616	39	GC12M120128	8.16024
GLA	Galactosidase Alpha	Protein Coding	P06280	53	GC0XM101393	8.15938
RPL11	Ribosomal Protein L11	Protein Coding	P62913	52	GC01P023691	8.15871
TRAPPC4	Trafficking Protein Particle Complex Subunit 4	Protein Coding	Q9Y296	45	GC11P119018	8.14873
ADCYAP1	Adenylate Cyclase Activating Polypeptide 1	Protein Coding	P18509	45	GC18P000895	8.14809
TBXAS1	Thromboxane A Synthase 1	Protein Coding	P24557	52	GC07P139777	8.14288
YY1	YY1 Transcription Factor	Protein Coding	P25490	52	GC14P100238	8.14198
GABRG2	Gamma-Aminobutyric Acid Type A Receptor Subunit Gamma2	Protein Coding	P18507	52	GC05P162000	8.13791
CYP3A4	Cytochrome P450 Family 3 Subfamily A Member 4	Protein Coding	P08684	52	GC07M099871	8.13241
EIF5A	Eukaryotic Translation Initiation Factor 5A	Protein Coding	P63241	48	GC17P007306	8.12899
CRHR2	Corticotropin Releasing Hormone Receptor 2	Protein Coding	Q13324	47	GC07M030651	8.12745
TM7SF2	Transmembrane 7 Superfamily Member 2	Protein Coding	O76062	43	GC11P065111	8.12486
OPA1	OPA1 Mitochondrial Dynamin Like GTPase	Protein Coding	O60313	48	GC03P193594	8.11882
EIF2A	Eukaryotic Translation Initiation Factor 2A	Protein Coding	Q9BY44	45	GC03P150546	8.11487
MMP2	Matrix Metallopeptidase 2	Protein Coding	P08253	56	GC16P061423	8.11119
MARCHF6	Membrane Associated Ring-CH-Type Finger 6	Protein Coding	O60337	39	GC05P010663	8.10701
CIRBP	Cold Inducible RNA Binding Protein	Protein Coding	Q14011	41	GC19P001259	8.10155
ATXN2L	Ataxin 2 Like	Protein Coding	Q8WWM7	43	GC16P060657	8.10089
JAGN1	Jagunal Homolog 1	Protein Coding	Q8N5M9	39	GC03P009890	8.09775
RPLP0	Ribosomal Protein Lateral Stalk Subunit P0	Protein Coding	P05388	45	GC12M120196	8.09673
SERPINI1	Serpin Family I Member 1	Protein Coding	Q99574	50	GC03P167735	8.08812
PDHA1	Pyruvate Dehydrogenase E1 Subunit Alpha 1	Protein Coding	P08559	51	GC0XP019343	8.0856
ILVBL	IlvB Acetolactate Synthase Like	Protein Coding	A1L0T0	42	GC19M017569	8.08376
UGT1A10	UDP Glucuronosyltransferase Family 1 Member A10	Protein Coding	Q9HAW8	45	GC02P233636	8.0827
CYP2C19	Cytochrome P450 Family 2 Subfamily C Member 19	Protein Coding	P33261	47	GC10P094762	8.08108
ACTG1	Actin Gamma 1	Protein Coding	P63261	51	GC17M081509	8.06915
GJB2	Gap Junction Protein Beta 2	Protein Coding	P29033	49	GC13M020187	8.06722
SRP9	Signal Recognition Particle 9	Protein Coding	P49458	39	GC01P225777	8.0548
PIK3C3	Phosphatidylinositol 3-Kinase Catalytic Subunit Type 3	Protein Coding	Q8NEB9	52	GC18P041955	8.02184
SORT1	Sortilin 1	Protein Coding	Q99523	47	GC01M109310	8.01611
SRXN1	Sulfiredoxin 1	Protein Coding	Q9BYN0	38	GC20M000647	8.01185
ABCD4	ATP Binding Cassette Subfamily D Member 4	Protein Coding	O14678	46	GC14M074285	8.00653
RACK1	Receptor For Activated C Kinase 1	Protein Coding	P63244	47	GC05M182417	8.00183
PRKRA	Protein Activator Of Interferon Induced Protein Kinase EIF2AK2	Protein Coding	O75569	46	GC02M178431	7.99989
AR	Androgen Receptor	Protein Coding	P10275	55	GC0XP067544	7.99961
GORASP1	Golgi Reassembly Stacking Protein 1	Protein Coding	Q9BQQ3	44	GC03M039096	7.99889
BAD	BCL2 Associated Agonist Of Cell Death	Protein Coding	Q92934	47	GC11M116809	7.99852
SSR3	Signal Sequence Receptor Subunit 3	Protein Coding	Q9UNL2	41	GC03M156540	7.99407
SCAPER	S-Phase Cyclin A Associated Protein In The ER	Protein Coding	Q9BY12	40	GC15M076347	7.99354
BSG	Basigin (Ok Blood Group)	Protein Coding	P35613	48	GC19P000571	7.99057
SDHB	Succinate Dehydrogenase Complex Iron Sulfur Subunit B	Protein Coding	P21912	52	GC01M018919	7.98959
LACC1	Laccase Domain Containing 1	Protein Coding	Q8IV20	40	GC13P043879	7.97645
YTHDF1	YTH N6-Methyladenosine RNA Binding Protein F1	Protein Coding	Q9BYJ9	40	GC20M063195	7.9697
ACP1	Acid Phosphatase 1	Protein Coding	P24666	47	GC02P000619	7.96612
CES1	Carboxylesterase 1	Protein Coding	P23141	52	GC16M055836	7.96406
PSMA7	Proteasome 20S Subunit Alpha 7	Protein Coding	O14818	48	GC20M062136	7.96396
PXN	Paxillin	Protein Coding	P49023	49	GC12M120210	7.9623
MLEC	Malectin	Protein Coding	Q14165	40	GC12P120687	7.96218
TRAF6	TNF Receptor Associated Factor 6	Protein Coding	Q9Y4K3	50	GC11M036467	7.95607
RPS6	Ribosomal Protein S6	Protein Coding	P62753	47	GC09M019375	7.956
CPQ	Carboxypeptidase Q	Protein Coding	Q9Y646	42	GC08P096645	7.9433
TUBA1B	Tubulin Alpha 1b	Protein Coding	P68363	47	GC12M049127	7.94166
VAMP7	Vesicle Associated Membrane Protein 7	Protein Coding	P51809	45	GC0XP155881	7.93453
CD74	CD74 Molecule	Protein Coding	P04233	48	GC05M150378	7.93361
SGPP2	Sphingosine-1-Phosphate Phosphatase 2	Protein Coding	Q8IWX5	38	GC02P222424	7.93306
PIGBOS1	PIGB Opposite Strand 1	Protein Coding	A0A0B4J2F0	20	GC15M055317	7.92929
RAD51	RAD51 Recombinase	Protein Coding	Q06609	54	GC15P040694	7.9258
ATG2A	Autophagy Related 2A	Protein Coding	Q2TAZ0	42	GC11M116833	7.92413
IL2	Interleukin 2	Protein Coding	P60568	49	GC04M122451	7.91503
ENTPD5	Ectonucleoside Triphosphate Diphosphohydrolase 5 (Inactive)	Protein Coding	O75356	48	GC14M074007	7.90683
FBXO6	F-Box Protein 6	Protein Coding	Q9NRD1	40	GC01P011664	7.90661
DOLK	Dolichol Kinase	Protein Coding	Q9UPQ8	42	GC09M128945	7.90622
DAPK1	Death Associated Protein Kinase 1	Protein Coding	P53355	52	GC09P087497	7.89684
ITGB1	Integrin Subunit Beta 1	Protein Coding	P05556	53	GC10M035059	7.89117
SRI	Sorcin	Protein Coding	P30626	47	GC07M088205	7.88761
ABCA1	ATP Binding Cassette Subfamily A Member 1	Protein Coding	O95477	51	GC09M104781	7.88425
HSPB8	Heat Shock Protein Family B (Small) Member 8	Protein Coding	Q9UJY1	48	GC12P119173	7.88304
HSPG2	Heparan Sulfate Proteoglycan 2	Protein Coding	P98160	52	GC01M021822	7.88089
BCAP29	B Cell Receptor Associated Protein 29	Protein Coding	Q9UHQ4	39	GC07P107579	7.87961
HNRNPA1	Heterogeneous Nuclear Ribonucleoprotein A1	Protein Coding	P09651	51	GC12P054280	7.8767
CLCN1	Chloride Voltage-Gated Channel 1	Protein Coding	P35523	47	GC07P143316	7.87175
FLT3	Fms Related Receptor Tyrosine Kinase 3	Protein Coding	P36888	57	GC13M028003	7.86368
TRAPPC3	Trafficking Protein Particle Complex Subunit 3	Protein Coding	O43617	42	GC01M036136	7.85915
TRPM4	Transient Receptor Potential Cation Channel Subfamily M Member 4	Protein Coding	Q8TD43	47	GC19P049157	7.85635
CRELD2	Cysteine Rich With EGF Like Domains 2	Protein Coding	Q6UXH1	43	GC22P049918	7.84948
FGFR3	Fibroblast Growth Factor Receptor 3	Protein Coding	P22607	58	GC04P002600	7.84717
PTGES3	Prostaglandin E Synthase 3	Protein Coding	Q15185	48	GC12M058922	7.84223
GCLC	Glutamate-Cysteine Ligase Catalytic Subunit	Protein Coding	P48506	49	GC06M053497	7.84215
NACA	Nascent Polypeptide Associated Complex Subunit Alpha	Protein Coding	E9PAV3	42	GC12M056712	7.84201
GRIN1	Glutamate Ionotropic Receptor NMDA Type Subunit 1	Protein Coding	Q05586	54	GC09P137138	7.838
DPM2	Dolichyl-Phosphate Mannosyltransferase Subunit 2, Regulatory	Protein Coding	O94777	40	GC09M127935	7.83407
CDIPT	CDP-Diacylglycerol--Inositol 3-Phosphatidyltransferase	Protein Coding	O14735	45	GC16M042401	7.83113
S100A1	S100 Calcium Binding Protein A1	Protein Coding	P23297	44	GC01P153627	7.8219
MAPK8IP1	Mitogen-Activated Protein Kinase 8 Interacting Protein 1	Protein Coding	Q9UQF2	48	GC11P047181	7.8209
LPIN1	Lipin 1	Protein Coding	Q14693	51	GC02P011677	7.81913
CLGN	Calmegin	Protein Coding	O14967	42	GC04M140388	7.8124
HUWE1	HECT, UBA And WWE Domain Containing E3 Ubiquitin Protein Ligase 1	Protein Coding	Q7Z6Z7	50	GC0XM053532	7.80541
TRIP11	Thyroid Hormone Receptor Interactor 11	Protein Coding	Q15643	46	GC14M091965	7.80253
MSRB1	Methionine Sulfoxide Reductase B1	Protein Coding	Q9NZV6	42	GC16M014063	7.80008
TLR3	Toll Like Receptor 3	Protein Coding	O15455	54	GC04P186059	7.79465
NOTCH4	Notch Receptor 4	Protein Coding	Q99466	50	GC06M087292	7.794
TRPV1	Transient Receptor Potential Cation Channel Subfamily V Member 1	Protein Coding	Q8NER1	51	GC17M003565	7.7935
CREBBP	CREB Binding Protein	Protein Coding	Q92793	57	GC16M014250	7.79177
RTN2	Reticulon 2	Protein Coding	O75298	45	GC19M045485	7.78525
ALG14	ALG14 UDP-N-Acetylglucosaminyltransferase Subunit	Protein Coding	Q96F25	44	GC01M094974	7.78018
TTF2	Transcription Termination Factor 2	Protein Coding	Q9UNY4	44	GC01P117060	7.77554
PEMT	Phosphatidylethanolamine N-Methyltransferase	Protein Coding	Q9UBM1	42	GC17M017672	7.77243
RPL6	Ribosomal Protein L6	Protein Coding	Q02878	43	GC12M112320	7.77223
PLA2G6	Phospholipase A2 Group VI	Protein Coding	O60733	51	GC22M074272	7.76578
DNAJC16	DnaJ Heat Shock Protein Family (Hsp40) Member C16	Protein Coding	Q9Y2G8	38	GC01P015526	7.7656
AQP2	Aquaporin 2	Protein Coding	P41181	50	GC12P049950	7.76263
MGAT2	Alpha-1,6-Mannosyl-Glycoprotein 2-Beta-N-Acetylglucosaminyltransferase	Protein Coding	Q10469	48	GC14P049620	7.75788
ANXA2	Annexin A2	Protein Coding	P07355	51	GC15M060347	7.75571
SERPINC1	Serpin Family C Member 1	Protein Coding	P01008	53	GC01M174856	7.75038
GOLGB1	Golgin B1	Protein Coding	Q14789	40	GC03M121663	7.73823
QDPR	Quinoid Dihydropteridine Reductase	Protein Coding	P09417	50	GC04M017460	7.73739
CEMIP	Cell Migration Inducing Hyaluronidase 1	Protein Coding	Q8WUJ3	41	GC15P080779	7.736
ZDHHC4	Zinc Finger DHHC-Type Palmitoyltransferase 4	Protein Coding	Q9NPG8	38	GC07P006577	7.72821
BIRC2	Baculoviral IAP Repeat Containing 2	Protein Coding	Q13490	51	GC11P102347	7.72793
POFUT1	Protein O-Fucosyltransferase 1	Protein Coding	Q9H488	48	GC20P032207	7.71617
ACER3	Alkaline Ceramidase 3	Protein Coding	Q9NUN7	41	GC11P076860	7.71231
PPP1R10	Protein Phosphatase 1 Regulatory Subunit 10	Protein Coding	Q96QC0	44	GC06M030600	7.71088
GRP	Gastrin Releasing Peptide	Protein Coding	P07492	44	GC18P059220	7.70811
LRPAP1	LDL Receptor Related Protein Associated Protein 1	Protein Coding	P30533	48	GC04M004096	7.70702
CYB5R4	Cytochrome B5 Reductase 4	Protein Coding	Q7L1T6	43	GC06P083859	7.70674
PRKD1	Protein Kinase D1	Protein Coding	Q15139	52	GC14M029576	7.70364
APAF1	Apoptotic Peptidase Activating Factor 1	Protein Coding	O14727	51	GC12P098645	7.70161
DSG2	Desmoglein 2	Protein Coding	Q14126	49	GC18P031498	7.70131
TLR2	Toll Like Receptor 2	Protein Coding	O60603	55	GC04P153684	7.69946
COLGALT1	Collagen Beta(1-O)Galactosyltransferase 1	Protein Coding	Q8NBJ5	44	GC19P017555	7.69568
ANP32A	Acidic Nuclear Phosphoprotein 32 Family Member A	Protein Coding	P39687	47	GC15M068778	7.69321
GLUD1	Glutamate Dehydrogenase 1	Protein Coding	P00367	53	GC10M087050	7.69233
EZH2	Enhancer Of Zeste 2 Polycomb Repressive Complex 2 Subunit	Protein Coding	Q15910	56	GC07M148807	7.69031
ELOVL1	ELOVL Fatty Acid Elongase 1	Protein Coding	Q9BW60	45	GC01M043363	7.68548
ELOVL7	ELOVL Fatty Acid Elongase 7	Protein Coding	A1L3X0	40	GC05M060751	7.68228
UBE2D1	Ubiquitin Conjugating Enzyme E2 D1	Protein Coding	P51668	48	GC10P058334	7.67852
ATG9A	Autophagy Related 9A	Protein Coding	Q7Z3C6	45	GC02M219219	7.66846
VCPIP1	Valosin Containing Protein Interacting Protein 1	Protein Coding	Q96JH7	41	GC08M066628	7.66718
SCYL1	SCY1 Like Pseudokinase 1	Protein Coding	Q96KG9	45	GC11P065525	7.65684
GH1	Growth Hormone 1	Protein Coding	P01241	47	GC17M063917	7.6539
RPL26	Ribosomal Protein L26	Protein Coding	P61254	47	GC17M008377	7.64242
BAG1	BAG Cochaperone 1	Protein Coding	Q99933	45	GC09M033245	7.64215
CYP21A2	Cytochrome P450 Family 21 Subfamily A Member 2	Protein Coding	P08686	47	GC06P118937	7.639
ELOVL2	ELOVL Fatty Acid Elongase 2	Protein Coding	Q9NXB9	42	GC06M010980	7.63606
MAOB	Monoamine Oxidase B	Protein Coding	P27338	47	GC0XM043766	7.63216
NCK2	NCK Adaptor Protein 2	Protein Coding	O43639	46	GC02P105744	7.62817
ADAMTSL1	ADAMTS Like 1	Protein Coding	Q8N6G6	45	GC09P017906	7.62765
HSPA2	Heat Shock Protein Family A (Hsp70) Member 2	Protein Coding	P54652	47	GC14P064535	7.62727
LMBRD1	LMBR1 Domain Containing 1	Protein Coding	Q9NUN5	44	GC06M087841	7.62636
IGFBP1	Insulin Like Growth Factor Binding Protein 1	Protein Coding	P08833	47	GC07P049076	7.6253
LGALS3	Galectin 3	Protein Coding	P17931	48	GC14P055124	7.62392
PLA2G4A	Phospholipase A2 Group IVA	Protein Coding	P47712	51	GC01P186798	7.6127
PRKCSH	Protein Kinase C Substrate 80K-H	Protein Coding	P14314	48	GC19P011435	7.61242
NR4A1	Nuclear Receptor Subfamily 4 Group A Member 1	Protein Coding	P22736	51	GC12P052022	7.6057
SEC31B	SEC31 Homolog B, COPII Coat Complex Component	Protein Coding	Q9NQW1	41	GC10M100486	7.60432
ABCC1	ATP Binding Cassette Subfamily C Member 1	Protein Coding	P33527	52	GC16P015949	7.60027
RHBDF1	Rhomboid 5 Homolog 1	Protein Coding	Q96CC6	42	GC16M000058	7.59834
ETFA	Electron Transfer Flavoprotein Subunit Alpha	Protein Coding	P13804	49	GC15M140865	7.59496
IKBKG	Inhibitor Of Nuclear Factor Kappa B Kinase Regulatory Subunit Gamma	Protein Coding	Q9Y6K9	52	GC0XP154541	7.59104
EMC8	ER Membrane Protein Complex Subunit 8	Protein Coding	O43402	39	GC16M085771	7.58948
PTK2	Protein Tyrosine Kinase 2	Protein Coding	Q05397	51	GC08M140657	7.58878
UBXN1	UBX Domain Protein 1	Protein Coding	Q04323	40	GC11M116735	7.58528
SDHA	Succinate Dehydrogenase Complex Flavoprotein Subunit A	Protein Coding	P31040	52	GC05P000220	7.58212
TM4SF20	Transmembrane 4 L Six Family Member 20	Protein Coding	Q53R12	39	GC02M227362	7.58017
PIGT	Phosphatidylinositol Glycan Anchor Biosynthesis Class T	Protein Coding	Q969N2	45	GC20P045416	7.57439
EPHX1	Epoxide Hydrolase 1	Protein Coding	P07099	48	GC01P225810	7.56489
H2AX	H2A.X Variant Histone	Protein Coding	P16104	47	GC11M120780	7.5638
UGT1A8	UDP Glucuronosyltransferase Family 1 Member A8	Protein Coding	Q9HAW9	41	GC02P233618	7.5512
TUBB4A	Tubulin Beta 4A Class IVa	Protein Coding	P04350	51	GC19M016791	7.54157
ACTA1	Actin Alpha 1, Skeletal Muscle	Protein Coding	P68133	51	GC01M230051	7.54037
MET	MET Proto-Oncogene, Receptor Tyrosine Kinase	Protein Coding	P08581	58	GC07P116672	7.53712
KRT5	Keratin 5	Protein Coding	P13647	50	GC12M052514	7.52349
RBX1	Ring-Box 1	Protein Coding	P62877	47	GC22P040951	7.51598
MPZ	Myelin Protein Zero	Protein Coding	P25189	48	GC01M161304	7.51391
ATF1	Activating Transcription Factor 1	Protein Coding	P18846	49	GC12P050763	7.5127
ADAMTS13	ADAM Metallopeptidase With Thrombospondin Type 1 Motif 13	Protein Coding	Q76LX8	51	GC09P133414	7.50708
AGO1	Argonaute RISC Component 1	Protein Coding	Q9UL18	45	GC01P035869	7.50473
CAMK2D	Calcium/Calmodulin Dependent Protein Kinase II Delta	Protein Coding	Q13557	52	GC04M113418	7.50021
B2M	Beta-2-Microglobulin	Protein Coding	P61769	53	GC15P044711	7.49723
ALPP	Alkaline Phosphatase, Placental	Protein Coding	P05187	47	GC02P232378	7.49594
UBXN2B	UBX Domain Protein 2B	Protein Coding	Q14CS0	38	GC08P058411	7.49512
CDNF	Cerebral Dopamine Neurotrophic Factor	Protein Coding	Q49AH0	41	GC10M014819	7.49305
LGALS1	Galectin 1	Protein Coding	P09382	47	GC22P037675	7.4877
ELN	Elastin	Protein Coding	P15502	47	GC07P074027	7.48767
NAMPT	Nicotinamide Phosphoribosyltransferase	Protein Coding	P43490	51	GC07M106248	7.48746
CUL1	Cullin 1	Protein Coding	Q13616	47	GC07P148697	7.48534
YWHAQ	Tyrosine 3-Monooxygenase/Tryptophan 5-Monooxygenase Activation Protein Theta	Protein Coding	P27348	50	GC02M009583	7.47185
PSENEN	Presenilin Enhancer, Gamma-Secretase Subunit	Protein Coding	Q9NZ42	48	GC19P095863	7.47062
CSTB	Cystatin B	Protein Coding	P04080	50	GC21M043772	7.46847
ELOVL4	ELOVL Fatty Acid Elongase 4	Protein Coding	Q9GZR5	48	GC06M079914	7.46522
HSD17B2	Hydroxysteroid 17-Beta Dehydrogenase 2	Protein Coding	P37059	46	GC16P082068	7.46216
CASP1	Caspase 1	Protein Coding	P29466	52	GC11M105025	7.46079
NPHS2	NPHS2 Stomatin Family Member, Podocin	Protein Coding	Q9NP85	46	GC01M179554	7.45718
MATN3	Matrilin 3	Protein Coding	O15232	46	GC02M019992	7.45428
AVP	Arginine Vasopressin	Protein Coding	P01185	48	GC20M003082	7.45358
PNKD	PNKD Metallo-Beta-Lactamase Domain Containing	Protein Coding	Q8N490	45	GC02P218270	7.44737
UBE2N	Ubiquitin Conjugating Enzyme E2 N	Protein Coding	P61088	51	GC12M093406	7.44697
CCDC88A	Coiled-Coil Domain Containing 88A	Protein Coding	Q3V6T2	45	GC02M055287	7.44375
POMGNT2	Protein O-Linked Mannose N-Acetylglucosaminyltransferase 2 (Beta 1,4-)	Protein Coding	Q8NAT1	42	GC03M043121	7.4434
MIF	Macrophage Migration Inhibitory Factor	Protein Coding	P14174	51	GC22P023894	7.43044
C3orf52	Chromosome 3 Open Reading Frame 52	Protein Coding	Q5BVD1	35	GC03P112086	7.42835
TMEM238L	Transmembrane Protein 238 Like	Protein Coding	A6NJY4	19	GC17M015553	7.42739
RPL4	Ribosomal Protein L4	Protein Coding	P36578	45	GC15M066498	7.42626
UBQLN4	Ubiquilin 4	Protein Coding	Q9NRR5	43	GC01M158859	7.4259
CYP51A1	Cytochrome P450 Family 51 Subfamily A Member 1	Protein Coding	Q16850	46	GC07M092112	7.41959
TMEM67	Transmembrane Protein 67	Protein Coding	Q5HYA8	44	GC08P093754	7.41629
UBE2K	Ubiquitin Conjugating Enzyme E2 K	Protein Coding	P61086	45	GC04P039702	7.40652
CASR	Calcium Sensing Receptor	Protein Coding	P41180	54	GC03P122183	7.40242
NOX1	NADPH Oxidase 1	Protein Coding	Q9Y5S8	46	GC0XM100843	7.40191
NCL	Nucleolin	Protein Coding	P19338	47	GC02M231453	7.39687
COPB2	COPI Coat Complex Subunit Beta 2	Protein Coding	P35606	47	GC03M139355	7.39258
SGPL1	Sphingosine-1-Phosphate Lyase 1	Protein Coding	O95470	50	GC10P070815	7.39085
CBY1	Chibby 1, Beta Catenin Antagonist	Protein Coding	Q9Y3M2	44	GC22P038656	7.38894
AFG3L2	AFG3 Like Matrix AAA Peptidase Subunit 2	Protein Coding	Q9Y4W6	49	GC18M012328	7.38499
SPCS3	Signal Peptidase Complex Subunit 3	Protein Coding	P61009	40	GC04P176319	7.37963
UGT1A7	UDP Glucuronosyltransferase Family 1 Member A7	Protein Coding	Q9HAW7	43	GC02P233681	7.37958
HADHA	Hydroxyacyl-CoA Dehydrogenase Trifunctional Multienzyme Complex Subunit Alpha	Protein Coding	P40939	50	GC02M026190	7.37957
IAPP	Islet Amyloid Polypeptide	Protein Coding	P10997	44	GC12P021354	7.37763
ACER1	Alkaline Ceramidase 1	Protein Coding	Q8TDN7	37	GC19M006306	7.37552
TUBB	Tubulin Beta Class I	Protein Coding	P07437	53	GC06P118873	7.36795
PHB1	Prohibitin 1	Protein Coding	P35232	49	GC17M068585	7.36582
SCN1A	Sodium Voltage-Gated Channel Alpha Subunit 1	Protein Coding	P35498	51	GC02M165989	7.36481
ARSH	Arylsulfatase Family Member H	Protein Coding	Q5FYA8	36	GC0XP003006	7.35913
UGT1A4	UDP Glucuronosyltransferase Family 1 Member A4	Protein Coding	P22310	46	GC02P233718	7.35634
HRAS	HRas Proto-Oncogene, GTPase	Protein Coding	P01112	55	GC11M009562	7.35524
RPS23	Ribosomal Protein S23	Protein Coding	P62266	45	GC05M082273	7.35385
SELP	Selectin P	Protein Coding	P16109	48	GC01M169558	7.3531
PTPA	Protein Phosphatase 2 Phosphatase Activator	Protein Coding	Q15257	46	GC09P135865	7.35065
PDLIM1	PDZ And LIM Domain 1	Protein Coding	O00151	44	GC10M095237	7.34536
DCSTAMP	Dendrocyte Expressed Seven Transmembrane Protein	Protein Coding	Q9H295	40	GC08P104339	7.34502
GPAT3	Glycerol-3-Phosphate Acyltransferase 3	Protein Coding	Q53EU6	43	GC04P083536	7.34297
LRP6	LDL Receptor Related Protein 6	Protein Coding	O75581	51	GC12M026857	7.34041
TXN2	Thioredoxin 2	Protein Coding	Q99757	47	GC22M036467	7.33868
THBS4	Thrombospondin 4	Protein Coding	P35443	46	GC05P079991	7.33706
PCK1	Phosphoenolpyruvate Carboxykinase 1	Protein Coding	P35558	51	GC20P057561	7.33059
PMAIP1	Phorbol-12-Myristate-13-Acetate-Induced Protein 1	Protein Coding	Q13794	42	GC18P059899	7.33054
NLRP1	NLR Family Pyrin Domain Containing 1	Protein Coding	Q9C000	47	GC17M005499	7.32221
NPPB	Natriuretic Peptide B	Protein Coding	P16860	47	GC01M011866	7.32049
NSFL1C	NSFL1 Cofactor	Protein Coding	Q9UNZ2	43	GC20M001442	7.31942
UGT1A3	UDP Glucuronosyltransferase Family 1 Member A3	Protein Coding	P35503	40	GC02P233729	7.31807
MTHFR	Methylenetetrahydrofolate Reductase	Protein Coding	P42898	51	GC01M011785	7.31771
TRA	T Cell Receptor Alpha Locus	Protein Coding	P0DSE1	23	GC14P021621	7.30908
CYP17A1	Cytochrome P450 Family 17 Subfamily A Member 1	Protein Coding	P05093	52	GC10M102830	7.30604
DDX1	DEAD-Box Helicase 1	Protein Coding	Q92499	47	GC02P015591	7.30598
NR1H3	Nuclear Receptor Subfamily 1 Group H Member 3	Protein Coding	Q13133	50	GC11P047248	7.29272
LPGAT1	Lysophosphatidylglycerol Acyltransferase 1	Protein Coding	Q92604	41	GC01M211743	7.29269
IGF1R	Insulin Like Growth Factor 1 Receptor	Protein Coding	P08069	58	GC15P098648	7.28734
G6PC2	Glucose-6-Phosphatase Catalytic Subunit 2	Protein Coding	Q9NQR9	41	GC02P168901	7.28313
NOX5	NADPH Oxidase 5	Protein Coding	Q96PH1	41	GC15P142880	7.2822
UBA1	Ubiquitin Like Modifier Activating Enzyme 1	Protein Coding	P22314	52	GC0XP047190	7.27627
EEF1D	Eukaryotic Translation Elongation Factor 1 Delta	Protein Coding	P29692	45	GC08M143579	7.27613
ABCC8	ATP Binding Cassette Subfamily C Member 8	Protein Coding	Q09428	50	GC11M017392	7.27497
PLA2G4C	Phospholipase A2 Group IVC	Protein Coding	Q9UP65	45	GC19M048047	7.26667
DHX9	DExH-Box Helicase 9	Protein Coding	Q08211	46	GC01P182839	7.26657
KIF1C	Kinesin Family Member 1C	Protein Coding	O43896	45	GC17P092238	7.26567
FASLG	Fas Ligand	Protein Coding	P48023	52	GC01P172659	7.26342
EOGT	EGF Domain Specific O-Linked N-Acetylglucosamine Transferase	Protein Coding	Q5NDL2	42	GC03M068975	7.26309
ABCC6	ATP Binding Cassette Subfamily C Member 6	Protein Coding	O95255	51	GC16M017062	7.26034
TFEB	Transcription Factor EB	Protein Coding	P19484	46	GC06M087485	7.25799
DAB2IP	DAB2 Interacting Protein	Protein Coding	Q5VWQ8	44	GC09P122424	7.25751
PLCG1	Phospholipase C Gamma 1	Protein Coding	P19174	51	GC20P041136	7.25482
RPL18	Ribosomal Protein L18	Protein Coding	Q07020	47	GC19M048615	7.25208
ABCG1	ATP Binding Cassette Subfamily G Member 1	Protein Coding	P45844	46	GC21P042199	7.24992
RHO	Rhodopsin	Protein Coding	P08100	51	GC03P137426	7.24622
ZDHHC2	Zinc Finger DHHC-Type Palmitoyltransferase 2	Protein Coding	Q9UIJ5	41	GC08P017156	7.24357
IL18	Interleukin 18	Protein Coding	Q14116	47	GC11M112143	7.23937
CYP19A1	Cytochrome P450 Family 19 Subfamily A Member 1	Protein Coding	P11511	52	GC15M051208	7.23626
CDKAL1	CDK5 Regulatory Subunit Associated Protein 1 Like 1	Protein Coding	Q5VV42	44	GC06P020534	7.23501
AGT	Angiotensinogen	Protein Coding	P01019	53	GC01M230690	7.22748
HP	Haptoglobin	Protein Coding	P00738	49	GC16P074037	7.21709
ELOVL5	ELOVL Fatty Acid Elongase 5	Protein Coding	Q9NYP7	47	GC06M053267	7.2107
RIPK1	Receptor Interacting Serine/Threonine Kinase 1	Protein Coding	Q13546	53	GC06P003825	7.20717
GRIN2A	Glutamate Ionotropic Receptor NMDA Type Subunit 2A	Protein Coding	Q12879	55	GC16M009753	7.20028
LDHA	Lactate Dehydrogenase A	Protein Coding	P00338	54	GC11P018394	7.19878
IGF2BP2	Insulin Like Growth Factor 2 MRNA Binding Protein 2	Protein Coding	Q9Y6M1	48	GC03M185643	7.19764
ACSL3	Acyl-CoA Synthetase Long Chain Family Member 3	Protein Coding	O95573	45	GC02P222860	7.19569
SYNCRIP	Synaptotagmin Binding Cytoplasmic RNA Interacting Protein	Protein Coding	O60506	42	GC06M085607	7.19516
NFYA	Nuclear Transcription Factor Y Subunit Alpha	Protein Coding	P23511	45	GC06P119099	7.19447
LMNB1	Lamin B1	Protein Coding	P20700	50	GC05P126776	7.19283
TSC2	TSC Complex Subunit 2	Protein Coding	P49815	54	GC16P059813	7.19204
EMC9	ER Membrane Protein Complex Subunit 9	Protein Coding	Q9Y3B6	35	GC14M024138	7.19172
PNPLA6	Patatin Like Phospholipase Domain Containing 6	Protein Coding	Q8IY17	47	GC19P007534	7.18665
CEBPA	CCAAT Enhancer Binding Protein Alpha	Protein Coding	P49715	50	GC19M033299	7.18558
PSMD4	Proteasome 26S Subunit Ubiquitin Receptor, Non-ATPase 4	Protein Coding	P55036	48	GC01P158590	7.17954
MECP2	Methyl-CpG Binding Protein 2	Protein Coding	P51608	50	GC0XM154021	7.17883
IMPDH2	Inosine Monophosphate Dehydrogenase 2	Protein Coding	P12268	52	GC03M053108	7.17105
CERS6	Ceramide Synthase 6	Protein Coding	Q6ZMG9	43	GC02P168455	7.16896
AGPAT1	1-Acylglycerol-3-Phosphate O-Acyltransferase 1	Protein Coding	Q99943	44	GC06M032168	7.16725
GPAA1	Glycosylphosphatidylinositol Anchor Attachment 1	Protein Coding	O43292	46	GC08P144082	7.16518
TAB2	TGF-Beta Activated Kinase 1 (MAP3K7) Binding Protein 2	Protein Coding	Q9NYJ8	52	GC06P149218	7.15777
RARA	Retinoic Acid Receptor Alpha	Protein Coding	P10276	53	GC17P040309	7.15488
ARV1	ARV1 Homolog, Fatty Acid Homeostasis Modulator	Protein Coding	Q9H2C2	40	GC01P230978	7.15232
ERBB2	Erb-B2 Receptor Tyrosine Kinase 2	Protein Coding	P04626	58	GC17P039687	7.14934
SLC22A5	Solute Carrier Family 22 Member 5	Protein Coding	O76082	50	GC05P132369	7.1403
SIRT2	Sirtuin 2	Protein Coding	Q8IXJ6	51	GC19M038878	7.13262
STK39	Serine/Threonine Kinase 39	Protein Coding	Q9UEW8	47	GC02M167954	7.1271
KRT8	Keratin 8	Protein Coding	P05787	50	GC12M052897	7.12385
FKBP2	FKBP Prolyl Isomerase 2	Protein Coding	P26885	42	GC11P081825	7.12112
HSD11B2	Hydroxysteroid 11-Beta Dehydrogenase 2	Protein Coding	P80365	48	GC16P067433	7.11579
RNF19B	Ring Finger Protein 19B	Protein Coding	Q6ZMZ0	38	GC01M033765	7.10839
RPS2	Ribosomal Protein S2	Protein Coding	P15880	44	GC16M014071	7.10829
COPG1	COPI Coat Complex Subunit Gamma 1	Protein Coding	Q9Y678	44	GC03P129249	7.10777
OAT	Ornithine Aminotransferase	Protein Coding	P04181	51	GC10M124397	7.10519
SFPQ	Splicing Factor Proline And Glutamine Rich	Protein Coding	P23246	47	GC01M035176	7.10364
RUVBL2	RuvB Like AAA ATPase 2	Protein Coding	Q9Y230	48	GC19P048993	7.09947
CDK2	Cyclin Dependent Kinase 2	Protein Coding	P24941	54	GC12P055966	7.09906
BGLAP	Bone Gamma-Carboxyglutamate Protein	Protein Coding	P02818	44	GC01P156242	7.0969
NCSTN	Nicastrin	Protein Coding	Q92542	52	GC01P160343	7.09559
DAD1	Defender Against Cell Death 1	Protein Coding	P61803	45	GC14M026123	7.09334
MUC1	Mucin 1, Cell Surface Associated	Protein Coding	P15941	52	GC01M155185	7.09194
GTF2I	General Transcription Factor IIi	Protein Coding	P78347	44	GC07P082781	7.08724
TMEM30A	Transmembrane Protein 30A	Protein Coding	Q9NV96	42	GC06M075252	7.08268
CYP2B6	Cytochrome P450 Family 2 Subfamily B Member 6	Protein Coding	P20813	48	GC19P040991	7.07212
SCYL2	SCY1 Like Pseudokinase 2	Protein Coding	Q6P3W7	42	GC12P100267	7.06907
RPL27	Ribosomal Protein L27	Protein Coding	P61353	46	GC17P042998	7.0682
GOLPH3	Golgi Phosphoprotein 3	Protein Coding	Q9H4A6	42	GC05M032124	7.066
CREB3L4	CAMP Responsive Element Binding Protein 3 Like 4	Protein Coding	Q8TEY5	41	GC01P153967	7.05869
DBH	Dopamine Beta-Hydroxylase	Protein Coding	P09172	55	GC09P133636	7.057
CLPTM1L	CLPTM1 Like	Protein Coding	Q96KA5	42	GC05M001317	7.05656
IGF2BP3	Insulin Like Growth Factor 2 MRNA Binding Protein 3	Protein Coding	O00425	45	GC07M023517	7.05576
USP13	Ubiquitin Specific Peptidase 13	Protein Coding	Q92995	46	GC03P179654	7.05449
TRAPPC9	Trafficking Protein Particle Complex Subunit 9	Protein Coding	Q96Q05	43	GC08M139728	7.05357
RAB3GAP1	RAB3 GTPase Activating Protein Catalytic Subunit 1	Protein Coding	Q15042	45	GC02P135052	7.05208
MYBPC3	Myosin Binding Protein C3	Protein Coding	Q14896	50	GC11M116485	7.04926
CRAT	Carnitine O-Acetyltransferase	Protein Coding	P43155	48	GC09M129094	7.0466
SPCS1	Signal Peptidase Complex Subunit 1	Protein Coding	Q9Y6A9	38	GC03P055079	7.04322
KCNJ2	Potassium Inwardly Rectifying Channel Subfamily J Member 2	Protein Coding	P63252	52	GC17P070168	7.04145
DIPK1C	Divergent Protein Kinase Domain 1C	Protein Coding	Q0P6D2	32	GC18M074435	7.03759
OLR1	Oxidized Low Density Lipoprotein Receptor 1	Protein Coding	P78380	46	GC12M026826	7.03726
PIGA	Phosphatidylinositol Glycan Anchor Biosynthesis Class A	Protein Coding	P37287	47	GC0XM015319	7.0303
DELE1	DAP3 Binding Cell Death Enhancer 1	Protein Coding	Q14154	38	GC05P149870	7.03006
VMA21	Vacuolar ATPase Assembly Factor VMA21	Protein Coding	Q3ZAQ7	40	GC0XP151396	7.02187
MSRA	Methionine Sulfoxide Reductase A	Protein Coding	Q9UJ68	45	GC08P010054	7.0212
FLNA	Filamin A	Protein Coding	P21333	52	GC0XM154348	7.01115
SPPL3	Signal Peptide Peptidase Like 3	Protein Coding	Q8TCT6	38	GC12M123090	7.00836
LPL	Lipoprotein Lipase	Protein Coding	P06858	53	GC08P019901	7.00519
TRPC1	Transient Receptor Potential Cation Channel Subfamily C Member 1	Protein Coding	P48995	44	GC03P142724	7.00019

## Sheet: Supplementary Table2
Supplementary Table 2: intersectGenes of ER stress-related genes,TCGA-STAD and GSE84437
gene
RY2
HSPA5
ERN1
ATP2A2
SERP1
EIF2AK3
XBP1
CASQ2
ERAP1
ATP2A1
ATF6
ERP29
VCP
DDIT3
SERP2
ERGIC1
KDELR1
OS9
KDELR2
ERN2
TP53
CALR
KDELR3
SEC16A
HSP90B1
ERP27
RER1
EIF2S1
CANX
ERMP1
MAPK8
CHERP
BCL2
APP
SYVN1
PDIA3
CPT2
SOD1
CASP3
DERL1
MAPK14
NFE2L1
TXNDC12
BCAP31
DERL2
DNAJC10
LMAN1
PSEN1
G3BP1
CASP4
MAP3K5
TNF
HYOU1
BAX
PDIA4
LMNA
HSPA4
H6PD
TXNDC5
SIL1
DNAJC3
FOS
CLU
STIP1
CFTR
SLC6A4
EIF2AK2
MAPK1
DNAJB11
G3BP2
SIRT1
MAN1B1
HSPA8
HSF1
HSP90AA1
ANK2
OXSR1
PARK7
SEL1L
VAPB
CREB3L1
CYCS
ERGIC3
BDNF
VAPA
AKT1
TXN
PARP1
SOD2
SEC61B
ATP13A1
YIPF5
KCNH2
GSR
EDEM1
SREBF1
CKAP4
TMEM33
SEC61A1
MIA3
SEC31A
ERLIN2
TOR1A
RPN1
TMED4
SURF4
SREBF2
PTPN1
MIA2
STX17
BSCL2
KEAP1
NOS3
INSIG1
SERPINA1
MBTPS1
TGFB1
LMAN2
PDIA6
CASP8
STX5
HSPA9
MAPK10
SQSTM1
MBTPS2
CEBPB
TMED2
VEGFA
APOB
SCAP
LRRK2
VWF
NLRP3
PSEN2
MAPT
HMGCR
PLN
TAPBP
RTN3
SEC24A
HLA-B
ERLIN1
BCL2L1
ASPH
NHLRC1
APOE
HMGB1
ERGIC2
RRBP1
RAB1A
TARDBP
POMC
RPS27A
ATL3
CACNA1S
PON1
NFKB1
TRAM1
SERPINH1
PPIB
FKBP14
CISD2
SEC24B
NOX4
GSK3B
MAPK3
CREB1
HERPUD2
ORAI1
UBE2J2
STIM2
ATM
BAK1
TLR4
TXNIP
MAPK9
TAP1
INSIG2
SEC63
SRP54
NR3C2
TTN
RTN1
ARL6IP1
SEC62
PRKCD
UBL4A
FOXO1
TEX264
DDOST
EIF4G1
BNIP1
SEC61G
CCDC47
PRKAA1
DDX3X
TRAF2
MYOC
CRYAB
PINK1
PRDX4
CNIH4
COMT
MAPKAPK2
DNM1L
CANT1
RNF186
SOAT1
SLC35B1
NOTCH3
RSAD2
ALG1
COPB1
NPC1
CDKN1A
JPH2
TNFRSF10B
FOXO3
EIF2AK4
FOXRED2
BRSK2
ADIPOQ
SEC24C
PDCD6
G6PD
UBQLN1
FICD
HSD17B10
GBF1
RNF183
CRP
SLN
HSPD1
NOD2
PCSK9
PTGIS
SLC37A4
TFG
RPN2
GAPDH
SGTA
PREB
MDM2
EDEM2
CLN3
DHCR24
STX18
RNF139
BCL2L11
SEC22B
NOTCH1
HSPA1B
GPX1
REEP5
TAP2
TMED10
SAR1A
HIF1A
NPY
SRC
EDEM3
OSBPL8
RCN2
USO1
COPA
CYBA
BECN1
SHH
TRIM13
MOSPD2
BBC3
OXT
MAP2K6
GSTP1
CASP7
AQP11
QRICH1
MYC
LDLR
ZDHHC6
SDF2L1
ORMDL3
TG
TMED7
RAB6A
SCD
CYBB
REEP4
TIA1
SEC24D
TMED9
MICB
HLA-DRB1
HLA-A
PPARG
AUP1
YIF1A
MAP1LC3B
PDZD8
TOR1B
TMCC1
HM13
TOR1AIP2
CYP1A1
PPP1CA
DMPK
PRDX1
LMAN2L
PRKAA2
SEC23B
CLCC1
EIF2B5
SEC23IP
IER3IP1
ATR
FKRP
UBE2G2
CCDC88B
VIM
RAB10
UBAC2
AGER
RNFT1
SRP68
SPAST
STAT3
EMD
MAP2K7
THBS1
AIFM1
HCRT
DNAJB12
TRIB3
APEX1
RHOA
KTN1
CD4
DNAJB14
C9orf72
CAMK2B
CDKN3
AGR2
LBR
IL1A
MAPK13
GRIA1
TTR
MAP2K1
PTEN
CAPN3
CASP2
IFNG
ALG2
PRDX3
GABARAPL2
PACS2
GSTM1
IL10
STARD3
TRPV4
MAP2K4
HFE
OXTR
ITPR3
MTTP
CALM2
YIF1B
HSP90AB1
EDN1
OSBP
VCAM1
SP1
DHCR7
CDKN2A
CAPN2
PPP1R15B
ANXA5
EPO
CUL3
MICA
DSP
PON2
SLC2A1
JPH4
FMR1
CLN8
VHL
STAU1
SHC1
RINT1
BET1
STT3A
ICMT
RAC1
BRCA1
NUPR1
KCNE1
UBA52
MAOA
CSNK2A1
EP300
JAK2
CSNK2B
GANAB
GRAMD1A
FAS
GOLGA2
ARL6IP5
CLN6
SMPD4
INSR
CP
ATXN2
NPLOC4
ZW10
PCSK6
FN1
PITPNB
EIF4E
NOS1
UCP2
PTPN2
PABPC1
MAP2K3
DSPP
TYR
PRKCA
SLC39A14
DPAGT1
CCND1
PLEKHF2
TUG1
MCL1
TMTC3
ZMPSTE24
PIGN
HLA-C
ADRB2
HDAC6
NGLY1
PTGS1
DPM1
ITPR2
POMT2
PIGK
SACM1L
NCK1
KPNB1
RCN1
IGF2BP1
RAB2A
MTDH
POR
MGST1
CNR1
SFTPC
KRAS
TGM2
YBX1
TMED1
AGR3
UBB
SHISA5
SAMD8
GABARAPL1
EBP
RHBDD1
SRPRB
JPH1
SSR1
CDH1
KDR
PROC
ACE
TRPM2
YKT6
TMEM41B
ATF2
FURIN
UFM1
DPM3
RFT1
ELAVL1
C2CD2L
TXNRD1
FUS
SEC11A
OSBPL3
CTSB
CDK5
ZC3H12A
PPP1CC
MSRB3
SCFD1
CD36
KHSRP
GABARAP
SET
GDF15
BTRC
YWHAE
ICAM1
PLP1
PSMD2
TEX2
APOA1
FAM120A
MAPKAP1
TMCO1
ACTB
PML
SGPP1
CTNNB1
SLC39A7
PARP16
TERT
MYH6
TRAPPC2
MX1
PLOD1
REEP1
LRRC59
KCNJ11
CDK5RAP3
UBQLN2
HAX1
DYSF
CYP2D6
AGTR1
JPH3
SSR2
COMP
SUMF2
TRAPPC5
AKAP6
NPM1
ANKS4B
SCARA3
SMPD1
F10
COPE
ATXN3
SOD3
NOTCH2
PCNA
ASNS
UNC93B1
NOD1
VKORC1
GORASP2
ZFYVE27
VDAC1
TMEM43
HSPA6
ZFAND1
SLC30A5
RELA
F7
KNG1
G6PC3
GHRL
MMP9
BCHE
ANK1
F9
PLOD3
CTSD
HSD17B12
TNFSF10
ATP7A
CDC42
SIRT3
UBE2D3
AKAP9
DGAT1
RPA1
STT3B
KCNMA1
MCFD2
OMA1
GRINA
CALU
YWHAZ
MPPE1
PMM2
TFRC
TRAP1
VAMP2
AKR1B1
CHEK1
SNTA1
E2F1
SRP72
TRIM21
MAN1A1
GOSR1
CFLAR
GOSR2
PIK3CA
BRCA2
POMT1
PRKDC
DNAJB1
NSF
ATP13A2
USP10
STARD3NL
DNAJA1
ATP1A1
UBE2D2
FKBP10
PLOD2
ROCK1
PTPN11
GCH1
UFC1
IL24
STK25
SPCS2
SIRT6
SPTLC1
KPNA2
RNF13
USP19
COL4A1
BFAR
MAP3K7
TMEM106C
DAXX
SLC6A3
ABCD1
HSPA1L
RIC3
ALG13
PDIA5
DNAJB2
LONP1
RPS3
BRAF
PITPNM1
FANCD2
TIAL1
SERPINE1
LCN2
VRK2
COL1A1
ATP2C1
KCNE2
BID
BMP2
GLA
TRAPPC4
ADCYAP1
TBXAS1
YY1
CYP3A4
EIF5A
OPA1
EIF2A
MMP2
ATXN2L
RPLP0
PDHA1
UGT1A10
ACTG1
GJB2
SRP9
PIK3C3
SORT1
ABCD4
PRKRA
AR
GORASP1
BAD
SSR3
BSG
SDHB
YTHDF1
ACP1
CES1
PSMA7
PXN
TRAF6
TUBA1B
VAMP7
CD74
SGPP2
RAD51
ATG2A
FBXO6
DOLK
DAPK1
ITGB1
SRI
ABCA1
HSPB8
HSPG2
BCAP29
HNRNPA1
CLCN1
TRAPPC3
TRPM4
CRELD2
FGFR3
PTGES3
GCLC
NACA
GRIN1
DPM2
CDIPT
S100A1
MAPK8IP1
CLGN
HUWE1
TRIP11
TLR3
NOTCH4
TRPV1
CREBBP
RTN2
ALG14
TTF2
PEMT
RPL6
PLA2G6
DNAJC16
AQP2
ANXA2
GOLGB1
QDPR
ZDHHC4
BIRC2
POFUT1
PPP1R10
LRPAP1
CYB5R4
APAF1
DSG2
TLR2
ANP32A
GLUD1
EZH2
ELOVL1
ELOVL7
UBE2D1
ATG9A
VCPIP1
SCYL1
BAG1
CYP21A2
ELOVL2
MAOB
ADAMTSL1
HSPA2
IGFBP1
LGALS3
PLA2G4A
PRKCSH
SEC31B
ABCC1
RHBDF1
ETFA
IKBKG
PTK2
SDHA
TM4SF20
PIGT
EPHX1
MET
RBX1
MPZ
ATF1
B2M
ALPP
ELN
NAMPT
CUL1
YWHAQ
PSENEN
CSTB
CASP1
MATN3
PNKD
UBE2N
CCDC88A
MIF
C3orf52
RPL4
UBQLN4
TMEM67
NOX1
NCL
COPB2
SGPL1
CBY1
AFG3L2
SPCS3
TUBB
SCN1A
ARSH
HRAS
PDLIM1
LRP6
PMAIP1
NLRP1
NSFL1C
MTHFR
DDX1
NR1H3
LPGAT1
IGF1R
EEF1D
ABCC8
DHX9
FASLG
DAB2IP
PLCG1
RPL18
ABCG1
RHO
ZDHHC2
IL18
CYP19A1
CDKAL1
AGT
RIPK1
GRIN2A
LDHA
IGF2BP2
ACSL3
SYNCRIP
NFYA
LMNB1
PNPLA6
PSMD4
MECP2
IMPDH2
GPAA1
RARA
ARV1
ERBB2
SLC22A5
STK39
KRT8
FKBP2
HSD11B2
RNF19B
RPS2
SFPQ
RUVBL2
CDK2
BGLAP
NCSTN
DAD1
MUC1
GTF2I
TMEM30A
CYP2B6
SCYL2
GOLPH3
CREB3L4
DBH
CLPTM1L
IGF2BP3
USP13
RAB3GAP1
MYBPC3
SPCS1
KCNJ2
OLR1
PIGA
MSRA
SPPL3

## Sheet: Supplementary Table3
Supplementary Table 3 DEG of ER related genes inTCGA-STAD
gene	conMean	treatMean	logFC	pValue
HSPA5	218.446	218.446	511.167	2.84619e-15
ERN1	6.02072	6.02072	10.7505	1.61078e-08
ATP2A2	43.1306	43.1306	96.941	5.98618e-13
SERP1	70.6885	70.6885	107.595	1.7235e-09
EIF2AK3	11.0438	11.0438	15.5395	6.2301e-05
XBP1	199.248	199.248	263.093	0.0283385
CASQ2	44.7716	44.7716	7.22215	5.1572e-08
ERAP1	18.8927	18.8927	32.6775	3.57209e-06
ATP2A1	0.290212	0.290212	1.35328	6.16558e-14
ATF6	16.9055	16.9055	31.5547	1.16604e-11
ERP29	68.4268	68.4268	109.019	1.39488e-10
VCP	62.9029	62.9029	106.306	1.1169e-08
DDIT3	11.5815	11.5815	23.414	1.43222e-07
SERP2	4.21837	4.21837	2.50842	0.00312673
ERGIC1	34.4906	34.4906	42.9546	0.0197058
KDELR1	204.264	204.264	385.792	2.23601e-13
OS9	60.8672	60.8672	83.677	0.000619116
KDELR2	123.883	123.883	275.954	4.46132e-14
ERN2	19.9611	19.9611	47.8604	3.59155e-05
TP53	17.7597	17.7597	43.4512	2.11067e-09
CALR	439.752	439.752	773.627	7.43317e-09
KDELR3	41.2508	41.2508	102.13	1.64206e-09
SEC16A	34.9575	34.9575	68.1586	1.16818e-09
HSP90B1	181.238	181.238	445.97	2.38019e-16
ERP27	2.0072	2.0072	11.5327	0.0173658
RER1	32.1651	32.1651	43.0907	5.79165e-05
EIF2S1	20.6886	20.6886	37.2805	3.11847e-10
CANX	120.265	120.265	280.303	3.38034e-16
ERMP1	12.7399	12.7399	29.8642	1.56438e-09
MAPK8	5.73196	5.73196	10.5258	2.25525e-10
CHERP	16.5507	16.5507	31.9727	3.00863e-09
BCL2	4.42179	4.42179	3.60353	0.0181939
APP	229.502	229.502	344.431	3.66568e-05
SYVN1	43.386	43.386	67.1013	1.62693e-07
PDIA3	157.685	157.685	401.817	2.28895e-16
CPT2	4.39609	4.39609	5.00309	0.0462659
SOD1	157.991	157.991	200.847	0.0185035
CASP3	29.5215	29.5215	48.279	3.31134e-06
DERL1	15.5298	15.5298	34.4046	7.83569e-18
MAPK14	20.0571	20.0571	26.6122	0.00253457
NFE2L1	83.2125	83.2125	99.5887	0.0354369
TXNDC12	3.19155	3.19155	5.83107	1.30954e-07
BCAP31	67.0605	67.0605	151.165	2.70672e-15
DERL2	9.49308	9.49308	14.5208	2.09801e-11
DNAJC10	8.02417	8.02417	20.5607	3.70112e-16
LMAN1	42.1836	42.1836	72.4753	9.31021e-07
PSEN1	15.1763	15.1763	27.0444	1.12871e-11
G3BP1	12.0658	12.0658	27.7915	5.67274e-17
CASP4	18.0753	18.0753	29.8089	1.99604e-06
MAP3K5	11.7936	11.7936	20.0326	9.31021e-07
TNF	1.61011	1.61011	2.85409	0.0012803
HYOU1	32.0675	32.0675	76.6774	1.61039e-10
BAX	25.4997	25.4997	55.3297	1.62914e-12
PDIA4	98.6196	98.6196	260.999	2.66886e-12
LMNA	126.691	126.691	156.962	0.00568246
HSPA4	36.0054	36.0054	65.557	2.86845e-09
H6PD	27.9749	27.9749	45.4693	6.18898e-05
TXNDC5	7.65056	7.65056	3.31925	0.0344905
SIL1	14.5084	14.5084	19.0246	0.00129083
DNAJC3	27.4822	27.4822	56.4133	2.63991e-11
FOS	502.906	502.906	277.664	0.00628201
CLU	259.392	259.392	154.577	7.15581e-05
STIP1	41.6628	41.6628	105.351	9.22105e-16
CFTR	5.02835	5.02835	17.5981	2.12552e-05
SLC6A4	3.99145	3.99145	0.502061	0.00019391
EIF2AK2	16.0027	16.0027	35.1182	5.89437e-11
MAPK1	52.9514	52.9514	78.7413	1.5814e-05
DNAJB11	9.18034	9.18034	21.0324	7.0308e-14
G3BP2	20.3723	20.3723	31.3111	5.64296e-06
SIRT1	12.1971	12.1971	17.6368	0.000227706
MAN1B1	10.1401	10.1401	20.2118	1.52254e-12
HSPA8	409.55	409.55	704.796	2.9529e-07
HSF1	37.1622	37.1622	64.7959	5.35885e-09
HSP90AA1	211.756	211.756	676.747	6.64748e-19
ANK2	7.28745	7.28745	2.63956	0.0018809
OXSR1	16.4381	16.4381	26.3962	1.90529e-06
PARK7	89.7836	89.7836	132.02	7.51157e-08
SEL1L	27.2103	27.2103	45.2004	2.84354e-06
VAPB	13.9692	13.9692	25.8828	1.32612e-09
CREB3L1	80.074	80.074	230.061	7.43966e-07
CYCS	55.0261	55.0261	102.538	9.82109e-11
ERGIC3	66.2975	66.2975	124.578	3.01718e-12
BDNF	0.173647	0.173647	0.531015	2.72838e-07
VAPA	32.629	32.629	38.9469	0.0299576
AKT1	22.219	22.219	28.646	0.00256089
TXN	556.377	556.377	704.104	4.43118e-05
PARP1	11.3019	11.3019	28.1609	1.13081e-15
SOD2	25.731	25.731	58.9522	5.88575e-09
SEC61B	108.01	108.01	154.525	3.6926e-07
ATP13A1	17.3405	17.3405	40.631	3.43513e-15
YIPF5	28.154	28.154	36.2379	0.000476646
KCNH2	27.0848	27.0848	12.092	0.0359875
GSR	46.5864	46.5864	74.2746	3.74125e-05
EDEM1	14.1529	14.1529	24.8608	6.97549e-07
SREBF1	23.0211	23.0211	53.9418	6.74025e-09
CKAP4	77.3279	77.3279	115.958	3.08987e-05
TMEM33	13.0708	13.0708	34.4227	1.83344e-16
SEC61A1	97.6979	97.6979	196.371	3.37229e-12
MIA3	16.55	16.55	25.6094	1.01432e-05
SEC31A	54.8197	54.8197	70.8638	0.00258746
ERLIN2	11.9177	11.9177	24.2683	4.43267e-10
TOR1A	15.7953	15.7953	27.9722	1.03591e-12
RPN1	124.219	124.219	256.213	1.07584e-14
TMED4	49.6193	49.6193	74.2976	4.32318e-08
SURF4	166.113	166.113	271.257	9.37341e-09
SREBF2	70.3421	70.3421	88.0588	0.0385566
PTPN1	27.9871	27.9871	51.4681	2.73459e-10
MIA2	12.3941	12.3941	17.1927	8.07773e-05
STX17	10.3049	10.3049	13.0883	0.0036554
BSCL2	0.989731	0.989731	1.47396	0.000778081
KEAP1	36.9791	36.9791	52.5895	0.000147226
NOS3	4.33993	4.33993	9.36745	1.26014e-07
INSIG1	33.7436	33.7436	52.2704	0.028679
SERPINA1	170.246	170.246	364.29	0.000142649
MBTPS1	20.0495	20.0495	32.8682	2.5331e-09
TGFB1	68.7924	68.7924	94.6195	0.00908054
LMAN2	123.162	123.162	172.072	0.000192712
PDIA6	60.3859	60.3859	119.297	5.06504e-09
CASP8	7.31379	7.31379	19.6292	2.34939e-16
STX5	34.9028	34.9028	42.1985	0.00323961
HSPA9	31.1113	31.1113	69.5909	4.15083e-14
MAPK10	1.13185	1.13185	0.485263	0.00108269
SQSTM1	58.012	58.012	93.1692	2.17055e-05
MBTPS2	4.46903	4.46903	9.34863	4.30154e-10
CEBPB	133.736	133.736	184.208	0.000875978
TMED2	105.489	105.489	200.118	1.10416e-13
VEGFA	11.6712	11.6712	37.3985	1.40681e-12
APOB	136.653	136.653	8.72152	0.00187577
SCAP	32.7681	32.7681	47.3749	4.11393e-05
LRRK2	4.32657	4.32657	2.3082	0.0397474
VWF	32.7759	32.7759	54.459	0.0019935
NLRP3	1.19827	1.19827	2.1616	0.0108358
PSEN2	0.121941	0.121941	0.239691	1.26303e-09
MAPT	2.77055	2.77055	0.965259	0.00851525
HMGCR	19.4165	19.4165	26.6356	0.00198301
PLN	152.659	152.659	26.2783	5.98782e-06
TAPBP	115.082	115.082	256.986	8.11095e-14
RTN3	41.9596	41.9596	76.9759	1.52797e-11
SEC24A	19.4033	19.4033	27.3458	0.000292419
HLA-B	600.729	600.729	1196.34	1.96534e-06
ERLIN1	26.8314	26.8314	43.3868	3.97042e-06
BCL2L1	32.5603	32.5603	84.5842	7.02853e-13
ASPH	14.9639	14.9639	31.9341	1.7933e-07
NHLRC1	2.01688	2.01688	4.83767	0.000346116
APOE	58.9053	58.9053	353.773	6.46999e-12
HMGB1	54.0238	54.0238	104.669	2.01256e-13
ERGIC2	12.5928	12.5928	20.5004	1.67356e-05
RRBP1	91.6189	91.6189	258.191	3.90764e-13
RAB1A	97.7493	97.7493	142.474	1.5817e-08
TARDBP	16.2624	16.2624	34.7977	6.36047e-16
POMC	2.12397	2.12397	2.38126	0.00212893
RPS27A	362.23	362.23	439.028	0.00628201
ATL3	36.4294	36.4294	45.309	0.00895667
CACNA1S	0.0322719	0.0322719	0.0747912	0.043304
PON1	0.109522	0.109522	1.0698	0.000119272
NFKB1	20.0266	20.0266	34.3067	1.86206e-09
TRAM1	79.3689	79.3689	201.461	8.90032e-17
SERPINH1	27.0554	27.0554	105.027	2.03543e-16
PPIB	76.1081	76.1081	128.565	8.54448e-09
FKBP14	5.41582	5.41582	9.472	1.92013e-06
CISD2	5.34602	5.34602	11.0239	2.03542e-16
SEC24B	25.1004	25.1004	32.7185	0.00140822
NOX4	0.454525	0.454525	1.81383	2.80629e-12
GSK3B	7.53539	7.53539	14.289	2.06457e-11
MAPK3	134.077	134.077	103.944	0.00805605
CREB1	6.9528	6.9528	12.3871	1.3522e-09
HERPUD2	21.6029	21.6029	29.9199	1.9e-05
ORAI1	39.7048	39.7048	58.5585	6.49507e-06
UBE2J2	17.2559	17.2559	24.2425	4.37816e-06
STIM2	6.32322	6.32322	13.1322	2.01731e-12
ATM	3.84922	3.84922	6.68252	1.49409e-05
BAK1	35.1655	35.1655	52.2307	8.64982e-05
TLR4	2.06683	2.06683	4.19566	0.000273544
TXNIP	819.812	819.812	406.819	0.00399846
MAPK9	9.94574	9.94574	16.0437	1.78573e-07
TAP1	37.7286	37.7286	119.822	8.70442e-10
INSIG2	8.6643	8.6643	16.7378	9.90744e-12
SEC63	19.0176	19.0176	31.8001	4.93516e-08
SRP54	9.28872	9.28872	17.1841	4.73743e-14
NR3C2	11.6536	11.6536	7.42669	0.00143907
TTN	0.124988	0.124988	0.22841	0.000339944
RTN1	3.51235	3.51235	2.62865	0.0443294
ARL6IP1	60.2442	60.2442	186.179	9.13849e-17
SEC62	57.0032	57.0032	79.4088	4.9675e-05
PRKCD	52.6483	52.6483	65.6253	0.00847614
UBL4A	33.3136	33.3136	57.5959	2.20984e-10
FOXO1	12.8306	12.8306	17.851	0.00908054
TEX264	15.2679	15.2679	21.7083	4.93521e-06
DDOST	127.718	127.718	240.749	1.89665e-10
EIF4G1	83.131	83.131	152.856	1.53904e-08
BNIP1	5.0372	5.0372	8.38333	5.25015e-12
SEC61G	40.7018	40.7018	128.705	2.28895e-16
CCDC47	39.0314	39.0314	69.633	1.85832e-10
PRKAA1	25.6619	25.6619	57.28	1.32947e-12
DDX3X	36.3902	36.3902	51.407	0.000116381
TRAF2	7.1596	7.1596	21.2656	9.10324e-18
MYOC	108.615	108.615	3.70507	2.15103e-15
CRYAB	70.169	70.169	15.8151	7.25469e-08
PINK1	17.3371	17.3371	10.2776	1.93509e-06
PRDX4	63.8498	63.8498	132.143	4.20976e-12
CNIH4	13.0371	13.0371	20.6853	3.37171e-08
COMT	21.1444	21.1444	32.3598	7.43966e-07
MAPKAPK2	54.4397	54.4397	88.6582	2.01144e-09
DNM1L	19.5305	19.5305	31.384	1.27705e-05
CANT1	49.4377	49.4377	99.3231	2.27286e-08
RNF186	21.5584	21.5584	14.2524	0.005428
SOAT1	8.17373	8.17373	17.5467	3.8521e-09
SLC35B1	14.0172	14.0172	24.0649	1.87983e-08
NOTCH3	36.2952	36.2952	76.768	1.13764e-08
RSAD2	7.0424	7.0424	14.0001	0.0372532
ALG1	6.44632	6.44632	12.112	2.52172e-10
COPB1	36.779	36.779	77.6912	6.09238e-14
NPC1	9.12399	9.12399	20.1255	1.65804e-09
CDKN1A	183.426	183.426	114.134	0.00272413
JPH2	27.9678	27.9678	7.59509	0.000574341
TNFRSF10B	10.2288	10.2288	43.9796	5.01407e-19
FOXO3	24.7354	24.7354	35.2454	0.000747777
EIF2AK4	7.51426	7.51426	13.1151	5.5119e-09
FOXRED2	10.23	10.23	34.8939	6.32952e-12
BRSK2	0.924503	0.924503	2.47017	0.00262102
ADIPOQ	2.85495	2.85495	1.1411	4.63367e-09
SEC24C	34.9358	34.9358	40.2545	0.0227798
PDCD6	0.985303	0.985303	2.33155	2.82917e-11
G6PD	35.7395	35.7395	63.7055	7.99743e-07
UBQLN1	30.7814	30.7814	54.7324	1.05931e-09
FICD	4.3508	4.3508	5.08744	0.017738
HSD17B10	82.9139	82.9139	123.752	2.49949e-07
GBF1	12.123	12.123	18.0692	6.78882e-06
RNF183	1.13097	1.13097	2.88836	0.00126293
CRP	0.0318875	0.0318875	2.68637	4.89864e-05
SLN	1.64823	1.64823	1.19837	0.00210064
HSPD1	36.8341	36.8341	147.055	1.47699e-18
NOD2	2.06119	2.06119	1.68972	0.00100737
PCSK9	2.06502	2.06502	16.5748	4.74206e-09
PTGIS	44.6671	44.6671	24.8932	0.0233466
SLC37A4	10.9251	10.9251	11.9972	0.00024964
TFG	23.0035	23.0035	39.6052	2.99507e-10
RPN2	174.315	174.315	484.927	4.90056e-17
GAPDH	1386.68	1386.68	1995.33	0.00137052
SGTA	19.0283	19.0283	28.0645	3.84793e-07
PREB	26.5037	26.5037	44.3963	1.02803e-08
MDM2	6.73491	6.73491	20.9069	7.79066e-13
EDEM2	28.3008	28.3008	61.6835	2.85653e-13
CLN3	0.156853	0.156853	0.372769	1.29941e-11
DHCR24	93.4256	93.4256	103.058	0.0174397
STX18	9.52963	9.52963	14.3841	7.00634e-08
RNF139	18.2144	18.2144	27.7902	4.12274e-06
BCL2L11	5.77702	5.77702	12.9635	2.90544e-11
SEC22B	10.7455	10.7455	15.8283	1.71178e-07
NOTCH1	23.0153	23.0153	44.807	6.54317e-06
HSPA1B	38.4509	38.4509	82.5748	3.91101e-06
GPX1	269.813	269.813	420.702	1.6692e-06
REEP5	69.0084	69.0084	92.1421	1.88669e-05
TAP2	6.77644	6.77644	19.8538	1.33388e-13
TMED10	114.915	114.915	186.583	2.54741e-10
SAR1A	19.4546	19.4546	31.7715	2.46131e-09
HIF1A	55.4417	55.4417	116.726	2.99507e-10
NPY	7.12771	7.12771	2.44031	2.90319e-06
SRC	36.3045	36.3045	80.5232	1.28467e-10
EDEM3	20.7242	20.7242	41.8056	4.24736e-08
OSBPL8	15.434	15.434	24.7745	3.88164e-06
RCN2	9.52294	9.52294	20.738	9.24488e-13
USO1	46.2393	46.2393	64.2616	0.000182218
COPA	59.7912	59.7912	118.7	3.52079e-13
CYBA	123.452	123.452	214.839	3.7159e-05
BECN1	16.377	16.377	20.39	0.00273815
SHH	4.90872	4.90872	10.6419	0.0155386
TRIM13	6.41214	6.41214	10.1107	9.01145e-08
MOSPD2	6.49601	6.49601	12.0269	2.46473e-08
BBC3	4.49178	4.49178	17.3002	1.30063e-15
OXT	2.16149	2.16149	3.24606	0.0180785
MAP2K6	1.7878	1.7878	3.85376	1.77083e-05
GSTP1	623.979	623.979	828.382	0.00157723
CASP7	28.1269	28.1269	40.3652	0.000804962
AQP11	11.8785	11.8785	5.42124	0.00843716
QRICH1	29.8776	29.8776	41.6407	3.59155e-05
MYC	63.0879	63.0879	75.7863	0.0175139
LDLR	39.2465	39.2465	60.8644	0.0075484
ZDHHC6	16.7704	16.7704	31.0225	2.57223e-13
SDF2L1	52.637	52.637	86.61	1.9e-05
ORMDL3	25.5189	25.5189	51.4413	9.46048e-09
TG	0.162897	0.162897	0.373257	0.000955419
TMED7	39.3749	39.3749	67.2599	7.29605e-09
RAB6A	53.7752	53.7752	84.1949	8.19214e-07
SCD	54.4544	54.4544	172.823	5.98222e-07
CYBB	15.2961	15.2961	42.6481	2.42084e-06
REEP4	29.2664	29.2664	53.4245	2.05797e-08
TIA1	13.064	13.064	29.0405	1.69498e-10
SEC24D	17.5975	17.5975	28.5435	5.94364e-06
TMED9	55.9982	55.9982	94.3829	1.16945e-08
MICB	2.65655	2.65655	12.0962	6.23971e-14
HLA-DRB1	468.892	468.892	816.116	0.0111311
HLA-A	487.568	487.568	936.649	6.59234e-07
PPARG	13.1309	13.1309	23.7125	0.000936925
AUP1	91.8373	91.8373	153.696	2.27829e-10
YIF1A	61.8253	61.8253	100.018	1.55314e-08
MAP1LC3B	43.3465	43.3465	58.5062	0.00017443
PDZD8	12.2109	12.2109	35.7597	1.52254e-12
TOR1B	19.4281	19.4281	39.6206	1.9948e-12
TMCC1	7.2889	7.2889	11.8184	1.70871e-06
HM13	32.0028	32.0028	63.9488	1.34228e-11
TOR1AIP2	8.91282	8.91282	14.567	6.5914e-08
CYP1A1	2.22809	2.22809	0.503445	0.00192006
PPP1CA	68.5381	68.5381	100.282	0.000281977
DMPK	43.6306	43.6306	14.5642	0.0267954
PRDX1	260.231	260.231	361.342	0.000161802
LMAN2L	13.5231	13.5231	21.2315	1.26014e-07
PRKAA2	8.03057	8.03057	2.88315	0.000176622
SEC23B	30.2873	30.2873	69.4247	2.41347e-12
CLCC1	4.45023	4.45023	7.06396	1.74099e-07
EIF2B5	10.2183	10.2183	19.9992	2.99701e-14
SEC23IP	14.2998	14.2998	27.6065	1.05973e-12
IER3IP1	10.9438	10.9438	21.1558	6.94852e-13
ATR	1.35805	1.35805	4.51738	4.61039e-16
FKRP	6.17919	6.17919	8.04233	0.00136309
UBE2G2	17.4885	17.4885	22.9658	0.00012016
CCDC88B	3.71481	3.71481	7.00921	0.000159783
VIM	145.682	145.682	161.389	0.0477427
RAB10	129.078	129.078	146.241	2.89215e-07
UBAC2	22.8219	22.8219	41.8813	2.23243e-10
AGER	2.42009	2.42009	3.83505	0.000155816
RNFT1	4.25158	4.25158	10.8675	5.73907e-16
SRP68	21.2055	21.2055	31.1838	1.6692e-06
SPAST	4.04712	4.04712	9.45666	9.05463e-15
STAT3	45.4894	45.4894	75.4584	9.573e-08
EMD	75.7454	75.7454	86.6269	0.00941837
MAP2K7	15.9728	15.9728	19.6166	0.0080188
THBS1	99.531	99.531	137.56	0.00493933
AIFM1	6.70388	6.70388	11.6141	2.70862e-09
HCRT	0.250484	0.250484	0.502035	0.0169004
DNAJB12	18.4575	18.4575	27.9449	3.05647e-08
TRIB3	4.75553	4.75553	32.8211	1.78273e-12
APEX1	114.491	114.491	198.719	1.08918e-10
RHOA	225.549	225.549	290.948	0.000306906
KTN1	17.3899	17.3899	30.0627	1.94303e-07
CD4	17.5438	17.5438	37.09	1.77083e-05
DNAJB14	5.55315	5.55315	8.73084	1.01626e-06
C9orf72	4.15864	4.15864	6.19593	0.000212785
CAMK2B	0.465397	0.465397	0.645142	1.18145e-06
CDKN3	5.81601	5.81601	26.9653	3.087e-16
AGR2	847.201	847.201	1393.11	0.016082
LBR	33.2555	33.2555	59.4937	1.02437e-06
IL1A	7.86422	7.86422	3.6114	1.92009e-05
MAPK13	29.5389	29.5389	44.9522	0.000182218
GRIA1	0.382059	0.382059	0.179596	0.00909579
TTR	7.05252	7.05252	13.7701	0.0140581
MAP2K1	28.1599	28.1599	41.8749	1.5079e-06
PTEN	22.7359	22.7359	28.8211	0.0171458
CAPN3	0.317906	0.317906	0.556697	0.000243603
CASP2	6.77063	6.77063	21.188	2.1079e-17
IFNG	0.298972	0.298972	2.1295	1.19567e-09
ALG2	20.8874	20.8874	36.8897	1.80048e-13
PRDX3	76.5476	76.5476	134.067	4.83223e-09
GABARAPL2	38.6771	38.6771	45.9362	0.00640247
PACS2	12.9398	12.9398	18.0391	5.67724e-05
GSTM1	24.0111	24.0111	10.4038	0.0178518
IL10	0.492325	0.492325	1.32657	0.0382636
STARD3	11.7827	11.7827	45.417	8.67143e-11
TRPV4	2.94692	2.94692	4.15649	7.32089e-07
MAP2K4	13.9909	13.9909	16.4309	0.0142505
HFE	4.10466	4.10466	6.39148	2.61876e-05
OXTR	0.743481	0.743481	2.18643	5.54734e-12
ITPR3	32.2833	32.2833	90.7816	8.40526e-11
MTTP	70.9417	70.9417	5.18262	0.00348515
CALM2	117.553	117.553	149.215	0.00151076
YIF1B	10.1012	10.1012	21.1423	2.58092e-12
HSP90AB1	477.252	477.252	1416.43	1.48396e-17
EDN1	9.61172	9.61172	27.9151	4.80641e-08
OSBP	29.9032	29.9032	50.7723	1.79147e-09
VCAM1	6.19948	6.19948	15.1517	1.02437e-06
SP1	37.3587	37.3587	66.7103	7.8101e-10
DHCR7	21.9476	21.9476	60.0616	7.00564e-10
CDKN2A	1.61091	1.61091	20.5105	4.56657e-09
CAPN2	72.5691	72.5691	92.1895	0.0115874
PPP1R15B	42.0397	42.0397	58.61	8.48258e-05
ANXA5	146.269	146.269	287.531	2.52172e-10
EPO	0.0409781	0.0409781	0.173741	5.65684e-05
CUL3	10.6717	10.6717	15.1428	2.98552e-05
MICA	8.05364	8.05364	12.4056	4.05861e-05
DSP	256.883	256.883	143.093	6.97001e-05
PON2	22.3516	22.3516	62.5886	1.28467e-10
SLC2A1	32.5014	32.5014	77.2459	1.68577e-08
JPH4	0.691003	0.691003	0.390386	0.00226093
FMR1	8.50891	8.50891	17.1965	2.98007e-09
CLN8	2.64456	2.64456	3.63821	1.88007e-05
VHL	13.759	13.759	26.9772	1.38191e-13
STAU1	68.5137	68.5137	140.636	1.36572e-13
SHC1	39.9489	39.9489	63.5561	1.78573e-07
RINT1	7.46332	7.46332	13.6784	3.74412e-09
BET1	6.86304	6.86304	13.0304	6.83467e-12
STT3A	28.4305	28.4305	63.6516	2.07782e-15
ICMT	35.0882	35.0882	62.8187	2.21466e-09
RAC1	270.691	270.691	447.297	5.89437e-11
BRCA1	2.27605	2.27605	9.74924	4.77174e-17
NUPR1	5.55992	5.55992	3.61309	0.00187592
KCNE1	0.106053	0.106053	0.219417	1.77706e-05
UBA52	230.646	230.646	278.35	0.00929039
MAOA	68.7969	68.7969	35.6045	3.26143e-06
CSNK2A1	6.89778	6.89778	15.3669	1.87819e-15
EP300	26.2036	26.2036	43.3073	7.64329e-08
JAK2	9.03443	9.03443	16.3749	0.00190093
CSNK2B	5.53128	5.53128	11.2736	1.2875e-13
GANAB	125.207	125.207	262.596	2.72655e-13
GRAMD1A	19.0131	19.0131	41.1247	2.41456e-09
FAS	5.56699	5.56699	10.8905	0.000348194
GOLGA2	24.2869	24.2869	33.9533	9.11116e-05
ARL6IP5	114.819	114.819	139.987	0.0324082
CLN6	3.88765	3.88765	12.0621	1.40575e-17
SMPD4	15.2154	15.2154	35.4542	1.26209e-14
INSR	18.3192	18.3192	33.5789	5.38895e-08
CP	2.28127	2.28127	11.0931	0.024717
ATXN2	7.41476	7.41476	12.7253	2.69637e-08
NPLOC4	21.6027	21.6027	38.5272	4.25868e-10
ZW10	9.96173	9.96173	22.1234	1.59282e-12
PCSK6	1.7745	1.7745	3.36886	0.000120929
FN1	154.843	154.843	294.161	5.38253e-05
PITPNB	27.9859	27.9859	41.797	4.93432e-05
EIF4E	4.94376	4.94376	7.01801	5.67723e-05
NOS1	1.88852	1.88852	0.327805	2.5383e-05
UCP2	73.2766	73.2766	137.872	2.65525e-05
PTPN2	5.15184	5.15184	12.7473	2.61013e-18
PABPC1	340.716	340.716	668.582	3.02547e-10
MAP2K3	43.5431	43.5431	60.114	0.00105898
DSPP	0.00618437	0.00618437	0.0658168	8.719e-06
TYR	0.0069625	0.0069625	0.0263392	0.00643497
PRKCA	17.583	17.583	22.5655	0.0102198
SLC39A14	43.2918	43.2918	109.76	8.36822e-10
DPAGT1	14.7821	14.7821	33.0508	2.93079e-16
CCND1	55.9157	55.9157	148.868	9.72643e-09
PLEKHF2	15.9938	15.9938	28.734	6.93663e-10
TUG1	17.2597	17.2597	36.0776	1.91526e-11
MCL1	136.218	136.218	185.984	0.00102431
TMTC3	9.53643	9.53643	13.9368	5.1366e-05
ZMPSTE24	29.4572	29.4572	52.3701	5.57611e-10
PIGN	2.88937	2.88937	4.12707	8.33597e-06
HLA-C	783.231	783.231	1270.44	0.00110689
ADRB2	8.97236	8.97236	2.96505	4.46312e-13
HDAC6	6.90798	6.90798	11.9544	4.8064e-08
NGLY1	5.1134	5.1134	8.42491	2.93652e-11
PTGS1	37.7043	37.7043	14.556	1.10814e-07
DPM1	49.9398	49.9398	111.61	4.43532e-16
ITPR2	7.19492	7.19492	10.2775	0.0202899
POMT2	2.66808	2.66808	5.16587	8.92116e-10
PIGK	10.8176	10.8176	19.2238	7.73339e-10
SACM1L	11.1875	11.1875	17.6465	3.95678e-08
NCK1	9.66688	9.66688	14.7314	3.70974e-06
KPNB1	36.6914	36.6914	72.3635	7.97072e-13
RCN1	10.6413	10.6413	34.7827	2.71097e-16
IGF2BP1	0.0502969	0.0502969	5.6029	2.34776e-10
RAB2A	50.6015	50.6015	79.2558	7.50266e-09
MTDH	43.4769	43.4769	101.838	2.25466e-17
POR	36.1864	36.1864	56.2106	0.000147226
MGST1	27.6898	27.6898	43.2576	0.0212382
CNR1	4.39377	4.39377	2.28415	0.000591185
SFTPC	0.239206	0.239206	0.0823493	0.0158585
KRAS	15.3933	15.3933	47.6787	1.05686e-08
TGM2	78.52	78.52	152.725	5.60216e-05
YBX1	309.491	309.491	449.919	1.64335e-06
TMED1	4.88522	4.88522	6.99707	0.000411357
AGR3	69.577	69.577	139.905	0.00248265
UBB	288.373	288.373	365.331	0.0105951
SHISA5	71.4669	71.4669	114.907	4.07724e-09
SAMD8	10.7319	10.7319	12.128	0.00869344
GABARAPL1	37.2356	37.2356	23.4072	0.0197883
EBP	13.4554	13.4554	27.5802	1.70117e-08
RHBDD1	11.1281	11.1281	14.7869	0.000144463
SRPRB	14.7035	14.7035	32.5679	9.74954e-15
JPH1	2.9988	2.9988	9.36025	1.14468e-06
SSR1	28.2919	28.2919	57.1202	1.14403e-14
CDH1	94.7723	94.7723	188.575	2.05882e-06
KDR	6.54554	6.54554	15.4246	5.11289e-09
PROC	0.946709	0.946709	5.36098	2.37712e-07
ACE	33.6633	33.6633	13.7284	0.0216819
TRPM2	1.43912	1.43912	7.20615	6.86963e-16
YKT6	18.2634	18.2634	34.1304	7.0308e-14
TMEM41B	11.6826	11.6826	25.251	3.08514e-12
ATF2	15.5222	15.5222	25.4746	5.68036e-08
FURIN	63.9065	63.9065	127.186	2.27959e-07
UFM1	22.1534	22.1534	47.0746	7.04811e-16
DPM3	75.4581	75.4581	96.3122	0.0395969
RFT1	4.59245	4.59245	9.13098	8.81469e-14
ELAVL1	18.4428	18.4428	34.9325	1.2137e-13
C2CD2L	5.0093	5.0093	6.22074	0.00326428
TXNRD1	25.9206	25.9206	53.7876	1.85455e-11
FUS	35.2662	35.2662	73.5025	3.81821e-13
SEC11A	21.3997	21.3997	42.9544	8.44219e-17
OSBPL3	5.25519	5.25519	22.6527	1.7948e-18
CTSB	118.82	118.82	342.027	7.82653e-14
CDK5	9.44489	9.44489	17.8268	1.08026e-09
ZC3H12A	31.8214	31.8214	62.087	0.00151076
PPP1CC	52.0449	52.0449	70.4534	2.42084e-06
MSRB3	49.6165	49.6165	17.6164	0.0299576
SCFD1	2.99147	2.99147	4.76002	3.77977e-09
CD36	12.3095	12.3095	4.77385	1.5317e-06
KHSRP	75.5941	75.5941	144.522	8.94587e-11
GABARAP	0.315191	0.315191	0.645957	3.69255e-07
SET	87.0482	87.0482	198.448	3.42443e-16
GDF15	10.8211	10.8211	123.3	5.23777e-17
BTRC	7.02018	7.02018	10.0377	0.000257381
YWHAE	161.438	161.438	289.08	6.34257e-11
ICAM1	19.9132	19.9132	61.369	1.57962e-09
PLP1	9.27314	9.27314	0.952533	2.20556e-13
PSMD2	59.1318	59.1318	111.709	5.74501e-10
TEX2	12.4786	12.4786	15.8047	0.00285274
APOA1	868.258	868.258	95.6639	0.022088
FAM120A	68.4089	68.4089	150.064	8.94364e-15
MAPKAP1	19.0965	19.0965	27.1088	1.80443e-06
TMCO1	30.9792	30.9792	56.4069	1.70174e-11
ACTB	4213.58	4213.58	4590.65	0.0161511
PML	17.2965	17.2965	32.696	1.88837e-08
SGPP1	12.2145	12.2145	19.9585	3.40077e-05
CTNNB1	41.954	41.954	93.3453	7.26505e-11
SLC39A7	61.8217	61.8217	128.641	2.47623e-11
PARP16	8.56313	8.56313	10.8447	0.0102661
TERT	0.0893344	0.0893344	1.4153	6.79096e-13
MYH6	0.0104063	0.0104063	0.0574952	0.00030015
TRAPPC2	3.80989	3.80989	6.35505	2.50946e-08
MX1	15.8381	15.8381	34.9684	0.000248118
PLOD1	40.006	40.006	81.6601	2.90566e-10
REEP1	12.1065	12.1065	4.44783	0.000118634
LRRC59	51.0526	51.0526	114.387	8.53581e-13
KCNJ11	1.29948	1.29948	3.69784	4.68564e-07
CDK5RAP3	0.863369	0.863369	3.0345	3.90761e-13
UBQLN2	41.2563	41.2563	51.0411	0.0101278
HAX1	81.3068	81.3068	96.4744	0.0159446
DYSF	12.1412	12.1412	13.107	0.0211943
CYP2D6	9.925	9.925	2.86796	0.0166774
AGTR1	6.52679	6.52679	2.0951	1.22255e-05
JPH3	0.831497	0.831497	0.888636	0.0165709
SSR2	39.8016	39.8016	65.2	4.4851e-11
COMP	1.07769	1.07769	32.9532	2.92372e-09
SUMF2	41.0854	41.0854	80.3941	2.62605e-10
TRAPPC5	0.27215	0.27215	0.324307	0.0408919
AKAP6	5.31393	5.31393	1.52507	0.0079817
NPM1	68.1108	68.1108	132.304	3.15009e-10
ANKS4B	8.16561	8.16561	14.7811	1.05165e-05
SCARA3	32.4857	32.4857	18.4462	0.00173676
SMPD1	36.9096	36.9096	31.264	0.0068729
F10	12.5834	12.5834	8.43025	4.6285e-07
COPE	79.7015	79.7015	98.1904	0.0473917
ATXN3	5.33351	5.33351	6.78879	0.00319079
SOD3	256.132	256.132	137.359	0.0246169
NOTCH2	16.9298	16.9298	22.175	0.00622256
PCNA	77.8914	77.8914	310.976	5.56683e-18
ASNS	0.299628	0.299628	0.647771	5.58148e-08
UNC93B1	29.7486	29.7486	82.2533	1.74305e-12
NOD1	3.50858	3.50858	5.99365	8.03698e-06
VKORC1	6.74686	6.74686	9.79804	0.00227276
GORASP2	48.9253	48.9253	91.7081	1.73479e-14
ZFYVE27	10.0107	10.0107	21.8497	1.52254e-12
VDAC1	142.886	142.886	260.391	1.4684e-10
TMEM43	56.8724	56.8724	64.1203	0.0433465
HSPA6	2.49747	2.49747	10.6025	1.49447e-07
ZFAND1	16.035	16.035	29.6617	4.92407e-09
SLC30A5	12.5754	12.5754	23.6016	2.5902e-15
RELA	42.8213	42.8213	61.0618	2.12351e-06
F7	0.256688	0.256688	1.62183	0.0249652
KNG1	0.0174156	0.0174156	0.267687	1.64178e-10
G6PC3	24.3009	24.3009	48.8043	3.86161e-14
GHRL	21.1678	21.1678	5.27777	0.0165003
MMP9	10.2789	10.2789	54.5124	2.10021e-10
BCHE	14.2515	14.2515	3.1673	5.23147e-07
ANK1	0.625809	0.625809	3.4792	1.18016e-05
F9	0.00210625	0.00210625	0.00968107	0.0338788
PLOD3	19.6281	19.6281	78.559	1.79302e-17
CTSD	74.7708	74.7708	164.551	5.99128e-12
HSD17B12	11.7021	11.7021	20.5364	3.75159e-08
TNFSF10	46.3028	46.3028	72.8709	0.00144687
ATP7A	4.51581	4.51581	6.13144	0.00238177
CDC42	34.0809	34.0809	44.5555	0.000105704
SIRT3	5.35538	5.35538	7.39343	1.70871e-06
UBE2D3	46.4242	46.4242	57.8439	0.00482047
AKAP9	11.7957	11.7957	24.0402	2.16764e-07
DGAT1	101.842	101.842	70.9295	0.000333886
RPA1	26.0366	26.0366	40.3212	2.77909e-06
STT3B	49.0213	49.0213	108.711	6.62367e-14
KCNMA1	12.7755	12.7755	3.96084	0.00160715
MCFD2	32.8168	32.8168	42.7054	0.00554754
OMA1	5.5578	5.5578	8.9622	4.13605e-08
GRINA	104.81	104.81	245.175	6.09238e-14
CALU	43.0782	43.0782	95.8549	1.56163e-10
YWHAZ	188.101	188.101	360.681	6.89568e-11
MPPE1	3.44838	3.44838	5.14145	2.03812e-05
PMM2	2.78576	2.78576	6.57659	5.58739e-13
TFRC	23.582	23.582	92.1491	2.06024e-13
TRAP1	15.2304	15.2304	33.1459	7.73388e-11
VAMP2	53.8509	53.8509	39.2689	0.0297216
AKR1B1	21.8787	21.8787	34.9928	0.00169102
CHEK1	2.57127	2.57127	13.4557	8.56083e-19
SNTA1	35.6043	35.6043	20.9656	0.000193913
E2F1	4.89129	4.89129	29.4507	2.33642e-18
SRP72	31.7314	31.7314	58.9613	3.72452e-14
TRIM21	23.7605	23.7605	37.919	2.95416e-06
MAN1A1	42.18	42.18	61.1567	0.0274476
GOSR1	10.8479	10.8479	19.2356	4.25472e-11
CFLAR	10.9498	10.9498	15.6643	0.00024964
GOSR2	5.11755	5.11755	7.80737	2.44266e-08
PIK3CA	3.56722	3.56722	5.6392	3.74125e-05
BRCA2	0.895212	0.895212	5.47815	1.01501e-17
POMT1	4.87556	4.87556	7.52961	6.73899e-06
PRKDC	17.5407	17.5407	59.0171	4.99566e-15
DNAJB1	57.2228	57.2228	60.7084	0.0354369
NSF	15.5938	15.5938	35.0326	3.54917e-14
ATP13A2	20.6662	20.6662	49.9027	6.79116e-13
USP10	30.6425	30.6425	56.0128	4.44913e-12
STARD3NL	10.3833	10.3833	17.2141	6.94554e-08
DNAJA1	77.0536	77.0536	176.664	3.54917e-14
ATP1A1	83.9433	83.9433	118.288	0.000577675
UBE2D2	48.1002	48.1002	64.7303	1.84701e-06
FKBP10	16.541	16.541	99.6512	3.82817e-11
PLOD2	13.635	13.635	22.539	0.000356625
ROCK1	18.9989	18.9989	26.1277	0.000159783
PTPN11	34.2652	34.2652	60.3938	3.84793e-07
GCH1	8.8376	8.8376	18.838	1.9541e-09
UFC1	61.3553	61.3553	85.9161	3.26204e-07
IL24	0.173781	0.173781	4.24447	3.6683e-11
STK25	20.7501	20.7501	30.5465	1.31515e-07
SPCS2	37.0654	37.0654	59.4497	1.67772e-10
SIRT6	13.7639	13.7639	22.5523	4.28511e-08
SPTLC1	21.1754	21.1754	35.8304	1.15682e-09
KPNA2	12.1969	12.1969	55.4057	1.4165e-18
RNF13	25.1132	25.1132	42.9645	7.75088e-09
USP19	24.1638	24.1638	30.7772	0.00393932
COL4A1	38.6292	38.6292	125.953	4.03593e-11
BFAR	21.7853	21.7853	43.1067	8.30619e-14
MAP3K7	9.00358	9.00358	16.5253	4.05056e-10
TMEM106C	37.6472	37.6472	70.6493	4.25444e-09
DAXX	22.6066	22.6066	43.6555	1.4486e-13
SLC6A3	0.0427031	0.0427031	0.817508	0.000590292
ABCD1	18.2463	18.2463	34.8678	1.20586e-05
HSPA1L	1.70731	1.70731	2.05761	0.0225009
RIC3	2.0971	2.0971	0.853013	5.94356e-06
ALG13	7.56531	7.56531	12.2758	1.40474e-08
PDIA5	13.32	13.32	23.7779	1.38423e-07
DNAJB2	16.836	16.836	21.2878	0.011691
LONP1	23.74	23.74	43.5913	2.25764e-09
RPS3	360.166	360.166	515.434	6.78879e-05
BRAF	3.10718	3.10718	4.5386	6.31311e-05
PITPNM1	20.5197	20.5197	38.7194	2.2242e-06
FANCD2	1.34162	1.34162	6.95824	1.14705e-17
TIAL1	17.2016	17.2016	28.2555	4.43265e-10
SERPINE1	17.025	17.025	111.989	1.88584e-12
LCN2	924.474	924.474	2436.5	0.0403545
VRK2	6.49238	6.49238	13.4292	1.16818e-09
COL1A1	110.909	110.909	1402.27	7.7295e-18
ATP2C1	15.712	15.712	39.8352	1.95073e-15
KCNE2	14.4368	14.4368	0.882847	2.67971e-06
BID	7.46232	7.46232	25.5302	4.34814e-18
BMP2	19.0145	19.0145	31.7157	0.0256343
GLA	5.28549	5.28549	13.0193	5.12157e-15
TRAPPC4	9.18096	9.18096	16.2035	1.49536e-11
ADCYAP1	1.47656	1.47656	1.12729	0.0036087
TBXAS1	4.13549	4.13549	8.70439	2.57422e-06
YY1	28.6802	28.6802	46.5829	3.97012e-10
CYP3A4	70.5227	70.5227	4.92721	0.0138826
EIF5A	167.113	167.113	288.842	9.45989e-07
OPA1	17.1871	17.1871	29.2419	1.21774e-07
EIF2A	33.2693	33.2693	53.9616	2.69637e-08
MMP2	110.614	110.614	210.775	0.0154719
ATXN2L	35.7181	35.7181	83.4515	9.16697e-15
RPLP0	731.964	731.964	1091.74	3.0689e-06
PDHA1	28.4939	28.4939	46.6936	4.97882e-08
UGT1A10	13.2602	13.2602	7.25971	0.0179992
ACTG1	2392.28	2392.28	3930.98	5.29507e-08
GJB2	263.965	263.965	75.0212	1.89056e-06
SRP9	101.812	101.812	205.403	7.44242e-13
PIK3C3	3.95549	3.95549	5.65678	0.000349237
SORT1	39.6645	39.6645	48.4224	0.00908054
ABCD4	6.53399	6.53399	8.97091	4.44434e-06
PRKRA	5.38662	5.38662	6.73991	0.00503631
AR	2.69729	2.69729	1.04867	0.00182197
GORASP1	14.9869	14.9869	20.4118	2.32729e-05
BAD	22.0521	22.0521	19.0373	0.00744342
SSR3	51.3763	51.3763	101.037	1.70785e-13
BSG	293.702	293.702	498.821	4.03885e-09
SDHB	80.5766	80.5766	97.1738	0.0132306
YTHDF1	31.76	31.76	81.8218	5.16855e-17
ACP1	23.9958	23.9958	49.0402	1.15997e-15
CES1	34.2573	34.2573	21.5852	6.27148e-05
PSMA7	126.967	126.967	275.627	3.12731e-16
PXN	18.1062	18.1062	27.1588	0.000231942
TRAF6	6.0782	6.0782	9.164	3.23674e-06
TUBA1B	106.946	106.946	194.217	5.78085e-08
VAMP7	14.0366	14.0366	26.856	3.05098e-12
CD74	969.637	969.637	1774.07	0.00111302
SGPP2	42.138	42.138	80.1688	4.40141e-05
RAD51	2.25849	2.25849	11.3153	4.28876e-18
ATG2A	13.2386	13.2386	24.7793	1.07652e-08
FBXO6	19.8511	19.8511	32.5968	0.000100395
DOLK	15.1203	15.1203	28.7688	1.12164e-12
DAPK1	13.519	13.519	22.9769	0.000637186
ITGB1	50.1091	50.1091	82.0285	7.86253e-06
SRI	28.9746	28.9746	56.9477	1.69498e-10
ABCA1	6.52558	6.52558	14.0504	3.48525e-07
HSPB8	155.349	155.349	29.3107	1.99278e-07
HSPG2	89.8579	89.8579	127.116	0.0033225
BCAP29	0.239741	0.239741	0.392628	1.01245e-07
HNRNPA1	121.057	121.057	236.277	2.75849e-13
CLCN1	0.230075	0.230075	0.669046	0.005286
TRAPPC3	23.6226	23.6226	32.562	2.16764e-07
TRPM4	20.7261	20.7261	34.7256	5.94759e-05
CRELD2	15.808	15.808	23.8417	0.000121704
FGFR3	21.1851	21.1851	29.0514	0.00114414
PTGES3	105.878	105.878	241.19	1.90207e-15
GCLC	10.5197	10.5197	16.1928	3.88164e-06
NACA	71.1789	71.1789	84.2878	0.00584827
GRIN1	0.312194	0.312194	0.86091	0.00298686
DPM2	27.871	27.871	63.4761	1.07174e-17
CDIPT	48.0486	48.0486	64.3678	3.49493e-05
S100A1	0.335087	0.335087	0.560878	0.0149145
MAPK8IP1	9.7997	9.7997	8.45679	0.0236346
CLGN	2.61769	2.61769	2.15334	0.0334355
HUWE1	41.7619	41.7619	68.9205	1.20983e-06
TRIP11	10.8201	10.8201	15.0296	0.000154839
TLR3	8.58302	8.58302	6.82619	0.00422224
NOTCH4	3.17291	3.17291	7.73136	3.62703e-10
TRPV1	1.2139	1.2139	2.12405	1.80231e-05
CREBBP	23.2439	23.2439	32.8713	0.000285419
RTN2	4.73608	4.73608	7.76	0.00101863
ALG14	2.18944	2.18944	3.16094	2.87094e-08
TTF2	2.94788	2.94788	9.23723	1.39253e-16
PEMT	14.7822	14.7822	21.8325	3.19767e-05
RPL6	318.855	318.855	393.99	0.0172189
PLA2G6	2.95605	2.95605	4.72813	2.40965e-05
DNAJC16	5.07698	5.07698	10.7031	6.63729e-13
AQP2	0.06685	0.06685	3.90886	2.24922e-06
ANXA2	135.091	135.091	239.675	9.16281e-07
GOLGB1	25.4161	25.4161	43.7688	7.93352e-07
QDPR	16.99	16.99	21.4448	0.0037479
ZDHHC4	12.7806	12.7806	20.155	3.20843e-07
BIRC2	20.4337	20.4337	39.3913	2.75973e-12
POFUT1	20.1628	20.1628	55.0506	6.83467e-12
PPP1R10	31.3748	31.3748	48.4966	2.67214e-07
LRPAP1	19.0382	19.0382	24.9369	0.00116961
CYB5R4	4.11238	4.11238	7.06962	3.85209e-09
APAF1	4.75428	4.75428	12.0431	2.06311e-12
DSG2	52.5143	52.5143	178.077	1.46344e-11
TLR2	1.88211	1.88211	6.86505	8.43893e-13
ANP32A	18.7128	18.7128	34.0161	1.02845e-13
GLUD1	68.6638	68.6638	98.2864	0.00021676
EZH2	3.8895	3.8895	18.2233	6.56462e-17
ELOVL1	84.7751	84.7751	125.798	3.41337e-06
ELOVL7	5.70262	5.70262	16.6634	8.58181e-11
UBE2D1	13.9382	13.9382	27.6749	4.54857e-12
ATG9A	21.3567	21.3567	29.2802	0.00395894
VCPIP1	5.47228	5.47228	12.7654	1.47998e-14
SCYL1	39.2477	39.2477	58.0349	6.38259e-07
BAG1	22.2461	22.2461	29.9147	0.0130575
CYP21A2	0.0840281	0.0840281	0.181894	0.0094346
ELOVL2	0.400903	0.400903	1.66391	1.35223e-05
MAOB	73.0021	73.0021	30.3119	2.2071e-06
ADAMTSL1	4.23671	4.23671	1.59929	1.49748e-08
HSPA2	33.147	33.147	8.507	0.00855459
IGFBP1	0.0744812	0.0744812	4.3972	1.45798e-10
LGALS3	411.369	411.369	547.167	0.0100366
PLA2G4A	10.6421	10.6421	23.4368	0.00456805
PRKCSH	92.4041	92.4041	179.1	3.08514e-12
SEC31B	1.15864	1.15864	1.64739	0.0168203
ABCC1	20.3314	20.3314	34.7376	2.32947e-06
RHBDF1	11.4463	11.4463	23.3828	2.25764e-09
ETFA	30.7929	30.7929	38.7082	0.0025477
IKBKG	2.61062	2.61062	3.57736	0.00192623
PTK2	11.7566	11.7566	26.7085	8.72567e-15
SDHA	2.92931	2.92931	4.22733	0.000150039
TM4SF20	61.3971	61.3971	34.801	0.0345537
PIGT	18.4077	18.4077	40.551	1.77654e-11
EPHX1	136.286	136.286	98.2899	0.000103683
MET	9.80014	9.80014	78.995	2.37929e-17
RBX1	26.741	26.741	37.7292	3.26203e-07
MPZ	10.1	10.1	5.6373	4.47877e-08
ATF1	15.5015	15.5015	27.6181	2.30781e-12
B2M	1035.95	1035.95	1490.09	0.00347659
ALPP	0.0141156	0.0141156	3.97626	2.44072e-15
ELN	19.4619	19.4619	37.263	0.0127173
NAMPT	40.0615	40.0615	51.8436	0.000370734
CUL1	30.0507	30.0507	47.0794	6.38259e-07
YWHAQ	215.312	215.312	305.684	7.9469e-05
PSENEN	26.321	26.321	39.7096	0.0037479
CSTB	930.03	930.03	181.247	0.000564446
CASP1	18.3487	18.3487	28.858	0.0398985
MATN3	0.522666	0.522666	5.57891	1.17836e-13
PNKD	27.8369	27.8369	67.9344	2.75974e-12
UBE2N	27.4144	27.4144	45.8449	3.11848e-10
CCDC88A	1.80579	1.80579	3.48778	2.93171e-06
MIF	0.160528	0.160528	0.308784	0.000797001
C3orf52	2.63601	2.63601	6.56789	2.11454e-08
RPL4	519.012	519.012	622.788	0.0224086
UBQLN4	25.6222	25.6222	51.205	3.34648e-10
TMEM67	1.39259	1.39259	3.4269	6.08249e-11
NOX1	0.434825	0.434825	13.6418	6.01995e-14
NCL	63.6554	63.6554	151.309	9.33956e-16
COPB2	16.1543	16.1543	32.416	4.28634e-13
SGPL1	15.892	15.892	38.9215	6.68644e-12
CBY1	10.1184	10.1184	11.2551	0.00883431
AFG3L2	12.9611	12.9611	20.9563	2.93171e-06
SPCS3	36.921	36.921	53.5494	1.69739e-05
TUBB	218.116	218.116	510.226	8.33134e-17
SCN1A	0.0126	0.0126	0.0351299	0.0139301
ARSH	0.105966	0.105966	0.305871	0.000193523
HRAS	21.0996	21.0996	31.3546	4.24861e-06
PDLIM1	190.805	190.805	328.151	1.13705e-07
LRP6	6.95146	6.95146	15.5065	2.42144e-10
PMAIP1	5.56928	5.56928	16.9076	1.04898e-09
NLRP1	3.04004	3.04004	4.73358	0.0116391
NSFL1C	21.4676	21.4676	35.1713	1.03876e-09
MTHFR	6.16378	6.16378	8.50974	0.00202526
DDX1	16.0967	16.0967	28.9819	3.21613e-09
NR1H3	11.9355	11.9355	16.2931	0.00159427
LPGAT1	14.1174	14.1174	29.8316	1.09089e-09
IGF1R	9.58734	9.58734	23.3845	0.0037479
EEF1D	14.2589	14.2589	19.3333	6.97001e-05
ABCC8	0.410413	0.410413	0.371835	2.0668e-05
DHX9	40.921	40.921	93.8897	1.71374e-14
FASLG	0.9502	0.9502	2.3856	0.00116319
DAB2IP	29.1509	29.1509	46.1214	0.000327924
PLCG1	11.6451	11.6451	22.709	1.36082e-07
RPL18	400.682	400.682	516.689	0.00283818
ABCG1	8.86383	8.86383	12.5805	0.00536352
RHO	0.0107688	0.0107688	0.0352467	0.0429509
ZDHHC2	8.43676	8.43676	15.9949	0.00758368
IL18	39.1011	39.1011	33.0175	4.46115e-05
CYP19A1	0.0407125	0.0407125	0.356109	1.97702e-13
CDKAL1	5.15279	5.15279	11.5398	2.46807e-12
AGT	11.49	11.49	86.0956	1.88012e-09
RIPK1	9.65613	9.65613	13.7478	5.19971e-06
GRIN2A	1.79575	1.79575	0.766	0.000130119
LDHA	225.756	225.756	408.55	2.69452e-07
IGF2BP2	6.85532	6.85532	38.6463	2.63953e-15
ACSL3	29.3894	29.3894	46.0781	1.03255e-06
SYNCRIP	21.9659	21.9659	45.5389	3.68559e-12
NFYA	10.5062	10.5062	27.5231	5.3163e-15
LMNB1	12.4192	12.4192	53.1632	1.49551e-15
PNPLA6	18.5571	18.5571	26.6577	0.000346116
PSMD4	61.7582	61.7582	102.505	1.78391e-10
MECP2	9.94336	9.94336	10.9573	0.0259466
IMPDH2	39.9804	39.9804	68.7354	3.02927e-08
GPAA1	69.0457	69.0457	121.987	2.68284e-09
RARA	23.1807	23.1807	38.294	0.00371065
ARV1	19.5385	19.5385	25.6828	0.0014785
ERBB2	38.8537	38.8537	207.506	1.18867e-05
SLC22A5	3.15504	3.15504	4.13589	0.000147226
STK39	36.3094	36.3094	52.4439	0.00124237
KRT8	452.516	452.516	820.979	9.02292e-05
FKBP2	0.245334	0.245334	0.457349	5.98716e-05
HSD11B2	30.1084	30.1084	39.4097	0.00334774
RNF19B	34.4005	34.4005	57.4649	5.89977e-06
RPS2	1005.86	1005.86	1562.32	8.58278e-06
SFPQ	47.8393	47.8393	96.7243	2.72039e-14
RUVBL2	33.913	33.913	75.6658	1.91255e-14
CDK2	6.11449	6.11449	17.733	2.25466e-17
BGLAP	0.137834	0.137834	0.369422	6.53528e-07
NCSTN	61.4098	61.4098	113.269	7.79065e-13
DAD1	326.662	326.662	402.986	0.000818723
MUC1	148.338	148.338	321.581	0.000460149
GTF2I	8.12696	8.12696	13.3989	1.60529e-06
TMEM30A	48.3338	48.3338	79.5165	8.06183e-07
CYP2B6	3.16271	3.16271	15.3576	7.5771e-08
SCYL2	18.0895	18.0895	29.1234	4.35272e-07
GOLPH3	100.324	100.324	160.258	3.68552e-08
CREB3L4	6.7883	6.7883	10.7747	0.000875978
DBH	0.240541	0.240541	0.595995	0.00245698
CLPTM1L	29.4782	29.4782	54.6534	5.978e-10
IGF2BP3	0.343597	0.343597	5.29585	5.68456e-13
USP13	3.75266	3.75266	6.83168	1.66177e-05
RAB3GAP1	21.7345	21.7345	26.3831	0.0145004
MYBPC3	0.285228	0.285228	0.431043	0.0154384
SPCS1	41.497	41.497	54.7549	0.000121704
KCNJ2	1.69464	1.69464	3.9387	6.07713e-06
OLR1	0.615428	0.615428	9.29987	1.79302e-17
PIGA	3.16716	3.16716	6.39788	9.27901e-10
MSRA	10.2189	10.2189	9.19283	0.0493493
SPPL3	22.6613	22.6613	33.1723	1.26794e-05

## Sheet: Supplementary Table4
Supplementary Table 4 unicox analyse of TCGA-STAD
gene	HR	HR.95L	HR.95H	pvalue
CASQ2	1.11565	1.0047	1.23885	0.040586
CKAP4	1.33166	1.05834	1.67555	0.0145354
NOS3	1.30246	1.0665	1.59062	0.00956233
TGFB1	1.3655	1.05452	1.76818	0.0181484
MAPK10	1.62915	1.11638	2.37742	0.0113777
VWF	1.26901	1.07193	1.50233	0.00566448
PLN	1.11562	1.00717	1.23575	0.0359982
PON1	1.33952	1.03321	1.73664	0.027343
NOX4	1.40207	1.14771	1.7128	0.000936776
SEC61G	1.25201	1.01719	1.54104	0.0339369
CRYAB	1.13112	1.01654	1.25862	0.0237545
CNIH4	1.4089	1.03258	1.92236	0.0306022
SOAT1	1.40733	1.10844	1.78681	0.00502879
PTGIS	1.11528	1.00593	1.23651	0.038235
MAP1LC3B	1.46588	1.02962	2.087	0.0338445
VIM	1.33922	1.10312	1.62584	0.00315887
THBS1	1.21664	1.0732	1.37926	0.00218691
IL1A	1.18162	1.01728	1.37251	0.0289479
GRIA1	1.84162	1.00441	3.37666	0.0483597
GABARAPL2	1.73942	1.2128	2.4947	0.00262513
MTTP	1.11995	1.00695	1.24562	0.0368332
CALM2	1.49349	1.04751	2.12935	0.0266615
ANXA5	1.56017	1.21006	2.01157	0.000602374
JPH4	1.62232	1.00133	2.62841	0.0493723
VHL	0.700003	0.490574	0.998838	0.0492552
CP	1.13893	1.01237	1.2813	0.0304185
FN1	1.19438	1.03684	1.37586	0.0138466
NOS1	1.48047	1.02712	2.13391	0.0354285
GABARAPL1	1.26436	1.02605	1.55801	0.0277139
PROC	1.19716	1.0278	1.39442	0.0207591
MSRB3	1.15154	1.0289	1.28881	0.0140561
CD36	1.28921	1.10106	1.50951	0.00159952
PLP1	1.24959	1.00301	1.55678	0.0469471
APOA1	1.09076	1.01672	1.17019	0.0154169
DYSF	1.23073	1.00119	1.51291	0.0486989
AGTR1	1.17372	1.01477	1.35756	0.030968
SMPD1	1.36191	1.00927	1.83775	0.0433478
ZFYVE27	0.692441	0.509958	0.940223	0.0185276
BCHE	1.15642	1.02926	1.29929	0.0144769
F9	4.24055	1.49509	12.0276	0.00660576
CALU	1.30759	1.01052	1.69198	0.0413936
AKR1B1	1.45554	1.20093	1.76414	0.000130064
FKBP10	1.23497	1.07514	1.41855	0.00283956
PLOD2	1.37542	1.12864	1.67616	0.0015809
COL4A1	1.2751	1.04917	1.54968	0.0145924
BFAR	1.39464	1.02688	1.89411	0.0331884
SERPINE1	1.29584	1.14563	1.46575	3.74373e-05
COL1A1	1.14241	1.01845	1.28145	0.0230891
ADCYAP1	1.58036	1.2321	2.02706	0.000314194
MMP2	1.18957	1.02063	1.38647	0.0263362
SRI	1.35588	1.05262	1.7465	0.0184229
ABCA1	1.33704	1.08566	1.64662	0.0062688
HSPB8	1.13711	1.03055	1.2547	0.0104885
CLGN	1.36616	1.11444	1.67474	0.00267575
EZH2	0.792778	0.636312	0.987719	0.038441
ELOVL2	1.39668	1.13005	1.72621	0.00199328
IGFBP1	1.17208	1.03426	1.32827	0.0128578
ELN	1.14932	1.00526	1.31402	0.0416802
MATN3	1.37499	1.17341	1.6112	8.24875e-05
DAB2IP	0.761845	0.584495	0.993008	0.0442347
ABCG1	1.33486	1.03874	1.71539	0.0240082
RHO	3.19795	1.16998	8.74109	0.0234542
ZDHHC2	1.2106	1.02155	1.43463	0.027381
CYP19A1	2.10689	1.43871	3.08539	0.000128727
AGT	1.12897	1.01152	1.26006	0.0304438

## Sheet: Supplementary Table5
Supplementary Table 5 cutff value and risk gene coel value
Gene	Coef
AKR1B1	0.0599794
SERPINE1	0.0710448
ADCYAP1	0.00850483
MATN3	0.0492099
CYP19A1	0.0692156
cutoffvalue	1.40908

## Sheet: Supplementary Table6
Supplementary Table 6 lasso riskgene expression of TCGA-STAD
id	futime	fustat	AKR1B1	SERPINE1	ADCYAP1	MATN3	CYP19A1	riskScore	Risk
TCGA-BR-8484	2.09863	1	8.74509	7.06234	4.26274	5.22573	3.16654	1.53885	high
TCGA-BR-8077	0.0575342	0	7.06175	7.14653	3.56382	4.2384	3.38742	1.40463	low
TCGA-IP-7968	0.210959	0	8.15191	8.45604	3.67405	5.16284	3.1882	1.59569	high
TCGA-VQ-AA64	1.53425	1	6.84222	8.4849	3.45402	5.28505	3.19244	1.52362	high
TCGA-RD-A8NB	1.40548	1	7.59407	6.91697	3.93887	4.0856	3.38527	1.41577	high
TCGA-HU-A4H0	0.175342	0	8.96767	5.98484	3.33523	3.40471	3.11534	1.37461	low
TCGA-D7-A6EV	0.936986	0	8.52637	6.66702	3.30022	3.63797	3.23737	1.41623	high
TCGA-VQ-A8PQ	1.30411	1	8.22031	7.05839	4.24044	4.30403	3.96979	1.51715	high
TCGA-BR-8592	0.523288	1	7.8539	7.18413	5.15765	4.98762	3.40456	1.50642	high
TCGA-FP-8209	4.96164	1	8.10531	7.88076	4.88876	5.04026	3.29087	1.56343	high
TCGA-BR-8059	1.20274	1	8.069	7.81272	3.805	5.03564	3.24747	1.54397	high
TCGA-BR-6801	3.35068	0	5.82764	5.73466	3.27005	4.28491	3.16373	1.21461	low
TCGA-FP-8211	1.13151	0	7.70724	5.59001	3.28931	4.81905	3.11534	1.34017	low
TCGA-CG-5717	0.580822	1	7.14179	6.928	4.78585	3.60442	3.15137	1.35676	low
TCGA-BR-8081	2.68767	0	7.93923	7.65242	4.16234	4.52986	3.2514	1.50322	high
TCGA-CG-5719	0.0849315	0	8.37018	7.71302	3.84175	5.17816	3.16326	1.55645	high
TCGA-BR-8368	0.358904	0	6.48941	6.30982	3.43725	4.31839	3.22985	1.30281	low
TCGA-D7-8575	1.51781	1	7.9786	7.50269	3.85934	5.27763	3.57844	1.5518	high
TCGA-HU-A4H4	1.9863	0	6.79303	5.45213	3.38884	3.19564	3.17643	1.20073	low
TCGA-VQ-A925	0.378082	1	8.11806	6.01303	3.62109	6.27154	3.33655	1.48447	high
TCGA-BR-6710	0.747945	0	7.2823	6.52065	3.62756	3.85814	3.13457	1.33772	low
TCGA-RD-A7BT	0.717808	1	5.93482	6.85029	3.41851	3.66738	3.36766	1.28528	low
TCGA-CG-4438	4.50685	0	7.52299	6.60228	3.34694	4.52964	3.42581	1.40877	low
TCGA-VQ-A8PB	2.85753	1	6.69866	6.85495	3.24621	3.97754	3.12891	1.3287	low
TCGA-CD-A4MG	0.547945	1	8.17461	6.88138	3.34173	3.90976	3.83231	1.46527	high
TCGA-VQ-A8P8	2.58082	0	7.76488	6.33805	3.37945	3.52708	3.25042	1.34331	low
TCGA-HU-A4GJ	1.78082	0	7.98417	5.97746	4.28464	3.67172	3.1366	1.33778	low
TCGA-BR-6457	1.13973	0	8.12863	7.78257	5.18827	6.20979	4.3432	1.69079	high
TCGA-BR-7851	1.5726	1	7.96283	7.41632	4.4271	4.11156	3.44688	1.48306	high
TCGA-CD-8530	1.03288	0	8.29339	8.57215	4.48325	4.78309	3.42675	1.61713	high
TCGA-FP-A4BF	0.460274	1	7.77413	8.05966	3.39088	6.41189	3.75405	1.64309	high
TCGA-CG-5724	1.00274	1	6.66154	7.90704	3.33357	5.92017	3.29782	1.50925	high
TCGA-RD-A8MW	3.1589	1	7.91636	8.68216	3.39943	4.06285	3.13445	1.53744	high
TCGA-VQ-A8PJ	0.224658	1	7.97937	6.51459	3.39161	5.11953	3.30827	1.45119	high
TCGA-BR-4267	0.515068	1	7.69114	7.23487	3.56256	5.72839	3.1844	1.50791	high
TCGA-BR-7957	0.756164	1	8.50212	8.28725	5.4854	6.44306	4.69838	1.78763	high
TCGA-CG-5723	6.83836	0	8.25168	6.95191	3.44176	3.62236	3.26387	1.42227	high
TCGA-BR-A4J6	0.0547945	0	6.60607	5.29693	3.50182	5.54164	3.15809	1.29362	low
TCGA-BR-8591	2.34521	0	6.88844	7.51305	4.10895	3.89111	3.24254	1.39779	low
TCGA-BR-A4PF	0.0958904	0	7.6146	5.39973	3.4932	3.79427	3.24199	1.28116	low
TCGA-F1-6874	1.20548	0	7.61038	9.76651	3.39097	3.34158	3.23693	1.56765	high
TCGA-BR-4279	0.79726	1	8.47739	8.45359	4.67614	7.52489	4.2147	1.81084	high
TCGA-BR-4187	0.386301	1	8.02437	7.34337	6.25128	3.81215	6.24938	1.67632	high
TCGA-CG-5725	1.25205	1	9.90185	6.82807	3.4542	6.09326	3.1306	1.62492	high
TCGA-HU-8610	0.0630137	0	8.12793	8.39402	3.96393	4.45019	3.55861	1.58288	high
TCGA-HU-A4GC	0.271233	0	6.5162	6.41607	3.61691	4.66163	3.59409	1.35559	low
TCGA-CD-5813	1.03288	1	8.44183	7.57853	3.98619	6.84959	4.21103	1.70719	high
TCGA-RD-A8N2	9.69863	0	7.22736	5.47044	4.40386	4.3869	3.14413	1.2931	low
TCGA-HU-A4G8	1.89041	0	7.42163	5.52216	3.34713	3.25964	3.23935	1.25055	low
TCGA-VQ-A8P5	0.643836	1	6.42145	7.52865	3.60077	4.4874	3.63591	1.42314	high
TCGA-RD-A8MV	10.1918	0	7.81526	6.84354	3.76499	3.55144	3.38028	1.39571	low
TCGA-BR-8678	2.06575	0	8.29136	7.22742	3.26007	4.86032	3.80514	1.54106	high
TCGA-CG-4477	2.58082	0	7.78938	7.90781	3.51152	4.0711	3.21264	1.48158	high
TCGA-KB-A6F7	5.30137	0	8.11128	6.75622	3.42935	5.30699	3.31118	1.48601	high
TCGA-CD-8528	1.0274	0	7.85862	6.10484	3.22884	3.75319	3.26409	1.34315	low
TCGA-BR-8485	0.767123	0	7.49047	8.09558	3.85952	5.9208	3.35641	1.58093	high
TCGA-FP-8631	0.0465753	0	7.01378	7.82394	3.67519	5.21917	3.36518	1.49755	high
TCGA-D7-A6EX	0.942466	0	7.25494	6.51951	3.99644	4.22711	3.88277	1.40908	low
TCGA-BR-7196	1.82466	0	7.70105	8.6094	4.85212	4.78785	3.80376	1.61371	high
TCGA-CD-8527	0.59726	1	8.38205	5.3487	3.66886	5.00732	3.26851	1.38659	low
TCGA-BR-6456	1.4411	1	7.99705	9.47497	4.70878	5.87462	3.31821	1.71162	high
TCGA-FP-7735	0.290411	1	6.31007	7.58915	3.27777	3.76651	3.25118	1.3559	low
TCGA-HF-7134	4.35068	0	6.909	8.30128	3.66256	3.60293	3.18486	1.43305	high
TCGA-D7-8570	2.06027	0	8.30406	7.02014	3.41119	4.02525	3.12566	1.44026	high
TCGA-IN-AB1X	1.12603	0	7.26506	7.59572	3.87828	5.78984	3.434	1.53098	high
TCGA-BR-A4J8	1.12603	0	6.28583	6.03747	3.99901	4.87442	3.14698	1.29765	low
TCGA-BR-7958	2.46301	0	8.09578	8.35846	3.63877	3.77413	3.16899	1.51542	high
TCGA-CD-A4MH	1.01644	0	5.4966	5.0942	3.30092	5.50389	3.23317	1.2143	low
TCGA-RD-A8N0	3.3863	0	7.58995	6.26344	3.62652	4.91448	3.18314	1.39323	low
TCGA-BR-8060	0.953425	1	8.56265	8.81113	6.90821	3.92671	3.79632	1.65432	high
TCGA-D7-A6EZ	1.69315	1	8.58698	7.06646	3.44721	3.58543	3.18013	1.44295	high
TCGA-BR-8291	1.66301	1	8.43181	8.96783	5.24032	4.49695	3.8077	1.67227	high
TCGA-BR-8296	1.29863	1	7.05901	7.82297	4.19936	4.6098	3.49334	1.48353	high
TCGA-IN-A7NU	0.975342	0	6.94444	8.31894	4.03339	3.90449	3.36845	1.46713	high
TCGA-RD-A8N4	5.94795	0	7.57545	6.54632	4.3081	3.37442	3.16162	1.34098	low
TCGA-VQ-A8PC	3.85479	1	7.68613	6.73083	3.75444	4.2741	3.83231	1.44672	high
TCGA-BR-6452	2.89041	0	7.24849	7.12008	3.30072	4.11619	3.22071	1.39416	low
TCGA-F1-6875	6.01918	1	7.78099	8.17071	3.26652	4.32636	3.53931	1.53284	high
TCGA-VQ-A91K	5.10137	0	7.07359	5.74418	3.4273	3.96316	3.44139	1.29474	low
TCGA-CG-5734	0.665753	1	7.40879	7.50968	3.74092	3.323	3.16747	1.39248	low
TCGA-IN-A6RJ	1.03836	0	6.23013	4.21492	3.27252	3.41365	3.21578	1.09153	low
TCGA-BR-A4CS	0.123288	1	6.55604	6.88966	3.30893	4.3647	3.1844	1.34604	low
TCGA-CG-4469	0.589041	1	8.42708	6.35561	3.26725	3.18435	3.29824	1.36976	low
TCGA-D7-A4YX	3.03562	0	8.61015	5.25203	3.48171	3.70773	3.133	1.31848	low
TCGA-D7-5577	2.14247	1	9.47817	7.89482	3.36441	4.27664	3.31491	1.59789	high
TCGA-VQ-A91E	1.81918	0	6.69687	6.39867	3.37711	3.69134	3.16782	1.2859	low
TCGA-CG-4466	1.58082	0	6.8958	6.68896	3.25421	3.38707	3.36865	1.31634	low
TCGA-BR-6803	2.6	0	8.468	5.98679	3.69847	4.36562	3.20914	1.40165	low
TCGA-BR-A4IV	2.38082	1	7.38872	8.45994	4.95224	4.38232	3.29309	1.52991	high
TCGA-BR-8297	0.616438	0	7.96365	6.80306	4.25599	5.75319	3.22763	1.50369	high
TCGA-CD-8524	1.06301	0	8.85164	7.95427	3.55132	6.76654	3.89272	1.72865	high
TCGA-VQ-A8PE	1.84932	1	7.62471	7.96669	3.29326	5.04588	3.50703	1.54238	high
TCGA-D7-A4YU	1.36986	0	7.70949	4.65911	3.51868	3.67002	3.20462	1.22575	low
TCGA-BR-8690	0.890411	0	6.79899	5.82334	3.40747	6.05058	3.31532	1.37772	low
TCGA-CD-5803	0.934247	1	8.54975	8.8694	3.61414	5.72974	3.53836	1.70054	high
TCGA-VQ-A91D	0.975342	1	6.81583	9.25559	3.25861	4.13364	3.21623	1.52012	high
TCGA-D7-6528	1.26849	0	5.51366	7.28383	3.25568	3.43196	3.1503	1.26281	low
TCGA-FP-A9TM	0.517808	0	7.64624	5.42629	3.60819	3.6411	3.61934	1.30451	low
TCGA-HU-A4HB	1.30685	1	7.98079	5.69924	4.02605	3.58049	3.24144	1.31838	low
TCGA-VQ-A91U	0.142466	1	6.52026	6.22481	3.40565	3.79085	3.23018	1.27241	low
TCGA-CG-4441	1.16712	1	8.08167	7.0253	3.29336	5.47465	3.1663	1.50042	high
TCGA-D7-A747	0.69863	1	7.46389	4.52738	3.44352	4.69053	3.43999	1.26754	low
TCGA-BR-A4J7	2.70959	0	7.65241	4.5302	4.12782	4.78776	3.27686	1.27836	low
TCGA-CD-8525	1.04932	0	7.74776	5.51466	3.43734	5.0441	3.15231	1.35214	low
TCGA-HU-A4H3	2.41644	0	5.67913	7.16345	3.74717	3.71028	3.56081	1.31047	low
TCGA-HU-A4G2	2.02466	0	8.41456	6.67211	3.33182	3.55644	3.13924	1.39935	low
TCGA-R5-A7O7	3.80548	0	6.85515	7.58066	3.42363	3.58985	3.17875	1.37553	low
TCGA-CG-4460	1.83288	1	7.67509	5.96633	3.30943	4.49115	3.3882	1.3679	low
TCGA-D7-6520	1.56986	0	8.07958	6.3457	3.44607	6.40559	3.23494	1.50387	high
TCGA-VQ-A91A	3.28767	0	8.53325	9.00721	3.52514	4.80739	3.68707	1.67349	high
TCGA-VQ-AA68	3.63836	0	7.54001	8.12705	3.30403	4.71293	3.23162	1.51333	high
TCGA-BR-8371	0.983562	1	7.54064	5.19713	4.001	3.96758	3.14532	1.26849	low
TCGA-D7-A74A	1.66301	0	8.39058	5.50752	3.23985	4.06239	3.37033	1.35529	low
TCGA-BR-4253	0.339726	1	8.41253	7.02176	3.3953	3.16993	3.23891	1.41249	high
TCGA-HU-A4GY	0.0219178	0	7.99837	6.24946	3.65832	3.3597	3.6646	1.37382	low
TCGA-HU-A4H6	1.76438	0	6.56292	6.42934	3.2498	4.39816	3.21421	1.31696	low
TCGA-B7-A5TI	1.63014	0	7.46957	8.03672	4.16058	5.36749	3.30775	1.54745	high
TCGA-HU-8604	1.90137	0	7.81676	8.568	3.35337	4.56183	3.18958	1.55133	high
TCGA-VQ-A928	0.476712	1	7.18045	7.8006	3.94843	5.95113	3.2526	1.53644	high
TCGA-MX-A5UJ	1.64384	0	6.72714	6.94188	4.03689	3.73977	3.78173	1.3768	low
TCGA-BR-6566	2.73151	0	7.03988	6.072	3.22884	4.0305	3.18141	1.29964	low
TCGA-BR-6852	3.74521	0	7.33153	7.77404	3.64214	4.12587	3.49182	1.46774	high
TCGA-FP-7829	1.6274	0	6.90232	6.07679	3.22884	3.92689	3.42354	1.30339	low
TCGA-BR-8058	3.10411	0	8.91443	7.22517	3.80469	5.37289	3.28282	1.57197	high
TCGA-VQ-AA69	2.36712	0	6.37311	8.14933	3.41128	3.41886	3.32726	1.38878	low
TCGA-RD-A8N1	9.6411	0	7.83572	7.88013	4.3456	4.34931	3.27857	1.50774	high
TCGA-VQ-A91V	3.55342	0	5.85095	5.75426	3.25043	3.69007	3.44279	1.20727	low
TCGA-VQ-A91X	0.791781	1	4.43276	3.84543	3.22884	3.14407	3.49012	0.962824	low
TCGA-EQ-8122	0.665753	1	8.12306	8.78689	3.76192	4.9039	3.34455	1.61629	high
TCGA-VQ-A8PO	0.772603	1	7.32027	7.74214	3.29538	3.88793	3.2455	1.4331	high
TCGA-B7-A5TK	0.789041	0	8.11862	7.50755	4.89697	3.81375	3.16138	1.46846	high
TCGA-D7-8578	1.76164	0	8.0773	8.78556	3.86719	5.58852	3.33939	1.64768	high
TCGA-BR-A4J9	0.0383562	0	7.23187	6.47593	4.30471	4.3496	3.24309	1.36897	low
TCGA-VQ-A8PH	1.06575	1	8.70377	5.42786	3.51317	4.21631	3.25434	1.37028	low
TCGA-D7-6815	1.33151	0	8.17315	5.91837	3.33746	5.86946	3.21545	1.45047	high
TCGA-IN-A7NT	0.884932	0	8.56193	9.99567	3.3976	4.09228	3.35681	1.6863	high
TCGA-BR-8365	1.46027	1	8.4012	7.7515	4.71924	5.49888	3.20847	1.58742	high
TCGA-B7-A5TJ	0.917808	0	5.78593	6.45761	3.27798	4.78403	3.2954	1.29721	low
TCGA-CD-8535	1.06849	0	6.21795	6.95671	3.41255	4.30196	3.43269	1.34551	low
TCGA-VQ-A8PK	1.48767	1	7.41559	8.82917	3.75989	4.23449	3.21072	1.53464	high
TCGA-VQ-AA6D	1.4274	0	7.39787	6.10009	3.46727	3.72272	3.40964	1.32578	low
TCGA-CG-5721	0.50137	0	9.65322	6.61788	3.33766	3.69839	3.22929	1.48306	high
TCGA-FP-8099	1.42192	0	7.2022	6.02926	3.32957	5.06153	4.14963	1.42495	high
TCGA-BR-A4J5	2.36164	0	7.93524	6.77159	3.88926	4.83666	3.58127	1.47601	high
TCGA-BR-8372	2.60548	0	7.66713	6.25102	3.40355	4.15334	3.34344	1.36872	low
TCGA-CD-8529	1.02466	0	8.57789	8.23165	3.44017	4.83852	3.43522	1.60444	high
TCGA-CG-4444	3.92055	0	7.22658	6.52838	3.87905	4.37222	3.41509	1.38178	low
TCGA-VQ-A8P3	3.10137	0	5.70632	5.4846	3.74505	3.98213	3.18831	1.18041	low
TCGA-F1-A72C	0.947945	0	8.25784	6.87525	3.61105	4.64508	3.43691	1.48093	high
TCGA-HF-7133	5.25479	0	9.1408	5.59247	3.66757	5.43692	3.19141	1.46521	high
TCGA-KB-A93J	3.07945	0	8.72665	5.79419	3.38903	3.98839	3.19026	1.38097	low
TCGA-BR-8373	1.23288	0	7.80794	7.83868	4.28556	6.389	3.45798	1.61541	high
TCGA-BR-8687	0.684932	1	8.27062	7.02091	3.25054	4.95212	3.24023	1.49048	high
TCGA-CG-4437	0.671233	0	7.63219	7.33771	3.54509	4.14621	3.2254	1.43651	high
TCGA-BR-8295	0.183562	1	8.88401	6.31647	3.57118	5.81213	3.31914	1.52773	high
TCGA-BR-8364	1.84932	0	8.31308	9.49015	5.26643	5.5728	3.21635	1.71449	high
TCGA-CD-8534	1.00548	0	7.07705	4.27033	4.34829	3.18633	3.60278	1.17101	low
TCGA-BR-8366	0.0794521	0	8.47549	7.86637	3.96815	5.82034	3.42117	1.62418	high
TCGA-BR-7715	2.80274	0	6.54321	6.92623	3.95331	5.27322	3.45115	1.41652	high
TCGA-BR-8384	0.309589	0	7.97788	7.93889	6.08852	4.85203	3.55062	1.57883	high
TCGA-CD-8526	1.04384	0	8.35396	6.89812	3.35375	6.04288	3.26171	1.5428	high
TCGA-HF-7132	6.4411	0	7.57885	6.43526	3.70966	4.19691	3.33115	1.38041	low
TCGA-D7-6521	1.54521	0	8.65885	7.44619	4.16247	6.08225	3.18244	1.60335	high
TCGA-B7-5818	0.975342	0	8.84505	6.91068	3.41707	3.40077	3.11534	1.43353	high
TCGA-RD-A8N5	4.7863	1	8.51568	9.18717	3.2407	4.66362	3.6136	1.67064	high
TCGA-HU-A4G3	0.465753	0	6.62022	5.33742	3.28064	3.94529	3.21769	1.22104	low
TCGA-BR-6709	1.0137	1	9.27445	11.6678	3.65493	4.90156	4.05648	1.93827	high
TCGA-VQ-A8DU	0.454795	1	7.36982	5.68878	3.4159	5.66024	3.82927	1.41883	high
TCGA-R5-A805	0.769863	1	7.51991	7.25012	3.2835	3.72143	3.23593	1.40116	low
TCGA-D7-A6EY	0.953425	1	8.28314	5.76424	3.53722	4.73148	3.28176	1.39641	low
TCGA-CG-4306	0.00273973	1	7.67608	7.55544	3.3758	3.97611	3.60377	1.47099	high
TCGA-BR-4191	1.52877	1	8.31921	7.54847	3.68745	5.71136	3.59623	1.59659	high
TCGA-HU-A4GX	1.68767	0	7.02476	6.32016	3.29488	3.51221	3.11923	1.28711	low
TCGA-BR-6455	1.15616	1	7.8895	7.89577	3.98385	4.50571	3.29435	1.51779	high
TCGA-VQ-A927	0.547945	1	7.19867	6.85465	3.56586	3.61364	3.28696	1.35442	low
TCGA-SW-A7EA	1.5863	0	6.24034	5.91119	3.24378	4.22875	3.14639	1.24771	low
TCGA-VQ-A8PD	1.3589	1	7.72368	8.31371	4.17296	3.78541	3.31408	1.50506	high
TCGA-HU-A4GQ	0.00821918	1	6.3649	6.68941	4.15533	3.78663	3.42259	1.31559	low
TCGA-B7-A5TN	0.786301	0	8.11575	8.44146	3.33727	6.54153	3.50977	1.67972	high
TCGA-BR-A44U	1.15616	1	5.50773	5.96803	3.3802	5.1041	3.379	1.26815	low
TCGA-CG-4436	0.665753	0	6.48804	6.80828	3.40053	3.25245	3.18866	1.28252	low
TCGA-HU-A4GT	0.542466	0	6.15559	6.68909	3.27005	3.29631	3.23516	1.25838	low
TCGA-BR-7197	0.767123	0	5.80904	5.65182	3.46624	4.53638	3.57242	1.24994	low
TCGA-IN-A6RR	0.561644	1	8.10071	7.15873	3.44044	4.30507	3.45106	1.47445	high
TCGA-BR-4256	0.778082	1	8.20704	8.09596	4.97419	5.25815	3.44512	1.60694	high
TCGA-HU-A4H2	1.07945	0	7.1334	6.11433	3.32967	5.60393	3.22094	1.38927	low
TCGA-R5-A7ZE	1.51781	1	7.62744	7.28289	3.239	3.67709	5.2199	1.5447	high
TCGA-BR-8686	1.73973	1	7.20487	7.70735	5.16025	3.47541	3.23417	1.41848	high
TCGA-BR-6802	2.57534	0	7.41636	7.60602	3.7574	3.77787	3.27739	1.42991	high
TCGA-CG-5720	0.0821918	1	8.43038	8.16427	4.2278	3.33411	3.23803	1.50983	high
TCGA-BR-8286	2.45205	0	8.78972	6.1283	4.01711	6.19865	3.30065	1.53024	high
TCGA-VQ-A8E7	3.11781	0	5.98666	8.33798	3.79781	3.52808	3.25271	1.3825	low
TCGA-CG-4301	0.252055	0	8.24744	7.54445	4.2104	5.78125	3.54643	1.59644	high
TCGA-D7-6524	1.48767	0	8.61459	8.44957	3.35135	4.26371	3.36001	1.58788	high
TCGA-CD-A489	0.942466	1	7.77876	7.20577	4.93817	6.70125	4.08487	1.633	high
TCGA-VQ-A8DT	4.06575	0	6.69765	5.48757	3.34163	3.8425	3.2132	1.2315	low
TCGA-VQ-A91Y	0.810959	1	7.65249	8.43608	4.18375	5.28534	3.29013	1.58173	high
TCGA-D7-8572	1.4	0	8.11392	7.30903	3.87975	5.49541	3.50526	1.55198	high
TCGA-HU-A4G9	2.01644	0	7.36188	3.60702	3.34037	2.94394	3.30775	1.10005	low
TCGA-D7-8579	1.74247	0	7.37836	6.22734	3.54565	4.15074	3.28908	1.34704	low
TCGA-D7-6525	1.11233	1	7.276	10.0551	3.28799	5.37086	3.31956	1.6728	high
TCGA-VQ-AA6K	1.03562	1	7.23953	9.05799	4.57678	4.8437	3.21185	1.57734	high
TCGA-HJ-7597	2.20548	1	8.5566	7.98429	3.65839	3.71378	3.31346	1.52367	high
TCGA-BR-7707	2.9863	0	6.53792	7.20663	3.41436	4.08917	3.15314	1.35265	low
TCGA-BR-8683	0.821918	1	8.19536	8.19085	4.05402	6.32761	3.67465	1.67367	high
TCGA-BR-4201	2.57534	1	8.44147	8.5802	4.46896	4.71223	3.34071	1.61702	high
TCGA-CG-5726	2.4137	1	5.89362	5.19737	3.37973	3.16837	3.2602	1.13306	low
TCGA-BR-8361	2.59178	0	7.43757	7.0719	3.29255	3.76214	3.22451	1.38485	low
TCGA-IN-7806	3.03014	0	6.30121	5.39118	3.31876	4.00729	3.28091	1.21347	low
TCGA-BR-8289	0.221918	1	9.28237	6.50347	3.6057	5.95001	3.32675	1.57252	high
TCGA-BR-A4J4	0.0438356	0	7.09171	8.19985	3.50796	4.58599	3.31449	1.49284	high
TCGA-D7-6522	1.55068	0	9.03402	6.92936	4.36308	4.93219	3.34455	1.54547	high
TCGA-VQ-A922	0.753425	1	8.3655	7.98598	4.04315	5.13386	3.51934	1.59974	high
TCGA-CG-4440	0.334247	1	9.44662	9.04383	3.4458	4.24976	3.74201	1.70656	high
TCGA-CG-4443	2.49863	0	7.63189	4.99385	3.30983	3.44406	3.24034	1.23446	low
TCGA-RD-A8N9	2.96712	0	7.81741	6.48285	3.54877	4.94451	3.608	1.45269	high
TCGA-BR-7722	1.27671	1	7.90828	6.24431	3.55869	5.24335	3.12227	1.42236	high
TCGA-CD-8532	0.969863	1	8.51427	7.09184	4.35003	5.71284	3.27076	1.55903	high
TCGA-IN-7808	0.287671	1	7.39643	5.5494	3.41056	3.11484	4.29332	1.31734	low
TCGA-ZA-A8F6	1.43836	0	7.56298	5.59511	4.29937	3.91662	3.70237	1.33669	low
TCGA-FP-8210	0.419178	1	8.2693	6.60473	4.29695	4.49378	3.42032	1.45964	high
TCGA-BR-7717	1.51233	1	6.4785	7.90882	3.36998	4.20263	3.24583	1.41059	high
TCGA-VQ-A8PF	0.208219	1	8.94401	8.64996	4.50738	4.41517	3.29098	1.63438	high
TCGA-VQ-A94R	3.54521	1	8.91966	5.5379	4.41039	4.88259	3.95219	1.47977	high
TCGA-R5-A7ZF	0.709589	1	8.1725	7.82152	3.24864	3.2821	3.22529	1.45824	high
TCGA-BR-A44T	2.84384	0	7.54603	7.13544	4.13339	4.24625	3.14115	1.42107	high
TCGA-BR-7901	0.287671	1	8.60306	8.66394	3.80204	6.81739	3.84061	1.76518	high
TCGA-BR-6563	3.26027	0	8.01656	6.40183	5.01741	5.51621	3.36021	1.48235	high
TCGA-BR-8380	0.0575342	1	8.07977	8.65359	5.62246	4.63633	3.42401	1.61238	high
TCGA-BR-7704	2.93699	0	7.20388	7.65118	3.22884	4.21313	3.14448	1.4281	high
TCGA-VQ-A94U	2.24384	0	7.3133	6.85915	3.50763	3.73524	3.48599	1.38088	low
TCGA-VQ-A8P2	3.17808	0	5.89578	4.29272	3.22884	3.40952	3.40916	1.08981	low
TCGA-BR-8589	2.26027	0	8.47639	5.5004	3.97985	3.30136	3.29119	1.32329	low
TCGA-VQ-A94P	0.221918	1	7.63781	6.86579	4.27377	4.11943	3.2443	1.40951	high
TCGA-VQ-AA6J	2.29589	0	8.64657	6.64914	3.22884	4.28942	3.25912	1.45513	high
TCGA-D7-6526	1.43288	0	6.12468	7.22938	3.34828	4.56701	3.15077	1.35227	low
TCGA-D7-5578	1.05479	0	7.94854	6.12217	3.28381	3.95005	3.33675	1.36496	low
TCGA-VQ-AA6G	2.16986	1	7.07007	8.11939	3.42444	3.61333	3.41689	1.44434	high
TCGA-HF-A5NB	2.54247	0	6.71601	6.12104	3.22884	3.27013	3.43644	1.26393	low
TCGA-CD-A48A	1.03562	0	7.70838	4.71145	3.54677	4.01988	3.53879	1.26999	low
TCGA-D7-8574	1.43288	0	7.82813	5.92992	3.58423	5.06331	3.37802	1.40428	low
TCGA-BR-8284	0.671233	1	9.46456	7.35265	3.9257	5.17518	3.36816	1.61123	high
TCGA-VQ-A8DZ	1.08493	1	7.52399	5.90972	3.6406	4.794	3.25173	1.36309	low
TCGA-D7-6818	1.03014	1	8.35984	7.55111	4.08283	4.26031	4.65024	1.60413	high
TCGA-BR-A4QL	1.34521	1	6.76669	4.09203	3.22884	3.53246	3.27537	1.12458	low
TCGA-RD-A7BS	0.920548	1	7.65581	8.39677	4.13408	4.83212	3.92808	1.60057	high
TCGA-HU-A4GD	1.89589	0	6.48758	5.50709	4.02164	3.94248	3.69823	1.26456	low
TCGA-BR-8680	2.66301	0	5.40432	5.27587	3.38057	4.01072	3.26711	1.15122	low
TCGA-VQ-A92D	5.56712	0	7.45207	6.87025	3.39622	3.71846	3.34617	1.37854	low
TCGA-HU-8238	0.126027	0	6.6182	6.96506	4.0121	3.2905	3.2975	1.31607	low
TCGA-BR-8588	1.06575	0	7.323	7.99721	4.74294	5.1825	3.41346	1.53902	high
TCGA-BR-6453	1.32877	0	8.2996	7.00479	4.34133	3.16618	3.21747	1.41089	high
TCGA-BR-8381	0.613699	0	8.41885	7.22951	3.38169	6.59348	3.39034	1.60647	high
TCGA-BR-6564	2.17534	1	8.16733	6.72172	4.17968	6.27119	3.42562	1.54867	high
TCGA-BR-8367	2.19452	1	7.65976	6.94909	5.85747	4.94978	3.29467	1.47456	high
TCGA-BR-6705	2.13425	1	10.0367	8.73068	4.83749	6.56104	4.40668	1.89129	high
TCGA-BR-7959	2.76712	0	8.2903	9.34912	5.15315	6.48104	3.47234	1.76455	high
TCGA-D7-A6F0	1.85753	0	8.17947	5.28345	3.35881	6.25759	3.42694	1.43966	high
TCGA-FP-7998	1.85753	0	8.50573	6.01491	4.13357	4.03084	3.22384	1.39415	low
TCGA-R5-A7ZI	6.21096	0	6.61279	4.89862	3.66928	3.00882	3.11534	1.13955	low
TCGA-RD-A7BW	0.427397	1	8.36675	8.76234	6.16509	6.00966	3.60703	1.72218	high
TCGA-BR-8676	0.627397	0	7.38003	6.06839	3.22884	3.11417	3.11534	1.27012	low
TCGA-CD-A487	1.02466	0	6.74136	5.42963	3.98518	4.22133	3.32665	1.26197	low
TCGA-HU-A4GU	0.547945	0	5.62479	6.05391	3.22884	3.13375	3.27033	1.1755	low
TCGA-IN-8462	1.56712	0	6.78034	7.70726	3.52114	3.92306	3.28929	1.40491	low
TCGA-VQ-A8PM	0.156164	1	7.75147	7.94015	4.44992	4.35297	3.1929	1.50209	high
TCGA-IN-A6RS	1.04932	0	7.5266	8.11087	3.25022	3.31629	3.15974	1.43722	high
TCGA-BR-7723	2.39452	1	8.57554	7.59512	3.70711	6.84061	3.52928	1.66639	high
TCGA-BR-8487	0.0931507	0	6.61557	6.18116	3.24197	3.92946	3.12227	1.27299	low
TCGA-3M-AB46	4.83562	0	5.3199	5.98771	3.26205	4.64569	3.20847	1.22291	low
TCGA-D7-A748	0.361644	1	8.51522	7.0948	3.38615	7.37554	3.40282	1.64206	high
TCGA-SW-A7EB	0.482192	0	6.95256	6.38256	3.96268	4.98027	3.34808	1.38098	low
TCGA-VQ-A8E2	3.6137	0	8.78745	8.80808	4.27644	7.00662	3.82137	1.7985	high
TCGA-CD-8533	1.28219	0	6.26636	6.15936	3.34405	4.4169	3.96536	1.3337	low
TCGA-HU-A4GP	0.747945	0	7.9472	7.49969	3.30633	3.41834	3.23516	1.42974	high
TCGA-VQ-A91Q	1.73425	1	8.10465	9.06278	3.50165	6.74147	3.90535	1.76182	high
TCGA-HU-8608	1.75616	0	8.08172	7.08574	3.25903	3.20789	3.15456	1.39206	low
TCGA-CD-A486	0.526027	1	7.01568	7.98776	3.24272	5.85328	3.26226	1.5297	high
TCGA-VQ-A924	4.61918	1	6.58139	7.14984	3.91413	4.83271	3.25597	1.39918	low
TCGA-CD-5799	1.08493	0	7.28406	8.27496	3.31866	4.44751	3.23494	1.49578	high
TCGA-RD-A7C1	1.38904	1	7.2842	6.79748	4.12689	4.91976	3.85432	1.46381	high
TCGA-CG-4465	0.750685	1	8.76786	6.26265	3.55481	3.68898	3.37675	1.41631	high
TCGA-BR-7716	3.31507	0	8.81225	7.15273	3.60955	5.28498	3.37419	1.56104	high
TCGA-CG-4475	1.91507	0	7.96915	9.20943	3.83621	4.73528	3.23891	1.6221	high
TCGA-VQ-A91Z	4.63014	0	7.57346	5.7927	3.24112	3.84214	3.34385	1.31388	low
TCGA-VQ-A8PU	2.27945	1	7.58818	5.37863	3.22884	3.70472	3.28155	1.27416	low
TCGA-D7-6527	0.854795	1	8.6084	5.33749	4.00643	3.74686	3.13192	1.33076	low
TCGA-VQ-A91N	1.56164	1	7.94841	5.62972	3.30183	3.54759	3.36865	1.31252	low
TCGA-F1-A448	1.7726	0	7.83171	8.8866	4.17675	3.74202	3.54326	1.566	high
TCGA-MX-A666	1.16986	0	8.52468	5.71923	3.58531	5.63538	3.34969	1.45729	high
TCGA-BR-8080	0.8	1	8.33381	7.98017	3.70256	5.61722	3.3246	1.60483	high
TCGA-VQ-A91S	2.73973	0	6.38129	7.88931	3.23942	3.65948	3.41289	1.3871	low
TCGA-HU-A4H5	1.98356	0	6.97657	6.08298	3.32594	3.30209	3.19917	1.26283	low
TCGA-IN-A6RN	1.6274	0	6.74051	6.9776	3.35633	4.89812	3.26161	1.39535	low
TCGA-FP-7916	1.1726	1	8.22362	5.62836	4.09263	5.15595	3.29866	1.40996	high
TCGA-IN-8663	0.282192	1	8.65442	10.4713	3.24589	5.85978	4.0369	1.8584	high
TCGA-BR-8590	0.778082	1	8.76068	7.35069	4.46896	6.08054	3.33054	1.61544	high
TCGA-CG-5718	3	1	6.96388	6.87675	3.33756	6.37035	3.15279	1.46634	high
TCGA-BR-8682	2.71507	0	7.25992	5.66254	4.12526	4.04985	3.8838	1.34094	low
TCGA-VQ-A8DV	1.10411	1	8.38991	6.90484	3.30283	5.74559	4.19591	1.59503	high
TCGA-HU-A4HD	2.78356	0	7.36306	6.84381	3.60653	5.64223	3.57543	1.48365	high
TCGA-IN-A6RL	1.11233	1	7.76954	6.81745	4.95092	4.88853	3.22027	1.45592	high
TCGA-HU-A4GH	0.980822	0	5.54625	5.42104	3.22884	3.6161	3.60792	1.17293	low
TCGA-BR-4257	0.805479	1	8.03215	7.62084	3.3452	3.90653	4.71974	1.57056	high
TCGA-BR-6565	0.764384	1	7.37842	6.78395	3.62042	5.2501	3.2036	1.4354	high
TCGA-VQ-AA6F	4.50959	0	7.64935	4.95186	4.41563	5.78252	3.19803	1.35407	low
TCGA-D7-A4Z0	1.23014	0	7.82138	8.17359	3.95298	3.34815	3.15786	1.46677	high
TCGA-IN-AB1V	1.31233	0	7.27108	3.96856	3.70422	3.3469	3.49843	1.15641	low
TCGA-KB-A93H	3.13699	0	7.40207	5.24022	3.26445	3.70148	3.60221	1.2755	low
TCGA-BR-6707	1.65753	1	8.07925	5.70782	3.24938	4.78394	3.15798	1.37173	low
TCGA-CD-5801	1.09863	1	7.49226	4.80753	3.36602	4.60466	3.15703	1.26467	low
TCGA-HU-A4GF	2.15068	0	6.43512	6.9356	3.28412	4.11572	3.19552	1.33036	low
TCGA-R5-A7ZR	0.506849	1	8.56177	4.55441	3.22884	4.15135	3.29645	1.29701	low
TCGA-BR-4280	0.550685	1	6.9067	6.08023	3.279	3.04242	3.1366	1.24094	low
TCGA-CG-4305	1.32877	0	9.9799	7.7091	3.74657	5.19277	3.35291	1.66575	high
TCGA-VQ-A94O	1.75342	1	7.32246	7.1827	3.48248	4.98317	3.5761	1.47185	high
TCGA-BR-8483	0.449315	0	5.37904	5.37861	3.39097	5.08158	3.18785	1.20431	low
TCGA-VQ-A8PP	1.95068	1	6.58091	8.17626	3.79617	4.72311	3.69004	1.49572	high
TCGA-D7-6822	1.0274	0	7.10288	5.97016	3.30793	8.03651	3.52389	1.51769	high
TCGA-HU-8249	2.4137	0	6.5343	6.79157	3.54205	3.75613	3.22929	1.31291	low
TCGA-D7-6519	1.71233	0	8.23846	6.85984	3.38643	5.69068	3.5161	1.5337	high
TCGA-CD-5798	1.11781	0	7.92159	7.59276	3.58137	4.65129	4.06002	1.55492	high
TCGA-D7-8573	1.62466	0	7.93312	5.00402	3.29982	3.85007	3.17144	1.26837	low
TCGA-BR-6458	1.61096	1	8.2028	8.60734	3.65875	5.65735	3.45096	1.65188	high
TCGA-KB-A93G	1.67945	0	9.15778	11.2174	4.12297	4.2442	4.20571	1.88124	high
TCGA-BR-8382	2.08767	1	6.86707	6.20752	3.35471	4.68505	3.20926	1.33411	low
TCGA-CG-5732	5.75342	1	8.59931	5.10666	3.40902	3.61942	3.16548	1.30479	low
TCGA-VQ-A8PX	5.38082	0	7.23425	5.65349	3.34703	3.62901	3.23924	1.26681	low
TCGA-VQ-A94T	0.936986	1	7.21652	6.28073	3.28666	3.18037	3.44391	1.30189	low
TCGA-BR-8677	2.2274	0	7.60224	8.70845	4.01287	6.0057	4.03535	1.68365	high
TCGA-VQ-A8E3	1.81096	1	6.66325	7.34102	3.68486	3.61296	3.54643	1.3758	low
TCGA-MX-A663	0.821918	1	8.36187	9.11987	4.52504	6.8337	3.82328	1.78886	high
TCGA-VQ-AA6A	3.24384	0	7.47485	6.79566	4.1218	5.50601	3.76153	1.4975	high
TCGA-VQ-A8E0	1.53973	1	8.57458	6.50653	3.31767	3.67231	3.15751	1.40403	low
TCGA-CD-A48C	0.967123	1	8.35019	7.94787	3.33523	6.82892	3.40696	1.66573	high
TCGA-IN-A6RI	1.53151	0	8.53517	5.30621	3.22884	4.27506	3.20473	1.34857	low
TCGA-D7-8576	1.22192	1	9.20973	6.29391	3.69861	3.68684	3.35321	1.44452	high
TCGA-HU-8602	1.86027	0	7.46302	9.34713	3.22884	3.10994	3.29887	1.52053	high
TCGA-CD-5800	1.09589	0	8.36036	6.66041	3.24356	3.92441	3.36061	1.42795	high
TCGA-CD-8531	1.04932	0	8.85173	7.0817	3.39567	3.26335	5.37141	1.59529	high
TCGA-HU-8244	2.03288	0	4.70117	3.75546	3.31589	3.14211	3.38156	0.96566	low
TCGA-CG-5722	0.0821918	0	7.95405	7.01545	3.26216	3.52708	3.27258	1.40332	low
TCGA-D7-A6F2	1.30411	0	6.84861	5.94232	3.41806	5.13456	4.17794	1.40387	low
TCGA-MX-A5UG	0.309589	1	8.33042	8.70491	5.33004	4.4841	3.30378	1.61276	high
TCGA-IN-A7NR	0.542466	0	7.08661	6.33423	3.28615	3.44097	3.63345	1.32383	low
TCGA-ZQ-A9CR	0.0657534	1	8.26169	10.159	3.5121	4.39115	3.37359	1.69674	high
TCGA-RD-A8N6	0.745205	1	7.19818	6.70892	3.7475	4.61629	3.31491	1.39686	low
TCGA-BR-8369	1.16986	0	7.24669	7.61617	4.02589	4.09775	3.77629	1.47301	high
TCGA-FP-A8CX	0.0191781	0	8.09013	7.15182	3.60804	4.499	3.25912	1.471	high

## Sheet: Supplementary Table7
Supplementary Table 7 lasso riskgene expression of GSE84437
id	futime	fustat	AKR1B1	SERPINE1	ADCYAP1	MATN3	CYP19A1	riskScore	Risk
GSM2235556	5.83333	1	7.676	5.55769	3.06648	5.54304	3.23161	1.37778	low
GSM2235557	1.91667	1	7.82373	6.76928	4.13754	4.94158	3.32117	1.45843	high
GSM2235558	2	1	7.85442	6.65543	3.5263	3.96936	3.24125	1.3936	low
GSM2235559	4.91667	1	7.52751	7.72594	2.8445	4.86252	3.16145	1.48268	high
GSM2235560	1	1	8.09361	7.98269	3.66155	5.54453	3.3272	1.58686	high
GSM2235561	7.08333	0	7.30412	5.83779	4.2316	4.88933	3.27782	1.35631	low
GSM2235562	1.5	1	6.76276	7.81049	3.39773	4.36099	3.30369	1.43269	high
GSM2235563	1.16667	1	8.59824	6.50721	3.20251	3.85376	3.19421	1.41599	high
GSM2235564	7	0	7.89761	5.48699	3.32328	3.58454	3.11462	1.28376	low
GSM2235565	5.41667	1	8.18729	5.27754	4.23538	3.64539	3.09647	1.29575	low
GSM2235566	0.916667	1	6.74068	5.94146	3.72304	4.19268	3.29167	1.29223	low
GSM2235567	3.58333	1	7.89534	7.2505	4.25099	4.07164	3.27318	1.45174	high
GSM2235568	6.83333	0	6.18405	8.13049	3.03986	3.51731	3.47569	1.38806	low
GSM2235569	6.83333	0	5.79488	6.71047	4.0912	3.80436	3.36745	1.27941	low
GSM2235570	6.75	0	7.14353	8.57608	3.57351	5.02108	3.4765	1.55586	high
GSM2235571	6.66667	0	7.99451	7.32561	3.79791	3.81743	3.22483	1.44332	high
GSM2235572	7.16667	0	7.699	6.80255	3.97005	3.73049	3.27423	1.38904	low
GSM2235573	6.83333	0	7.58232	8.64345	3.01413	6.32332	3.29825	1.63395	high
GSM2235574	0.916667	1	7.88399	11.5125	3.48177	5.91394	3.19511	1.83257	high
GSM2235575	7.16667	0	8.65587	6.13317	3.41459	3.49426	3.37933	1.3898	low
GSM2235576	0.333333	1	8.40403	8.31378	3.89018	4.80709	3.07964	1.57752	high
GSM2235577	1.58333	1	8.45577	9.2595	4.23367	5.20666	3.35666	1.68957	high
GSM2235578	1.75	1	7.75716	8.16751	3.87265	3.66235	3.0097	1.46701	high
GSM2235579	1.41667	1	8.83626	12.669	3.79261	6.27192	3.12988	1.98759	high
GSM2235580	2.08333	1	8.87328	8.7731	3.31647	5.40296	3.08514	1.66312	high
GSM2235582	1.08333	1	6.23496	8.54883	3.4957	4.5069	3.33438	1.46362	high
GSM2235584	4.75	1	7.28549	8.34018	3.79882	3.70302	3.38278	1.47818	high
GSM2235585	1.91667	1	8.69785	8.82869	3.654	5.45401	3.26828	1.67461	high
GSM2235586	6.41667	0	9.40122	6.71862	3.70153	4.41931	3.24853	1.51501	high
GSM2235587	5.33333	1	8.25242	7.14058	3.80893	3.90447	3.32364	1.45686	high
GSM2235588	4.25	1	8.43197	7.5666	4.06092	6.32332	3.04797	1.59999	high
GSM2235589	6.41667	0	6.43702	10.1235	2.9078	4.224	3.3884	1.57243	high
GSM2235593	6.41667	0	6.76642	8.32752	3.01566	3.77807	3.14203	1.42652	high
GSM2235595	1.25	1	7.23368	7.96467	4.75223	3.80077	3.27264	1.45369	high
GSM2235596	6.25	0	7.95405	8.01995	4.49679	4.46107	3.08845	1.5184	high
GSM2235597	7	0	8.13734	6.30135	3.47617	3.88239	3.26735	1.38252	low
GSM2235598	1.75	1	7.81589	6.87125	3.074	3.44947	3.12268	1.36899	low
GSM2235599	6.66667	0	7.7441	7.82484	3.77329	4.78698	3.2812	1.51517	high
GSM2235600	6.16667	0	7.85742	9.55994	4.01669	5.59145	3.27062	1.68616	high
GSM2235601	6.16667	0	8.34001	8.73192	3.8219	6.43701	3.21939	1.69269	high
GSM2235602	6.83333	0	7.47705	7.42619	4.01526	3.99968	3.2417	1.43141	high
GSM2235603	6.66667	0	7.23614	6.58818	3.18525	4.64066	3.39811	1.39273	low
GSM2235604	6.16667	0	9.67974	7.62946	3.81074	4.6322	3.33146	1.61357	high
GSM2235605	5.58333	1	7.65743	6.01182	4.37774	3.72536	3.27883	1.3339	low
GSM2235606	6.08333	0	8.15166	7.1462	3.44098	4.24699	3.15577	1.45332	high
GSM2235607	0.5	1	7.51576	8.52449	4.15221	6.37556	3.26212	1.63126	high
GSM2235608	6.66667	0	8.08148	6.14457	3.6186	3.74856	3.31998	1.3663	low
GSM2235609	0.666667	1	8.6945	7.83761	4.05537	4.37753	3.37592	1.56189	high
GSM2235610	1.91667	1	8.50628	8.44701	3.99159	6.77614	3.29807	1.706	high
GSM2235611	0.666667	1	7.54394	5.87286	3.48063	4.21861	3.17159	1.32644	low
GSM2235612	2.41667	1	7.83252	7.85637	3.62815	5.85819	3.55417	1.59309	high
GSM2235613	6.91667	0	7.3802	7.7685	3.92147	4.52217	3.32919	1.48089	high
GSM2235614	6.41667	0	8.76466	7.58169	3.42009	5.3996	3.6352	1.61075	high
GSM2235615	6.41667	0	7.26178	8.61973	4.56677	3.99289	3.28404	1.51058	high
GSM2235616	0.0833333	1	8.71629	7.45766	3.71771	4.9578	3.44686	1.56679	high
GSM2235617	5.91667	0	7.98017	6.93365	3.73402	5.15264	3.17906	1.4766	high
GSM2235618	5.91667	0	6.64775	8.03853	4.01012	3.96375	3.38371	1.43319	high
GSM2235619	5.83333	0	6.54989	5.6882	3.41459	3.66225	3.42138	1.24305	low
GSM2235620	5.91667	0	8.72398	7.58221	3.72982	5.04452	3.23227	1.56562	high
GSM2235621	2.75	1	5.84225	5.99525	4.14547	3.39106	3.10663	1.1935	low
GSM2235622	1.91667	1	6.971	8.39012	4.15901	5.31955	3.11551	1.52698	high
GSM2235623	1.75	1	7.57963	7.31844	3.45483	3.93073	3.2006	1.4189	high
GSM2235624	6.41667	0	6.46701	7.28607	3.63669	4.27314	3.23349	1.37054	low
GSM2235625	5.83333	0	8.57388	6.56469	4.28272	4.38319	3.25131	1.45781	high
GSM2235626	6.41667	0	8.48365	8.1702	4.43152	6.67693	3.50929	1.69845	high
GSM2235627	5.83333	0	8.85234	7.92041	3.33843	5.32142	3.37933	1.61782	high
GSM2235628	6.16667	0	8.25148	9.30207	3.94731	6.22351	3.43089	1.73308	high
GSM2235629	3	1	8.87328	10.2355	4.28841	5.55199	3.20781	1.79111	high
GSM2235630	5.83333	0	7.74761	8.08476	4.02183	5.25425	3.25221	1.55695	high
GSM2235631	5.75	0	8.4414	7.54907	3.89085	5.02017	3.34464	1.55427	high
GSM2235632	6.33333	0	7.7074	7.09351	2.90315	5.53214	3.6463	1.51555	high
GSM2235633	1.41667	1	8.4414	7.90416	3.98911	7.44543	3.16734	1.68741	high
GSM2235634	6.16667	0	8.71199	8.23431	5.58659	4.81543	3.48457	1.63321	high
GSM2235635	6	0	6.70443	8.07752	3.92415	3.58771	3.10388	1.40076	low
GSM2235636	5.75	0	9.02074	6.14989	4.7315	4.67256	3.31954	1.47792	high
GSM2235637	5.66667	0	8.10094	5.42514	3.32075	3.44515	3.56448	1.31581	low
GSM2235695	10.0833	0	8.61067	4.46445	2.58668	4.52429	5.09278	1.43078	high
GSM2235696	9	0	6.15816	6.74231	3.93704	3.67161	3.37505	1.29614	low
GSM2235697	3.25	1	7.18585	5.49286	3.96972	4.43621	3.03491	1.28337	low
GSM2235698	1.91667	1	7.78054	6.637	3.64955	3.46644	3.37308	1.37329	low
GSM2235699	1.91667	1	7.18699	7.52516	3.02696	7.07804	3.09368	1.55388	high
GSM2235700	9.75	0	7.43181	7.89958	4.01347	5.79631	3.31322	1.55568	high
GSM2235701	9	0	6.36337	6.00537	3.53925	3.8249	3.10473	1.24154	low
GSM2235702	1.5	1	7.65472	7.83141	3.20978	8.65169	3.59196	1.71717	high
GSM2235703	3.58333	1	7.38532	5.59135	3.52169	5.05927	3.26533	1.34513	low
GSM2235704	9.08333	0	6.96588	5.46854	3.66058	3.70758	3.50036	1.26218	low
GSM2235705	9.5	0	6.96426	5.98897	3.46322	3.8491	3.70532	1.31853	low
GSM2235706	0.166667	1	8.26723	7.0758	3.63273	4.16756	3.23144	1.45821	high
GSM2235707	9.66667	0	7.47447	5.76824	3.68686	3.93055	3.3706	1.31619	low
GSM2235708	9.08333	0	6.97605	5.41193	3.39808	3.28915	3.36695	1.22671	low
GSM2235709	9	0	8.17623	6.03857	3.88656	3.28566	3.4293	1.35152	low
GSM2235710	1.08333	1	8.01665	8.07645	3.02492	6.88333	3.10281	1.63384	high
GSM2235711	1.58333	1	7.73559	6.5598	3.2521	4.53063	3.23017	1.4042	low
GSM2235712	9	0	5.88494	5.56286	2.4439	3.79253	3.23484	1.1795	low
GSM2235713	9.66667	1	6.28507	5.65745	3.55054	4.49971	3.39038	1.2652	low
GSM2235714	3.83333	1	5.14347	5.27625	3.818	4.11988	3.74953	1.17809	low
GSM2235715	9.83333	0	8.22561	6.65938	3.95291	5.04634	3.07259	1.4611	high
GSM2235716	8.66667	1	7.61265	6.25652	3.53606	4.15372	3.46875	1.37566	low
GSM2235717	0.25	1	7.67811	6.67384	3.3846	5.32191	3.14235	1.44285	high
GSM2235718	9.91667	0	8.4433	5.80702	2.90093	3.99309	3.20185	1.36177	low
GSM2235719	0.0833333	1	6.78018	6.7881	3.85489	4.90435	3.06351	1.3751	low
GSM2235720	9.91667	0	7.00493	6.54789	3.80275	4.41583	3.15187	1.35315	low
GSM2235721	9.91667	0	7.20617	7.90775	4.16105	5.60691	3.2585	1.53087	high
GSM2235722	3	1	7.84291	6.79214	3.05845	3.80215	3.33953	1.39722	low
GSM2235723	9.83333	0	7.93097	5.6332	3.66823	3.86573	4.09413	1.38071	low
GSM2235724	0.833333	1	8.8317	8.34018	4.06586	5.76755	3.21728	1.66333	high
GSM2235725	10.1667	0	9.63068	10.9982	4.2173	4.22452	3.24459	1.82734	high
GSM2235726	0.0833333	1	9.04082	6.66075	4.0008	2.97269	3.07324	1.4085	low
GSM2235727	9.83333	0	7.6823	7.38082	4.24084	4.81543	3.25159	1.48324	high
GSM2235728	2.91667	1	8.07259	8.34299	5.00059	4.01506	3.3481	1.54877	high
GSM2235729	0.416667	1	8.37989	8.69224	4.40878	6.04425	3.34365	1.68653	high
GSM2235730	4.08333	1	6.68011	5.91087	4.39653	3.47739	3.41135	1.26524	low
GSM2235731	9.83333	0	5.85217	6.04711	4.00619	3.20729	3.31872	1.20223	low
GSM2235732	9.83333	0	8.34908	6.13317	3.64265	3.88934	3.16643	1.37804	low
GSM2235733	12	0	7.24169	9.89125	3.97286	4.95013	3.16349	1.63342	high
GSM2235734	12	0	7.48431	6.86571	4.37007	5.77367	3.29867	1.48629	high
GSM2235735	12.0833	0	6.8613	6.11892	4.3419	3.90633	3.05149	1.28662	low
GSM2235736	0.75	1	7.91574	7.25617	3.94664	3.90465	3.27218	1.44249	high
GSM2235737	3.75	1	7.81659	6.10228	3.53499	3.63387	3.14005	1.3286	low
GSM2235738	12.75	0	6.993	6.99958	3.9115	3.9128	3.26672	1.36864	low
GSM2235739	1.16667	1	8.63054	7.60156	4.20396	3.55782	3.40543	1.50425	high
GSM2235740	0.333333	1	6.5874	7.03202	3.84395	3.87794	3.23782	1.34233	low
GSM2235741	10.5833	0	7.9929	6.85616	4.13195	8.41694	3.17121	1.63534	high
GSM2235742	0.25	1	9.04212	7.01081	3.62238	4.05881	3.11573	1.48662	high
GSM2235743	0.333333	1	7.86031	8.06568	3.48275	3.75034	3.34179	1.48996	high
GSM2235744	4.08333	1	7.70463	6.87125	3.93903	4.61394	3.29898	1.43918	high
GSM2235745	8.83333	0	7.30968	6.01061	3.97747	4.3866	3.67377	1.36943	low
GSM2235746	9.25	0	8.18049	5.53678	4.21264	3.90196	3.71964	1.36932	low
GSM2235747	1	1	7.07943	6.69386	3.01219	3.90297	3.34451	1.34936	low
GSM2235748	0.166667	1	8.03101	7.48504	7.02776	7.29036	3.19032	1.65282	high
GSM2235749	3.25	1	4.83673	6.25147	3.16641	3.87966	3.44895	1.19081	low
GSM2235750	0.583333	1	7.54996	8.64042	3.46072	5.9606	3.30832	1.61844	high
GSM2235751	8.41667	0	9.41534	6.869	3.89992	3.58979	3.33249	1.49322	high
GSM2235752	12.4167	0	7.57421	6.14623	3.3684	3.64731	3.84186	1.365	low
GSM2235753	2.58333	1	8.73057	7.48791	3.11279	5.01666	3.49296	1.57074	high
GSM2235754	11.5	0	8.53764	8.72292	3.85113	5.59499	3.43218	1.67744	high
GSM2235755	7.25	1	7.60646	6.7643	3.97321	4.34236	3.13063	1.40097	low
GSM2235756	11.6667	0	7.31527	7.38792	3.95854	4.5384	3.53258	1.46515	high
GSM2235757	3.33333	1	9.19216	8.5879	3.78734	4.7459	3.22301	1.6503	high
GSM2235758	1.08333	1	7.15668	4.87516	2.86011	3.86617	3.68507	1.24525	low
GSM2235759	1	1	7.88035	8.41595	3.20428	6.81825	3.55904	1.67969	high
GSM2235760	1.66667	1	6.70131	6.65631	4.5173	6.93328	3.35822	1.48688	high
GSM2235761	11.1667	0	7.64849	6.62821	3.65787	4.43915	3.16012	1.39794	low
GSM2235762	3.25	1	6.60347	5.17211	4.02948	5.38941	3.15518	1.28139	low
GSM2235763	9.08333	1	8.8757	5.23393	3.07327	4.01827	3.94436	1.40109	low
GSM2235764	0.75	1	7.23189	5.70673	3.54031	3.35471	3.18621	1.25493	low
GSM2235765	11.5	0	8.28557	8.96918	3.11883	7.34623	4.05529	1.8029	high
GSM2235766	1.25	1	8.10176	7.17429	3.72304	3.93483	3.1529	1.43916	high
GSM2235767	1.5	1	7.82739	8.69167	4.27019	4.04248	3.35952	1.55476	high
GSM2235768	12	0	8.71629	8.558	3.38393	4.37563	4.30502	1.67288	high
GSM2235769	1.83333	1	7.57152	7.12523	3.6056	3.58191	3.35836	1.39973	low
GSM2235770	0.583333	1	6.86463	6.02967	3.58446	3.1976	3.13157	1.24471	low
GSM2235771	11.9167	0	7.1127	5.76789	3.34468	3.64791	3.51112	1.28738	low
GSM2235772	5	1	7.36166	6.55622	3.64139	4.10056	3.32532	1.37026	low
GSM2235773	1.41667	1	7.66993	6.61746	3.92249	4.86462	3.2818	1.43007	high
GSM2235774	1	1	7.70115	6.17535	3.64955	5.21136	3.34045	1.41934	high
GSM2235775	10	0	8.09361	6.25652	4.12217	4.49084	3.63194	1.43738	high
GSM2235776	1.66667	1	7.82811	5.70288	4.16959	4.80831	3.11295	1.36223	low
GSM2235777	9.58333	1	7.70186	6.02567	3.68764	4.24074	3.37004	1.36335	low
GSM2235778	1.91667	1	7.04391	7.07627	3.57965	4.80791	3.56757	1.43919	high
GSM2235779	4.08333	1	6.51781	5.24081	4.07119	4.14909	3.66858	1.25599	low
GSM2235780	0	1	7.17511	7.36552	3.03946	4.55288	3.27388	1.43014	high
GSM2235781	9.58333	0	8.95022	6.65408	3.20939	4.9235	3.37096	1.51247	high
GSM2235782	0.333333	1	8.20419	11.1588	4.0008	5.40006	3.27529	1.81132	high
GSM2235783	6.25	1	8.05978	6.22877	4.54194	4.85967	3.15834	1.42232	high
GSM2235784	8.58333	1	6.7171	6.87718	3.82555	3.04043	3.33392	1.30439	low
GSM2235785	9.5	0	8.48275	6.99309	3.88753	3.5221	3.25867	1.43755	high
GSM2235786	9	0	7.74761	7.00849	3.33246	4.95951	3.79206	1.49748	high
GSM2235787	2.08333	1	7.04798	7.03616	3.30802	4.57166	3.90592	1.44607	high
GSM2235788	9.75	0	7.99684	5.9925	4.21939	4.44868	3.34782	1.39191	low
GSM2235789	3.08333	1	6.55138	6.51676	3.35113	3.7366	3.61545	1.31855	low
GSM2235790	9.91667	0	6.57016	5.86112	3.61716	3.4311	3.59313	1.25879	low
GSM2235791	2.08333	1	8.15334	7.13169	4.29633	6.20258	3.433	1.57509	high
GSM2235792	7.66667	1	8.66648	7.19534	3.62839	4.17053	3.20915	1.48922	high
GSM2235793	7.25	1	7.94784	8.80808	4.11669	5.89255	3.24358	1.65197	high
GSM2235794	10.0833	0	6.95056	5.72839	3.40868	6.03311	3.1556	1.36816	low
GSM2235795	10.0833	0	8.86277	9.24792	3.68737	6.6591	3.42643	1.78482	high
GSM2235796	3.66667	1	7.67199	8.50365	5.55386	3.72071	3.46558	1.53451	high
GSM2235797	9.58333	0	8.26811	7.81251	3.7762	3.49828	3.29149	1.48304	high
GSM2235798	2.08333	1	7.33068	6.90586	4.70504	4.10866	3.22884	1.396	low
GSM2235799	1	1	7.48495	7.40611	3.78794	4.54932	3.73904	1.49	high
GSM2235800	9.5	0	7.98571	6.40848	3.49973	4.30617	3.19367	1.39699	low
GSM2235801	9.41667	0	7.47965	6.2292	3.2944	3.71477	3.09708	1.31637	low
GSM2235802	8.83333	0	7.771	7.2505	3.32605	4.29539	3.4773	1.46156	high
GSM2235803	8.91667	0	6.0757	5.8273	3.43088	5.26582	3.50315	1.3092	low
GSM2235804	9.5	0	7.22581	5.57893	3.09436	4.56038	3.67011	1.33452	low
GSM2235805	0.416667	1	6.40882	8.44809	4.03604	4.69667	3.77333	1.51121	high
GSM2235806	8.41667	1	8.36445	5.03567	3.19386	3.95762	3.33986	1.31254	low
GSM2235807	2.75	1	6.82183	7.38652	3.94386	3.9993	3.6451	1.41659	high
GSM2235808	1.91667	1	8.21964	5.46916	2.85848	3.89667	4.24737	1.39162	low
GSM2235809	12.1667	0	8.10259	4.98616	2.95534	4.13704	3.55116	1.31474	low
GSM2235810	0.583333	1	8.7174	7.26333	3.58469	4.33714	3.44988	1.52159	high
GSM2235811	1	1	8.43197	7.79845	3.70821	5.45305	3.38033	1.59364	high
GSM2235812	2.83333	1	6.8911	6.67921	3.40974	5.2211	3.77853	1.43531	high
GSM2235813	2.16667	1	7.34011	7.693	3.54118	3.59964	4.0157	1.47201	high
GSM2235814	9.41667	0	8.69671	7.05759	3.18449	4.28768	3.8113	1.52491	high
GSM2235815	9.41667	0	6.51436	7.0977	3.57533	4.14373	3.60313	1.3787	low
GSM2235816	0.333333	1	7.25823	7.02467	3.70415	3.3983	3.36245	1.36588	low
GSM2235817	4.58333	1	8.93088	6.65543	3.55407	4.73656	3.4068	1.50762	high
GSM2235818	0.833333	1	7.07823	7.53051	4.15341	4.01466	3.31018	1.42155	high
GSM2235819	1.75	1	8.21183	7.92805	3.52649	5.2676	3.30002	1.57341	high
GSM2235820	2	1	7.73419	6.52386	3.90954	4.21517	3.24285	1.39251	low
GSM2235821	9.33333	0	9.28468	5.46854	4.05079	4.37286	3.36639	1.42805	high
GSM2235822	9.33333	0	7.64154	7.18824	3.69632	5.48496	3.27312	1.49692	high
GSM2235823	0.75	1	7.89984	5.62137	3.98591	4.9342	3.46454	1.38971	low
GSM2235824	6.58333	1	8.18729	7.21605	3.09577	5.4224	3.22695	1.52025	high
GSM2235825	1.91667	1	7.91196	9.08514	3.5792	5.45011	3.24983	1.64359	high
GSM2235826	0.916667	1	6.82128	8.25752	3.52209	6.3891	3.25238	1.56527	high
GSM2235827	3.58333	1	7.95179	5.93264	3.4971	4.00347	3.33158	1.35578	low
GSM2235828	8.91667	0	8.74142	7.75682	3.23319	5.89049	3.45173	1.63167	high
GSM2235829	9.08333	0	7.12614	6.44386	3.2693	4.21597	3.8768	1.38883	low
GSM2235830	8.16667	0	4.92544	6.28742	3.17007	4.74196	3.23659	1.22645	low
GSM2235831	3.25	1	6.14098	8.4426	3.32668	4.68895	3.36884	1.46035	high
GSM2235837	9.41667	0	7.61947	4.85166	3.10565	4.14178	5.41017	1.40639	low
GSM2235838	0.333333	1	7.12261	6.5518	3.25434	5.10618	4.90372	1.51105	high
GSM2235839	8.41667	1	6.42772	6.7748	3.33449	4.55467	4.13587	1.40561	low
GSM2235840	7.66667	1	9.09122	7.96986	3.00217	3.42456	3.47143	1.54584	high
GSM2235841	1.33333	1	8.57491	7.94179	3.2944	4.65102	3.76778	1.59623	high
GSM2235842	1.16667	1	6.91746	7.63191	3.57127	6.31584	3.46401	1.53805	high
GSM2235843	1.08333	1	8.15081	7.81251	4.27445	3.65792	3.70532	1.51674	high
GSM2235844	8.5	0	6.89978	5.92195	3.37737	3.91503	3.79965	1.31895	low
GSM2235845	2.58333	1	7.31905	5.99951	2.84653	5.2575	5.38461	1.52086	high
GSM2235846	7.66667	1	8.25677	8.07495	3.61526	5.51352	3.56845	1.61798	high
GSM2235847	9.25	0	8.46356	6.28033	4.05686	3.37159	3.21701	1.37691	low
GSM2235848	3.33333	1	7.83031	7.77976	3.42328	7.45731	3.16826	1.63775	high
GSM2235849	0.0833333	1	7.81802	8.43749	3.84302	5.78139	3.37188	1.61893	high
GSM2235850	9.66667	0	7.74482	7.93414	3.46972	4.27146	3.38617	1.50229	high
GSM2235851	7.75	1	6.32628	5.61829	3.69105	3.85316	3.18632	1.22015	low
GSM2235852	4	1	8.06712	7.51506	1.8997	3.16492	3.17803	1.40964	high
GSM2235853	9.25	0	6.49425	5.36608	3.85206	3.70416	3.1687	1.20512	low
GSM2235854	9.25	0	8.65161	6.62062	3.58446	4.3623	3.38292	1.46858	high
GSM2235855	9.16667	0	8.584	6.36818	3.67305	3.32229	3.01621	1.37079	low
GSM2235862	7.08333	1	8.77135	6.99864	3.85144	4.86965	3.47632	1.53632	high
GSM2235863	11.0833	0	7.72645	6.75711	3.92991	7.52389	3.27681	1.57397	high
GSM2235864	1	1	7.53406	6.0241	3.88919	4.57996	3.29244	1.36621	low
GSM2235865	2.75	1	8.84781	7.23081	4.04265	4.44336	3.33953	1.52859	high
GSM2235866	10.75	0	8.12315	7.11395	3.93298	7.27647	3.27582	1.61089	high
GSM2235867	10.4167	0	8.19408	5.56089	3.72982	4.66842	3.3453	1.37955	low
GSM2235878	10.4167	0	9.21636	8.41933	3.51677	5.61037	3.47258	1.69729	high
GSM2235879	0.5	1	7.62988	8.08844	3.98163	5.83585	3.3527	1.58538	high
GSM2235880	1.41667	1	8.36623	5.99836	4.39155	3.70188	3.41714	1.38399	low
GSM2235881	10.4167	0	7.11037	7.6344	4.01812	3.57402	3.25306	1.40407	low
GSM2235882	1.08333	1	8.46258	6.79801	4.01965	4.97034	3.38169	1.50339	high
GSM2235883	1.58333	1	8.12818	8.19833	4.49635	4.9832	3.31891	1.58316	high
GSM2235884	10.5	0	8.3929	7.88485	3.7765	3.7924	3.23648	1.50634	high
GSM2235885	10.3333	0	7.76075	9.55769	4.05724	4.45507	3.07604	1.61116	high
GSM2235886	4.25	1	8.76027	8.75124	3.69289	4.44868	3.26321	1.62336	high
GSM2235887	6.58333	1	7.39421	6.10028	3.52385	5.54253	3.46331	1.41933	high
GSM2235888	5.66667	1	7.18585	6.17614	3.11014	3.71944	3.27189	1.30574	low
GSM2235889	7.75	1	5.99423	6.32858	3.75474	4.57383	3.27143	1.29259	low
GSM2235899	2.83333	1	8.19661	7.35027	3.76469	4.80549	3.20965	1.50448	high
GSM2235900	10.5833	0	8.85341	6.02287	4.03239	3.87058	3.28471	1.41104	high
GSM2235901	4.83333	1	8.64211	8.85388	3.67434	7.14488	3.45835	1.76959	high
GSM2235902	2.83333	1	8.29793	5.69896	4.58495	6.79301	3.25283	1.50101	high
GSM2235903	10.9167	0	6.51046	7.47107	3.96026	4.77573	3.12871	1.40652	low
GSM2235904	1.75	1	6.79879	7.0288	3.96726	5.67727	3.26944	1.44656	high
GSM2235905	0.166667	1	8.46356	6.46605	4.03313	4.57671	3.44936	1.46529	high
GSM2235906	10	1	7.11912	7.06456	4.16878	3.86726	3.39321	1.38953	low
GSM2235907	10.25	0	6.15911	8.51707	4.52734	4.64104	3.36695	1.47445	high
GSM2235908	10.25	0	7.39235	6.36013	3.79349	4.5225	3.50977	1.39299	low
GSM2235909	1.5	1	6.7039	6.46647	3.71955	4.25593	3.52155	1.34632	low
GSM2235910	11.5833	0	8.58298	8.0018	4.05264	4.24949	3.40535	1.56258	high
GSM2235921	11.5833	0	5.73305	6.24221	3.78734	3.87232	3.17622	1.22995	low
GSM2235922	11.5	0	8.23597	6.59087	3.78208	5.39428	3.36054	1.49246	high
GSM2235923	1.16667	1	7.02183	6.90958	3.43439	4.15103	3.29618	1.37368	low
GSM2235924	11.25	0	6.34145	5.80627	4.12839	4.40105	3.38529	1.27886	low
GSM2235925	11.1667	0	6.50652	7.94492	3.73542	3.21014	3.24314	1.36892	low
GSM2235926	11.6667	0	8.76803	7.69797	3.91644	6.22297	3.38155	1.6464	high
GSM2235927	0	1	9.34843	6.40848	3.73597	4.00548	3.4773	1.48557	high
GSM2235928	11	0	6.55394	7.09911	3.65474	4.68085	3.17987	1.37898	low
GSM2235929	5	1	8.90678	6.85027	5.25833	4.36506	3.30332	1.50907	high
GSM2235930	6.16667	1	6.51586	5.12131	5.71783	3.27611	3.36633	1.19751	low
GSM2235931	11	0	8.13658	6.40122	3.13631	4.6046	3.24949	1.42098	high
GSM2235932	4.91667	0	4.9224	5.01627	3.01664	3.54094	3.39662	1.08663	low
GSM2235933	3.41667	0	8.45779	11.2723	4.18283	6.73994	3.24898	1.90026	high
GSM2235934	3.91667	0	9.32756	8.52105	3.95818	4.09809	3.31285	1.62947	high
GSM2235935	1.58333	1	8.57999	6.0886	4.07002	6.31316	3.35527	1.52471	high
GSM2235936	3.5	0	7.6823	5.27574	3.95574	3.78094	3.44304	1.29361	low
GSM2235937	3.08333	0	6.89166	6.60099	3.92112	4.03302	3.41666	1.35062	low
GSM2235938	7.66667	0	9.18249	7.48261	3.64064	3.68087	3.3593	1.52698	high
GSM2235939	3.75	0	8.50921	5.31298	3.82007	3.9103	3.40095	1.34815	low
GSM2235940	2.75	1	7.84721	6.04113	4.04634	4.12578	3.28024	1.36435	low
GSM2235941	3.41667	0	7.51826	7.15807	4.26716	4.20041	3.47667	1.44312	high
GSM2235942	3.5	0	6.80258	5.44591	3.92756	3.8947	3.42494	1.25704	low
GSM2235943	10.5833	0	8.34463	5.41193	3.77795	6.02837	3.24375	1.4383	high
GSM2235944	10.5	0	7.94634	6.7707	4.09346	4.15915	3.31604	1.42665	high
GSM2235945	3.08333	1	8.40041	6.97743	3.41405	5.80925	3.24045	1.53876	high
GSM2235946	10.9167	0	8.20157	6.0507	4.10399	3.4916	3.13042	1.3452	low
GSM2235947	10.75	0	6.95056	5.58779	3.83016	3.54384	3.25752	1.24631	low
GSM2235948	11	0	7.80227	8.67309	5.63631	3.70132	3.4756	1.5548	high
GSM2235949	11	0	8.758	8.55861	4.06776	4.7097	3.41444	1.63604	high
GSM2235950	10.6667	0	8.02861	5.73093	6.68373	3.80104	3.27483	1.35927	low
GSM2235951	0.416667	1	8.24289	7.53051	3.84118	5.07587	3.25815	1.53737	high
GSM2235952	0.0833333	1	7.03633	6.49183	3.69316	4.23096	3.22901	1.34636	low
GSM2235953	0.833333	1	6.61717	5.75883	4.09309	4.85298	3.28489	1.30702	low
GSM2235954	12.4167	0	8.67308	6.00496	3.50096	4.51141	3.22279	1.42168	high
GSM2235955	12.4167	0	7.64021	7.12758	3.7036	5.51352	3.37989	1.50139	high
GSM2235956	11.25	1	9.31875	7.23787	4.0149	5.70805	3.20158	1.60978	high
GSM2235957	12.3333	0	6.82238	7.32561	3.96829	4.20651	3.46331	1.41012	high
GSM2235958	12.6667	0	7.70115	6.47512	3.79053	4.43684	3.25982	1.39814	low
GSM2235959	12	0	7.41757	12.5887	4.3318	4.8174	3.45734	1.85247	high
GSM2235960	11.8333	0	8.28645	8.54883	4.2514	3.51392	3.23299	1.53722	high
GSM2235961	11.75	0	8.25057	9.02587	4.09656	5.03883	3.50027	1.66118	high
GSM2235962	2.25	1	9.05641	7.85839	3.84927	3.79701	3.34005	1.55227	high
GSM2235963	2.25	1	5.86487	6.48749	3.91577	4.23447	3.17739	1.27428	low
GSM2235964	1.83333	1	9.03574	5.90059	3.34598	4.71468	3.31616	1.45116	high
GSM2235965	5.25	1	7.62857	5.1071	3.90483	3.41241	3.53632	1.26629	low
GSM2235966	2.75	0	8.32372	6.62996	3.75274	4.13531	3.4822	1.44671	high
GSM2235967	0.833333	1	8.49743	6.30821	3.82835	4.39033	3.38292	1.4406	high
GSM2235968	4.91667	0	8.96869	5.13778	4.40339	3.67279	3.44345	1.35948	low
GSM2235969	5.33333	0	6.17503	5.36891	3.67643	3.37544	3.38522	1.18349	low
GSM2235970	1.5	1	8.37807	7.36505	3.51364	5.94785	3.42462	1.58537	high
GSM2235971	5.25	0	7.5621	6.36181	3.65762	5.98587	3.49222	1.47293	high
GSM2235972	4.75	0	7.13928	5.38353	3.94731	3.48136	3.23889	1.23975	low
GSM2235973	5.16667	0	6.02899	5.76566	2.85734	3.19725	3.67505	1.20724	low
GSM2235974	1	1	7.07482	5.36578	3.93128	4.16756	3.37776	1.27787	low
GSM2235975	5.08333	0	7.79718	5.52827	3.42684	3.08045	3.38471	1.27543	low
GSM2235976	4.58333	0	6.58939	4.87031	3.30906	3.90244	3.25695	1.18685	low
GSM2235977	0.583333	1	7.93476	6.88754	3.78031	5.13686	3.45045	1.48901	high
GSM2235978	2.83333	0	9.20768	7.08324	3.94109	4.88974	3.42271	1.56655	high
GSM2235979	3.5	0	7.53277	7.40047	4.04009	3.8851	3.25655	1.42853	high
GSM2235980	0.5	1	7.49613	8.46916	5.04514	6.49439	3.19559	1.63498	high
GSM2235981	3	0	7.93174	6.28993	3.88853	4.52463	3.29855	1.40665	low
GSM2235982	3.08333	0	7.55066	7.60691	3.7201	3.55988	3.63272	1.45158	high
GSM2235983	3.16667	0	9.56772	8.48632	3.96482	4.20545	3.22728	1.64082	high
GSM2235984	0.666667	1	8.86162	7.76239	3.87202	6.01145	3.28441	1.63908	high
GSM2235985	2.91667	0	8.70541	6.86027	3.47541	3.73189	3.14723	1.44057	high
GSM2235986	2.91667	0	8.13897	6.66481	3.75919	3.4822	3.23133	1.38866	low
GSM2235987	2.91667	0	7.9953	7.29036	4.12878	4.05818	3.43747	1.47024	high
GSM2235988	5.83333	0	7.54662	6.04391	4.00438	4.18039	3.24397	1.34634	low
GSM2235991	2.66667	1	9.01076	7.15542	2.92079	7.01471	3.91899	1.69011	high
GSM2235992	10.6667	0	7.08362	6.68942	3.69186	4.15007	3.16761	1.35499	low
GSM2235993	10.5	0	8.66221	5.88764	3.6231	3.95688	3.43886	1.40139	low
GSM2235994	10.25	0	7.36606	4.51675	4.04153	3.95819	3.50248	1.23428	low
GSM2235995	0.833333	1	5.70999	7.39181	3.72845	4.0379	3.17686	1.31793	low
GSM2235996	0.5	1	8.87928	8.60798	3.00737	4.06971	4.81163	1.70301	high
GSM2235997	10.6667	0	7.46141	8.32204	3.60652	3.81002	3.34111	1.48819	high
GSM2235998	10.1667	0	5.43652	5.96069	4.3961	4.15031	3.40057	1.22655	low
GSM2235999	7.91667	1	6.38012	6.46221	4.03313	4.20493	3.40666	1.3188	low
GSM2236000	10.1667	0	6.48571	6.06365	3.79406	5.02866	3.32282	1.32952	low
GSM2236001	10.3333	0	8.33093	7.8808	4.41334	3.4261	3.30542	1.49449	high
GSM2236002	10.75	0	5.04073	6.99773	3.89183	4.49693	3.22619	1.27719	low
GSM2236003	10.5	0	8.03895	5.94726	6.13623	4.45538	3.08338	1.38955	low
GSM2236004	3.83333	1	8.58298	6.12583	3.99654	4.04841	3.39397	1.41814	high
GSM2236005	0.75	1	8.14485	6.73828	7.43418	4.62527	3.32301	1.48808	high
GSM2236006	2	1	6.81002	4.97841	3.08168	3.79794	3.92375	1.24684	low
GSM2236007	1.75	1	7.83762	8.20368	3.85552	3.89537	3.35986	1.50996	high
GSM2236008	2.5	1	7.86106	6.74941	3.27406	3.853	4.53688	1.48249	high
GSM2236009	2.25	1	7.19054	5.39103	4.05304	3.67904	3.32445	1.25991	low
GSM2236010	3.16667	1	7.21743	4.86632	7.30384	3.67796	3.29837	1.25003	low
GSM2236011	2.16667	1	6.42823	6.70516	4.06661	3.57402	3.66308	1.32593	low
GSM2236012	0.25	1	7.56745	7.63241	3.27126	5.5565	3.71762	1.55471	high
GSM2236013	4.41667	1	7.00435	7.70251	3.36594	5.05748	3.57739	1.49246	high
GSM2236014	8.75	1	4.90137	5.15359	3.3542	3.53894	3.80628	1.12625	low
GSM2236015	9.16667	0	7.13451	6.25438	4.43842	4.28856	3.49546	1.36299	low
GSM2236016	1.66667	1	7.67265	7.27989	3.4634	4.75108	3.45079	1.4795	high
GSM2236017	1.41667	1	7.23859	5.31756	3.79675	3.83896	3.56186	1.27969	low
GSM2236018	9.66667	0	6.59442	9.12041	3.70049	4.25964	3.72165	1.54217	high
GSM2236019	7.66667	1	6.48872	7.90056	3.31693	6.10756	3.77712	1.54068	high
GSM2236020	9.08333	0	6.08416	7.43958	3.29262	4.29452	3.58251	1.38077	low
GSM2236021	4.25	1	7.81659	7.60062	3.98911	6.31263	3.47956	1.59423	high
GSM2236022	8.66667	0	9.24955	8.53671	3.54701	5.24812	3.48403	1.69085	high
GSM2236023	9	0	6.84916	6.77665	3.77388	3.58606	3.37933	1.33472	low
GSM2236024	8.58333	0	7.43048	5.79308	3.17724	4.02583	3.54633	1.32784	low
GSM2236025	3.25	1	7.87895	7.37309	3.67855	3.95781	3.35473	1.45464	high
GSM2236026	5.33333	1	7.44401	4.73369	3.34373	4.86844	6.10513	1.47338	high
GSM2236027	10.3333	0	7.05531	8.25808	2.87464	3.53902	4.54545	1.52309	high
GSM2236028	7.91667	1	6.48179	5.68618	3.31951	4.05706	3.83581	1.28613	low
GSM2236029	11.5	0	7.94327	6.15156	4.06586	3.78146	3.18099	1.35431	low
GSM2236030	11.5	0	6.8426	9.42402	3.82683	4.35084	3.29455	1.55463	high
GSM2236031	11.1667	0	7.89388	7.39473	3.66872	4.03958	3.50967	1.47174	high
GSM2236032	11.1667	0	6.1414	7.3308	3.52046	3.91982	3.06759	1.32433	low
GSM2236033	10	0	7.13928	5.55991	3.40885	4.90479	3.2971	1.32178	low
GSM2236034	10.1667	0	8.15592	6.59484	3.80244	4.44967	3.1888	1.42974	high
GSM2236036	3.41667	0	7.97559	4.88239	3.63078	4.03219	3.28571	1.28197	low
GSM2236037	3.41667	0	8.24372	8.38118	3.71252	6.67185	3.3615	1.68246	high
GSM2236038	3.33333	0	8.32737	6.44298	3.75617	6.33318	3.29788	1.52908	high
GSM2236039	3.5	0	7.20735	5.59529	3.85304	3.88127	3.24792	1.27838	low
GSM2236040	3.08333	0	5.76801	6.92433	3.90125	3.73635	3.45853	1.29433	low
GSM2236041	3.41667	0	8.27508	5.82767	4.60479	4.48036	3.37556	1.40364	low
GSM2236042	3.08333	0	6.16369	6.03081	3.729	4.28425	3.29419	1.2687	low
GSM2236043	3.33333	0	7.94327	6.57746	3.47777	5.41762	3.47337	1.48032	high
GSM2236044	11.75	0	8.39479	7.42861	3.53456	4.05771	3.32413	1.4911	high
GSM2236045	13.4167	0	7.95859	6.60009	3.31799	4.85925	3.7926	1.4761	high
GSM2236046	2.91667	1	7.29791	6.04711	4.06169	3.77584	3.30647	1.31655	low
GSM2236047	4.08333	1	7.81589	4.84507	4.50681	3.51496	3.35904	1.25681	low
GSM2236048	8.5	0	6.16462	4.72937	4.03528	3.64087	3.51436	1.16248	low
GSM2236049	2.75	1	8.11811	5.74019	3.45087	3.14207	3.30857	1.3077	low
GSM2236050	8.41667	0	5.33854	4.91466	3.44342	3.27337	3.50832	1.10256	low
GSM2236051	3.16667	1	7.96856	6.46221	3.15001	4.38226	4.11752	1.46449	high
GSM2236052	9.66667	0	6.66299	6.2271	3.46145	4.07449	3.395	1.30698	low
GSM2236053	1.83333	1	7.77917	5.62504	2.89043	3.40778	3.87885	1.32698	low
GSM2236054	6.58333	1	8.35893	5.66942	5.53784	4.27798	3.46735	1.40176	low
GSM2236055	11.0833	0	8.21183	6.26355	3.78325	3.48658	3.34937	1.37311	low
GSM2236056	10.6667	0	5.64503	4.76008	3.2897	3.48409	3.35143	1.10817	low
GSM2236057	3.08333	1	7.42009	6.58279	3.63446	3.61853	3.25277	1.34685	low
GSM2236058	11.3333	0	6.62229	7.68857	3.47012	4.83453	3.30431	1.43956	high
GSM2236059	11.4167	0	7.9929	9.74847	3.86273	5.90718	3.51388	1.73875	high
GSM2236060	3.08333	1	8.93211	10.6364	4.07154	7.50759	3.2889	1.92313	high
GSM2236061	10.75	0	8.71089	7.27284	4.36199	4.66453	3.7325	1.56416	high
GSM2236062	10.75	0	7.56145	8.12305	3.08482	4.72124	3.43007	1.52661	high
GSM2236063	10.9167	0	7.04682	8.09107	3.75891	6.37771	3.48303	1.58439	high
GSM2236064	6.41667	1	6.63205	7.69249	4.20148	3.55096	3.68992	1.41017	high
GSM2236065	9.91667	0	6.95792	5.01108	3.31768	3.8217	3.68696	1.24482	low
GSM2236066	10.5833	0	7.66644	6.5308	2.95381	4.59038	5.12196	1.52934	high
GSM2236067	1.41667	1	8.64318	9.27475	2.97415	5.83371	4.61016	1.8088	high
GSM2236068	3.5	1	7.77985	5.58315	4.1347	4.25537	3.7408	1.36678	low
GSM2236069	9.58333	0	7.38596	4.64193	2.89447	4.52957	4.54364	1.3348	low
GSM2236070	10.3333	0	8.30501	5.92845	3.0843	3.70337	4.19981	1.41848	high
GSM2236071	9.5	0	8.19157	5.80775	3.32044	4.11233	3.48943	1.37607	low
GSM2236072	2.75	1	8.1157	6.59965	3.06306	6.00417	4.12359	1.56258	high
GSM2236073	1.83333	1	7.29912	7.62212	3.9983	3.90132	3.11015	1.42057	high
GSM2236074	11.9167	0	6.35283	6.5598	3.4133	3.53887	3.46602	1.29016	low
GSM2236075	3.25	1	7.84786	7.1818	3.58724	4.14548	3.53015	1.45979	high
GSM2236076	2.91667	0	8.53279	5.84228	3.81074	4.37563	3.06959	1.38705	low
GSM2236077	3.16667	0	6.6228	5.42817	3.71605	3.82577	3.23156	1.22642	low
GSM2236078	11.8333	0	5.33977	5.56552	4.77376	3.57751	3.26967	1.15864	low
GSM2236079	11.75	0	7.88633	6.26069	3.438	3.50853	3.61979	1.37025	low
GSM2236080	1.16667	1	6.99125	8.26577	4.02614	4.2218	3.4821	1.48958	high
GSM2236082	10.9167	0	7.92254	5.16351	3.04976	3.99211	3.61781	1.31483	low
GSM2236083	0.583333	1	8.47115	4.54743	3.07463	3.90798	3.19043	1.27045	low
GSM2236084	10.6667	0	6.70809	6.54747	4.13352	3.17033	3.50353	1.30118	low
GSM2236085	12.6667	0	7.38471	6.8435	3.62862	3.44337	3.60759	1.37914	low
GSM2236086	12.4167	0	8.68158	6.78163	2.91692	5.79069	3.46358	1.55202	high
GSM2236087	12.9167	0	6.70809	6.94053	2.93103	4.72829	3.35089	1.38498	low
GSM2236088	2.83333	1	7.76883	7.97439	3.58537	3.68187	3.0694	1.45664	high
GSM2236089	12	0	7.32885	7.08045	3.47816	3.78146	3.37406	1.39181	low
GSM2236090	2.58333	1	7.30286	8.82377	2.58158	3.91982	3.07876	1.49285	high
GSM2236091	10.25	1	6.30279	8.15374	2.95328	4.85552	3.62749	1.47246	high
GSM2236092	12.4167	0	6.42528	7.42815	2.51303	4.87549	3.27716	1.40124	low
GSM2236093	12.5833	0	6.41172	7.16547	2.73371	4.33298	3.35843	1.36257	low
GSM2236094	3.08333	1	6.55442	7.5112	3.44621	5.09634	3.01736	1.41571	high
GSM2236095	12.5	0	6.6843	6.9802	2.77154	3.65043	3.33353	1.33077	low

## Sheet: Supplementary Table 8
Supplementary Table 8 different expression genes of risk high-low group
gene	lowMean	highMean	logFC	pValue	fdr
A2M	217.98	437.754	1.00592	1.84592e-16	8.18418e-15
AARD	0.559516	1.39767	1.32078	6.67701e-06	3.12693e-05
ABCA6	0.639583	1.41294	1.14349	6.09889e-13	1.16852e-11
ABCA8	1.8878	3.85153	1.02872	9.08159e-06	4.13025e-05
ABCA9	0.664932	1.56589	1.23571	1.01832e-10	1.25134e-09
ABCC9	3.25431	7.12215	1.12996	4.6644e-12	7.53738e-11
AC000050.2	2.29225	4.9448	1.10915	2.9895e-11	4.06525e-10
AC003093.1	1.00283	2.02198	1.0117	0.0142065	0.0277801
AC005006.1	0.755471	2.21512	1.55193	0.00226441	0.00557448
AC008760.2	3.68504	7.46683	1.01882	4.1731e-09	3.75325e-08
AC011510.1	0.734162	1.47368	1.00525	1.99179e-08	1.57965e-07
AC022559.1	2.41848	0.44417	-2.44491	0.000444609	0.00133066
AC037198.1	0.949732	3.02204	1.66993	3.1476e-20	4.08401e-18
AC074135.1	0.408422	1.48457	1.86192	4.80175e-08	3.53196e-07
AC080038.1	0.865749	2.39592	1.46856	6.5922e-17	3.24933e-15
AC103563.3	1.10016	3.15335	1.51917	6.74916e-06	3.15736e-05
AC111197.1	1.29685	3.14434	1.27774	1.5786e-16	7.17937e-15
AC113346.1	0.66797	1.89719	1.50601	0.000949701	0.00259079
AC245041.1	2.4948	7.64767	1.6161	1.00008e-06	5.64177e-06
AC245041.2	1.97028	4.25487	1.11071	1.86184e-05	7.84909e-05
ACKR3	18.3142	37.78	1.04466	1.36427e-20	2.07115e-18
ACTA1	0.88581	1.89284	1.09548	2.31266e-06	1.20524e-05
ACTBP8	1.22737	3.04089	1.30892	0.000140911	0.000478732
ACTN2	0.766728	1.91399	1.31979	2.91942e-06	1.48423e-05
ADAM12	3.48895	10.126	1.5372	2.20383e-19	2.19711e-17
ADAMTS1	11.9367	29.6749	1.31384	9.91546e-18	6.20455e-16
ADAMTS10	2.54428	5.15474	1.01864	4.52203e-16	1.84713e-14
ADAMTS12	5.47008	13.9391	1.3495	8.11091e-20	9.05855e-18
ADAMTS16	0.369956	1.7927	2.27671	1.19689e-20	1.83655e-18
ADAMTS2	14.1021	37.9316	1.42749	5.25702e-22	1.2667e-19
ADAMTS4	6.69139	15.0831	1.17255	3.00962e-20	3.99307e-18
ADAMTS5	2.65589	5.31684	1.00138	2.27413e-18	1.63127e-16
ADAMTS7	3.57632	8.65739	1.27546	1.34104e-26	3.944e-23
ADAMTSL1	1.02193	2.05706	1.00928	8.8742e-13	1.63801e-11
ADCYAP1	0.382659	1.50856	1.97904	9.94955e-12	1.49548e-10
ADGRA2	15.9668	40.1571	1.33058	1.65957e-22	4.72336e-20
ADGRD1	1.12956	2.77001	1.29412	1.36473e-12	2.42273e-11
ADH1B	4.21711	9.01848	1.09663	0.000466743	0.00139007
ADIPOQ	0.0807948	2.09647	4.69756	0.00228581	0.00562008
ADORA3	1.65167	3.67077	1.15216	4.80725e-12	7.74692e-11
ADRA1B	0.382817	1.55828	2.02522	2.27118e-10	2.60581e-09
AEBP1	99.359	282.257	1.50629	4.38099e-25	3.86535e-22
AGTR1	1.3695	2.79033	1.02678	2.15999e-10	2.49609e-09
AHSG	0.680353	5.51711	3.01956	0.00144806	0.00376603
AKAP12	13.5873	29.7961	1.13287	5.63245e-14	1.39986e-12
AKR1B1	22.1479	44.5932	1.00965	1.3068e-23	5.91278e-21
AKT3	4.51988	9.16795	1.02032	8.95161e-18	5.66165e-16
AL161785.1	0.782658	2.1233	1.43985	4.22827e-12	6.88948e-11
ALDH1A3	4.53925	9.39041	1.04873	7.07799e-14	1.71564e-12
ALKAL1	2.88995	5.88201	1.02526	1.73334e-06	9.32516e-06
ALOX5AP	26.1103	54.2147	1.05406	4.84363e-12	7.7913e-11
ALPL	6.76869	16.5554	1.29035	1.95158e-11	2.75281e-10
ANGPTL2	42.2339	96.5861	1.19341	1.28747e-19	1.3523e-17
ANKRD1	0.676823	3.16919	2.22727	2.1963e-05	9.08269e-05
ANOS1	3.25933	6.96785	1.09614	3.79034e-16	1.5887e-14
ANTXR1	32.0287	88.0176	1.45843	6.67365e-23	2.1808e-20
ANXA8	1.43159	2.9006	1.01874	1.01835e-06	5.73932e-06
ANXA8L1	1.17409	2.88245	1.29575	5.78735e-07	3.42123e-06
AOX1	1.8166	4.79138	1.3992	4.42335e-14	1.13287e-12
AP000547.3	0.760225	1.61674	1.08859	5.22417e-06	2.50506e-05
AP000695.1	1.15467	2.81375	1.28501	7.24218e-19	5.94397e-17
AP000695.2	1.12269	2.51148	1.16158	9.46151e-17	4.48811e-15
AP001189.3	1.64245	4.41728	1.42731	1.11441e-18	8.70151e-17
AP003071.5	0.805684	2.35698	1.54865	0.0207037	0.0385258
APBA2	1.66079	3.61459	1.12196	3.25938e-20	4.19817e-18
APCDD1L	0.481888	1.70184	1.82033	3.08533e-20	4.06296e-18
APOB	5.25261	10.845	1.04592	0.00461094	0.0104162
APOD	97.0567	204.357	1.07419	2.21145e-06	1.15761e-05
AQP9	3.86142	7.8841	1.02982	7.27462e-08	5.18239e-07
ARHGAP20	0.774397	1.56213	1.01237	1.23813e-13	2.81909e-12
ARHGAP28	0.750295	1.57149	1.06661	1.13256e-07	7.74618e-07
ARHGAP31	7.00988	14.0361	1.00168	9.87625e-20	1.07578e-17
ARMH4	0.976042	2.01338	1.04461	2.58982e-17	1.43712e-15
ARSI	2.02859	4.37185	1.10777	2.38434e-18	1.7034e-16
ART5	0.672883	1.70913	1.34483	5.26185e-05	0.000199507
ASGR2	1.09224	2.69633	1.3037	4.92084e-14	1.2494e-12
ATP8B2	8.01218	16.8438	1.07195	1.67876e-18	1.23947e-16
AVPR1A	1.70848	3.44389	1.01133	5.34079e-14	1.33489e-12
AVPR2	0.863999	1.85946	1.10578	1.88211e-06	1.00368e-05
AXL	21.514	50.2718	1.22447	7.07286e-25	5.67308e-22
AZU1	0.132973	3.12711	4.55563	8.75962e-05	0.000313216
B4GALNT1	0.614873	1.44835	1.23605	7.24946e-17	3.5436e-15
BCAT1	4.88004	13.4443	1.46203	3.40851e-17	1.83374e-15
BGN	355.887	940.712	1.40233	3.87446e-25	3.76283e-22
BHLHE22	0.803758	1.69139	1.07338	8.15642e-12	1.24076e-10
BICC1	4.37491	11.8171	1.43355	5.59602e-22	1.29931e-19
BIRC7	1.50963	4.1644	1.46391	6.87434e-08	4.91509e-07
BMP6	2.05769	4.19053	1.02611	8.37651e-15	2.57064e-13
BNIPL	1.64338	0.680602	-1.27178	0.0255392	0.0461747
BOC	3.7683	9.33359	1.30852	9.17964e-14	2.15979e-12
BRSK1	1.52243	3.13322	1.04127	1.95671e-15	6.87811e-14
C11orf96	52.4611	120.754	1.20276	1.33595e-18	1.00744e-16
C1QTNF3	2.51152	5.42273	1.11046	3.43026e-05	0.000135932
C1R	54.8046	119.445	1.12398	1.73625e-20	2.47079e-18
C1S	66.3757	151.075	1.18654	2.55469e-21	4.84733e-19
C3	160.222	373.233	1.22	4.72434e-13	9.38804e-12
C3orf80	2.408	5.50681	1.19338	2.33646e-19	2.31624e-17
C5AR1	13.9133	32.7617	1.23555	3.61705e-21	6.51291e-19
C5orf46	0.816191	1.84319	1.17523	4.61994e-07	2.78427e-06
C6orf15	2.15954	13.8338	2.6794	0.027361	0.0490763
C7	16.846	39.2511	1.22033	1.6347e-06	8.8268e-06
CADM1	4.19156	8.45125	1.01168	5.36449e-08	3.91326e-07
CADM3	0.852329	2.11795	1.31318	1.73217e-08	1.38873e-07
CALCA	0.411656	22.7171	5.7862	0.00334647	0.00785578
CALHM5	1.46078	3.39713	1.21758	1.55472e-20	2.24873e-18
CCDC144NL-AS1	0.626383	1.47849	1.23901	2.38972e-13	5.14261e-12
CCDC184	0.811409	1.69507	1.06284	1.72754e-20	2.47079e-18
CCDC8	3.52554	8.9925	1.35088	9.79495e-19	7.78566e-17
CCDC80	18.9078	50.1986	1.40867	2.0096e-14	5.65573e-13
CCL13	4.21562	9.55119	1.17994	1.82145e-09	1.75733e-08
CCL23	1.96234	5.02084	1.35536	1.26388e-06	7.0003e-06
CCL3	1.40442	2.96344	1.0773	6.64299e-07	3.8777e-06
CCL7	1.15018	2.87236	1.32037	9.19157e-05	0.000326939
CCN1	41.2944	125.232	1.60058	3.95042e-24	2.17841e-21
CCN2	135.187	347.932	1.36385	3.22464e-26	5.1729e-23
CCN4	5.3835	14.5347	1.43289	1.24789e-22	3.73226e-20
CCN5	0.566941	1.58936	1.48718	5.88837e-11	7.57369e-10
CD109	4.80765	11.0844	1.20513	4.06686e-13	8.24871e-12
CD163	10.0423	20.2455	1.01151	1.32415e-14	3.90734e-13
CD177	21.6316	45.7508	1.08066	0.000118699	0.000410538
CD248	32.5131	73.4124	1.175	1.13455e-22	3.51234e-20
CD300C	1.88289	3.98218	1.08061	4.01431e-16	1.66674e-14
CD300E	1.28722	2.87573	1.15967	4.85808e-10	5.22399e-09
CD33	0.807582	1.87846	1.21787	1.1192e-15	4.20199e-14
CD36	2.70746	6.28962	1.21603	1.37751e-08	1.12068e-07
CD70	3.3911	7.3519	1.11636	0.000299539	0.000934357
CD79B	3.49361	7.27984	1.05919	6.44608e-06	3.03003e-05
CD93	25.3107	51.7575	1.03202	1.26197e-17	7.60027e-16
CDH11	9.89073	25.1568	1.3468	2.10331e-22	5.89126e-20
CDH19	0.734273	1.51306	1.04308	4.29026e-05	0.000165913
CDH2	0.981116	2.59335	1.40232	1.33154e-15	4.89506e-14
CDO1	1.37135	3.24102	1.24085	2.59103e-10	2.92898e-09
CERCAM	13.1549	34.402	1.38689	1.86096e-26	4.69121e-23
CGB5	0.695053	9.09733	3.71025	0.000223813	0.000722804
CHL1	1.15899	2.36315	1.02784	1.35199e-09	1.33804e-08
CHRD	1.85878	5.30116	1.51195	7.45866e-20	8.60232e-18
CHRDL1	5.8762	14.0511	1.25773	1.10423e-10	1.35314e-09
CHRDL2	25.5858	55.7402	1.12337	3.09303e-08	2.36071e-07
CHST1	2.48166	5.54151	1.15897	1.86249e-20	2.60838e-18
CHST11	8.38893	18.9317	1.17425	1.04239e-22	3.28465e-20
CHST13	5.41345	13.5091	1.31931	6.62723e-06	3.10691e-05
CHST3	6.70877	14.2776	1.08963	4.85095e-15	1.5649e-13
CHSY3	1.59627	3.56898	1.1608	3.74669e-25	3.76283e-22
CILP	3.23635	13.5188	2.06252	9.50195e-12	1.43309e-10
CILP2	1.68356	6.14539	1.86799	8.02897e-14	1.91458e-12
CLDN11	1.23265	3.18435	1.36923	5.42271e-12	8.62065e-11
CLDN6	7.41235	42.9423	2.5344	0.000240615	0.000771
CLEC11A	15.0236	35.9409	1.25839	5.48071e-22	1.2895e-19
CLEC2L	1.05491	2.28679	1.1162	1.47006e-06	8.00392e-06
CLEC4E	2.54783	5.22369	1.0358	1.70235e-07	1.13272e-06
CLEC5A	1.25443	2.87413	1.19609	4.02354e-11	5.33029e-10
CLSTN2	0.842232	2.25109	1.41833	5.05123e-13	9.89282e-12
CMA1	0.556569	1.65184	1.56944	6.09065e-09	5.31006e-08
CMTM3	15.0644	35.7264	1.24584	3.48681e-29	1.7997e-25
CNTN4	1.06741	2.16045	1.01722	2.0252e-10	2.34801e-09
CNTNAP1	5.75951	11.5264	1.00092	6.41853e-14	1.57526e-12
COL10A1	17.5504	51.1278	1.54261	1.36923e-14	3.99361e-13
COL11A1	5.04124	12.8319	1.34788	3.17023e-12	5.27753e-11
COL12A1	41.6368	103.923	1.31959	5.74028e-20	6.79818e-18
COL14A1	13.8112	36.4223	1.39899	6.83454e-16	2.68602e-14
COL16A1	10.6107	22.8452	1.10637	1.61809e-15	5.8271e-14
COL18A1	39.5149	86.1399	1.12429	3.13205e-20	4.08401e-18
COL1A1	726.173	1977.01	1.44493	2.80665e-20	3.75199e-18
COL1A2	295.552	801.834	1.43989	1.24789e-22	3.73226e-20
COL26A1	0.401078	1.6239	2.01751	4.62972e-07	2.78876e-06
COL2A1	1.39085	9.43913	2.76269	0.0251998	0.0456498
COL3A1	491.543	1425.73	1.53631	5.5093e-23	1.92665e-20
COL4A2	58.716	119.678	1.02733	2.03853e-19	2.04386e-17
COL5A1	57.5153	151.938	1.40147	5.66419e-24	2.85572e-21
COL5A2	51.4788	130.112	1.3377	1.16017e-23	5.38745e-21
COL6A1	180.431	368.41	1.02987	2.79997e-18	1.97633e-16
COL6A2	208.633	470.033	1.17179	3.61705e-21	6.51291e-19
COL6A3	65.9348	170.589	1.37141	9.17884e-23	2.94491e-20
COL7A1	6.81875	18.4007	1.43218	9.38301e-07	5.31362e-06
COL8A1	11.283	36.8734	1.70843	1.54419e-21	3.16846e-19
COL8A2	5.34599	13.2581	1.31035	4.52653e-21	7.98751e-19
COLEC12	2.88807	6.51283	1.17318	1.28387e-13	2.91197e-12
CORIN	0.59868	1.54433	1.36712	2.55719e-13	5.46298e-12
CORO2B	1.37847	2.87933	1.06266	5.03144e-13	9.87594e-12
CPAMD8	0.798032	1.64916	1.04721	9.81464e-09	8.20806e-08
CPE	16.8116	46.9816	1.48264	3.61205e-13	7.43736e-12
CPM	11.4644	27.4073	1.2574	4.83728e-13	9.54796e-12
CPXM1	10.6227	34.188	1.68635	5.00498e-23	1.83996e-20
CRISPLD1	3.39977	7.68253	1.17614	7.86431e-13	1.4685e-11
CRISPLD2	20.4552	42.1651	1.04358	1.97668e-21	3.91915e-19
CRP	0.13463	5.02786	5.22287	0.0169801	0.0324678
CSDC2	1.51624	3.60086	1.24784	5.1605e-16	2.07431e-14
CSF1R	19.9614	41.2731	1.04799	4.72573e-16	1.91702e-14
CSF2	1.62048	4.67692	1.52914	8.1137e-06	3.72947e-05
CST1	126.482	353.738	1.48375	2.63725e-05	0.000107055
CST2	6.99309	25.6739	1.8763	1.41221e-11	2.04933e-10
CST6	4.91715	31.6326	2.68552	1.95622e-06	1.03911e-05
CTHRC1	38.6763	100.076	1.37158	1.53918e-20	2.24467e-18
CTNND2	0.823848	1.74559	1.08327	0.000101585	0.000357086
CTSG	1.33348	4.74879	1.83237	8.76037e-11	1.0894e-09
CTSK	14.3001	35.4402	1.30936	5.56835e-23	1.92665e-20
CU104787.1	0.308078	1.80856	2.55348	0.00199339	0.00498165
CXCL12	13.2027	27.4241	1.05461	2.59492e-11	3.57734e-10
CXCL6	6.95583	17.7968	1.35532	0.000162763	0.000544374
CXCL8	84.6446	190.754	1.17223	0.000999583	0.00271197
CYGB	19.9644	40.2794	1.01261	8.75368e-21	1.3916e-18
CYP1B1	7.14002	20.4897	1.5209	8.12755e-14	1.93287e-12
CYP24A1	1.15735	3.84089	1.73062	0.000238107	0.000764211
CYP7B1	3.12355	7.5028	1.26424	2.23588e-21	4.33563e-19
CYS1	4.91165	10.4067	1.08323	2.72037e-08	2.09806e-07
CYTL1	2.00181	4.64593	1.21466	5.91056e-13	1.1349e-11
DACT1	6.41395	13.3338	1.0558	7.01652e-16	2.74531e-14
DCHS1	7.73713	16.1274	1.05964	1.36922e-14	3.99361e-13
DCLK1	1.0794	2.87626	1.41396	4.009e-11	5.31507e-10
DCN	45.3292	108.496	1.25914	5.45865e-18	3.62118e-16
DDR2	10.1455	22.6662	1.1597	4.32702e-16	1.77983e-14
DEPP1	52.4802	105.211	1.00345	8.20177e-15	2.5214e-13
DIRAS1	1.20322	2.4478	1.02458	5.24938e-07	3.12941e-06
DKK1	16.0152	48.4688	1.59762	5.68925e-07	3.37035e-06
DKK2	1.48695	3.99653	1.4264	5.63876e-13	1.08745e-11
DLC1	6.33663	13.36	1.07614	1.71841e-19	1.77328e-17
DLL3	0.668044	1.7798	1.4137	0.0180705	0.0342984
DNER	1.17451	2.90593	1.30694	0.000280348	0.000881038
DOK5	1.48195	3.30433	1.15685	1.04233e-18	8.21114e-17
DPEP3	1.47814	3.74563	1.34142	0.000234851	0.000754859
DPYSL3	49.9556	104.657	1.06695	2.85671e-15	9.71281e-14
DUSP1	187.474	404.89	1.11084	2.00027e-16	8.84632e-15
DUSP9	1.28701	3.51507	1.44953	0.0230924	0.0423058
DUX4L34	0.0938895	2.13734	4.50871	0.000822377	0.00228422
DZIP1	2.07151	4.33056	1.06387	5.47387e-17	2.75191e-15
EBF2	0.556365	1.41009	1.34168	1.48931e-10	1.7757e-09
EDARADD	0.813212	1.80362	1.14919	9.11068e-08	6.35198e-07
EDNRA	10.2738	21.7826	1.08421	4.97565e-19	4.28294e-17
EFEMP1	27.9725	80.8701	1.53159	1.08802e-17	6.71299e-16
EFEMP2	12.2174	28.1928	1.20639	8.08138e-25	5.94183e-22
EFNB3	1.04331	2.6838	1.36311	1.24371e-18	9.50067e-17
EGFLAM	1.5282	3.05664	1.00011	1.77072e-13	3.93033e-12
EGR3	5.05186	11.0117	1.12415	4.29329e-11	5.65371e-10
ELANE	0.38133	22.2518	5.86674	7.67458e-06	3.54518e-05
ELN	19.2114	52.336	1.44584	1.44288e-13	3.24758e-12
ELOVL2	0.717509	2.08689	1.54029	9.16793e-17	4.37236e-15
EMILIN1	59.6139	133.751	1.16583	1.03241e-18	8.16948e-17
EPB41L3	2.91793	6.12271	1.06922	4.44302e-16	1.82329e-14
EPYC	0.709705	2.70119	1.9283	2.03467e-06	1.07658e-05
EREG	3.24424	8.84891	1.44762	0.000583283	0.00168648
EVC	4.69823	11.515	1.29333	1.929e-20	2.67266e-18
EVC2	0.931354	2.13834	1.19909	4.60589e-19	4.10483e-17
EZHIP	1.45619	9.82255	2.75389	0.000425686	0.00127815
F13A1	7.10268	22.7749	1.68101	4.42337e-14	1.13287e-12
F2R	39.4982	81.8869	1.05185	3.65416e-21	6.51326e-19
F2RL3	6.63062	15.295	1.20584	1.30202e-16	5.98319e-15
FABP4	2.9734	21.2299	2.83591	1.87713e-06	1.00133e-05
FAM124B	0.981873	2.04708	1.05996	7.02204e-13	1.32667e-11
FAM167A	3.78694	9.43904	1.31761	0.0019969	0.00498759
FAM171A2	1.58468	3.80157	1.2624	1.11601e-12	2.01158e-11
FAM180A	1.38832	3.74917	1.43322	8.46543e-18	5.37342e-16
FAM20A	2.73947	5.69809	1.05658	2.75652e-19	2.61515e-17
FAP	2.80043	8.84642	1.65944	4.91533e-24	2.55105e-21
FAT4	2.03693	4.34674	1.09354	1.9596e-12	3.38679e-11
FBLN1	43.2355	113.948	1.39809	2.5438e-16	1.0975e-14
FBLN2	19.8768	58.3675	1.55408	3.10313e-21	5.8253e-19
FBLN5	17.489	39.076	1.15984	7.72557e-16	3.00939e-14
FBLN7	0.704531	1.49666	1.08701	9.80896e-17	4.62804e-15
FBN1	14.767	43.3672	1.55422	4.08218e-24	2.18285e-21
FBN2	1.04889	2.13447	1.02502	1.38543e-07	9.33814e-07
FBXL7	5.26481	11.3267	1.10527	1.03739e-19	1.10944e-17
FCER1A	2.4879	5.45986	1.13394	4.01386e-06	1.98399e-05
FCN1	1.0151	2.26397	1.15724	6.54453e-13	1.24579e-11
FCRLB	0.891971	2.48415	1.47768	6.10308e-11	7.82667e-10
FGD1	3.02774	6.33479	1.06505	3.27152e-18	2.2728e-16
FGF1	0.754773	1.53466	1.0238	1.50952e-16	6.90075e-15
FGF19	3.37226	14.2035	2.07446	0.00307103	0.00729163
FGF2	2.05391	4.27375	1.05713	3.391e-10	3.74688e-09
FGF7	5.86122	13.2134	1.17272	2.08648e-13	4.54543e-12
FGFR1	7.57166	16.6506	1.13689	2.02974e-18	1.47394e-16
FGL1	3.2561	7.27568	1.15994	0.000647597	0.00184612
FHL5	2.02257	4.22351	1.06225	4.09526e-10	4.44707e-09
FIBIN	5.34383	11.7989	1.14271	1.25611e-16	5.80244e-15
FLRT2	0.766205	1.91745	1.32339	5.51034e-15	1.75515e-13
FMO1	1.73507	3.67917	1.08439	7.5415e-12	1.15218e-10
FN1	149.875	401.377	1.42119	2.10233e-21	4.12197e-19
FNDC1	11.9869	53.1064	2.14742	2.35355e-21	4.51421e-19
FOLR2	13.015	27.1829	1.06253	1.18939e-10	1.44247e-09
FOSB	20.0319	57.2543	1.51509	1.20479e-11	1.76576e-10
FOXC2	1.56584	3.81636	1.28526	2.89275e-13	6.10599e-12
FOXS1	7.75958	16.5277	1.09083	1.10741e-12	2.00013e-11
FPR1	5.42551	12.3963	1.19208	7.10496e-13	1.33947e-11
FPR2	1.22182	2.64629	1.11494	1.56048e-08	1.2568e-07
FSTL1	53.8807	122.877	1.18937	3.67099e-23	1.40822e-20
FZD2	6.43015	13.8029	1.10204	1.80352e-14	5.11656e-13
G0S2	32.9391	68.7074	1.06067	9.21423e-09	7.73522e-08
GALNT15	1.14066	3.61123	1.66262	1.14495e-17	7.01519e-16
GALNT16	0.871369	1.76388	1.0174	2.36949e-09	2.23235e-08
GAS1	7.76647	23.9457	1.62444	7.39493e-16	2.88697e-14
GAS7	7.04749	15.9839	1.18144	1.37469e-18	1.03225e-16
GASK1A	1.09739	2.43126	1.14763	1.05041e-11	1.56551e-10
GEM	31.8416	67.3518	1.0808	4.34275e-15	1.42439e-13
GFPT2	3.24806	10.7927	1.73241	2.41601e-23	1.03983e-20
GFRA3	3.10426	8.17313	1.39664	3.42959e-06	1.72026e-05
GGT5	12.5214	30.5957	1.28893	3.95656e-23	1.48548e-20
GHR	1.19584	2.718	1.18452	1.1397e-11	1.68153e-10
GLI1	2.05183	5.10257	1.31431	1.69689e-15	6.0614e-14
GLI2	3.72949	7.54464	1.01647	3.95393e-15	1.31643e-13
GLI3	1.68466	3.66695	1.12213	1.10267e-16	5.14754e-15
GLIPR1	7.6346	15.4725	1.01908	1.63183e-14	4.68979e-13
GLIS1	0.828782	1.89381	1.19223	4.0829e-13	8.27174e-12
GLIS2	10.0094	22.6178	1.1761	1.39899e-20	2.0745e-18
GLP2R	0.697467	1.5142	1.11836	2.66455e-06	1.36801e-05
GLT8D2	5.78653	12.8644	1.15262	5.32312e-19	4.55979e-17
GPC3	19.6681	60.794	1.62807	1.18471e-06	6.58646e-06
GPC6	6.24127	14.0193	1.1675	4.83366e-19	4.22251e-17
GPIHBP1	0.871771	1.85941	1.09282	3.08359e-08	2.35453e-07
GPR162	0.943182	1.90096	1.01112	2.62566e-17	1.45243e-15
GPR68	5.26499	11.1603	1.08387	2.01797e-20	2.76039e-18
GPR84	1.49071	3.10267	1.05751	2.78618e-10	3.1216e-09
GPX3	36.3594	78.3425	1.10747	2.11599e-17	1.2123e-15
GPX7	9.7089	20.6734	1.09039	3.42412e-17	1.83653e-15
GPX8	10.5736	21.7875	1.04303	7.82029e-19	6.3593e-17
GREB1	0.778747	2.06057	1.40382	2.00958e-14	5.65573e-13
GREB1L	0.611167	1.40274	1.19861	8.36575e-06	3.83434e-05
GREM1	38.6101	92.718	1.26387	5.2327e-14	1.31533e-12
GRP	1.54294	3.48714	1.17636	1.28932e-05	5.67791e-05
GTSF1	4.48764	11.6452	1.37571	2.42177e-05	9.90141e-05
GUCY1A1	8.57392	17.9468	1.0657	3.15681e-13	6.63155e-12
GUCY1A2	0.971324	1.96229	1.01452	5.42161e-13	1.05363e-11
GXYLT2	3.68613	11.4958	1.64093	7.91153e-21	1.29266e-18
HAMP	0.657837	1.35123	1.03847	2.27062e-09	2.14841e-08
HAS1	0.455999	2.69013	2.56057	1.25538e-18	9.54843e-17
HAS2	2.58856	6.31488	1.28661	3.4258e-20	4.34904e-18
HEG1	17.0628	37.3488	1.1302	1.40739e-21	2.92173e-19
HEYL	14.6599	35.7321	1.28534	2.70348e-19	2.59269e-17
HGF	1.68583	3.47157	1.04213	3.50958e-10	3.86821e-09
HHIPL1	1.37261	2.76534	1.01054	2.42394e-22	6.48074e-20
HIC1	5.76858	12.9246	1.16383	3.70968e-20	4.64262e-18
HMCN1	1.88829	5.19065	1.45884	9.36205e-16	3.58357e-14
HOXA9	5.69785	1.754	-1.69977	0.00351069	0.00819438
HP	0.975429	2.44835	1.3277	0.000147423	0.000498335
HPGDS	1.16687	2.56372	1.13559	3.11196e-08	2.37105e-07
HPN	4.44988	9.2583	1.05698	0.000603169	0.00173347
HRC	0.615707	1.35895	1.14217	1.85104e-07	1.22015e-06
HS3ST2	2.25564	4.67448	1.05127	2.31109e-10	2.643e-09
HS3ST3A1	1.32003	2.78858	1.07896	2.48787e-16	1.076e-14
HSD11B1	3.65109	10.2586	1.49043	5.86144e-19	4.94885e-17
HSD17B14	9.36065	21.2809	1.18488	1.43969e-14	4.1853e-13
HSD3BP5	0.769442	2.20078	1.51613	0.00257976	0.00625222
HTR3A	0.815348	2.37457	1.54218	0.00281697	0.00675567
HTRA3	34.0398	80.5282	1.24227	3.85748e-18	2.62815e-16
IGF1	0.609288	2.12541	1.80255	5.65151e-12	8.92009e-11
IGF2BP1	2.55202	7.44246	1.54414	0.00758638	0.0160942
IGFBP3	100.507	202.265	1.00895	8.06175e-14	1.91981e-12
IGFBP5	151.665	334.002	1.13897	7.13586e-14	1.72729e-12
IGFBP6	23.1495	50.816	1.1343	1.51842e-17	8.99129e-16
IGHG4	170.725	409.334	1.26161	4.9416e-05	0.000188377
IGHGP	230.528	472.804	1.0363	3.36683e-05	0.000133688
IGHV1-58	15.8159	41.5318	1.39284	4.24999e-07	2.57982e-06
IGHV1-69D	119.192	263.147	1.14258	1.60382e-05	6.89426e-05
IGHV1OR15-9	2.44798	6.27075	1.35705	5.18308e-06	2.48939e-05
IGHV2-26	41.4004	127.951	1.62788	0.00072505	0.0020425
IGHV2-70D	10.6411	27.8221	1.38659	0.000189285	0.00062304
IGHV3-13	27.6243	69.7766	1.3368	0.000565059	0.00163988
IGHV4-61	28.4217	60.8947	1.09932	0.000226609	0.000730505
IGHV5-10-1	72.2018	158.119	1.1309	9.80225e-05	0.00034608
IGHV5-78	3.3538	6.73616	1.00613	0.00641657	0.0139202
IGHV6-1	76.501	185.887	1.28088	2.26587e-05	9.33329e-05
IGHV7-56	0.783803	1.60599	1.0349	0.0015906	0.00408673
IGKV1-16	121.811	307.846	1.33756	0.000364725	0.00111291
IGKV1-33	9.04166	19.4125	1.10233	0.000759107	0.00213096
IGKV1D-42	1.37591	3.24444	1.23758	0.000122449	0.000421935
IGKV2-40	0.762507	1.7771	1.2207	0.00390625	0.00898779
IGKV6D-21	9.92791	26.1735	1.39854	0.0062945	0.0136939
IGLC7	38.7547	116.584	1.58893	0.0125523	0.0249014
IGLL1	1.59591	7.25519	2.18464	0.00166647	0.00425566
IGLON5	0.528103	1.52498	1.5299	1.38061e-12	2.44847e-11
IGLV1-41	4.58315	14.142	1.62558	0.00171266	0.00435847
IGLV1-47	231.855	463.877	1.00052	2.45649e-05	0.000100317
IGLV3-12	1.52974	6.68363	2.12735	0.000118212	0.000409092
IGLV3-9	50.9862	122.867	1.26891	0.000110657	0.00038552
IGLV5-37	4.56689	13.5769	1.57187	0.00445539	0.0100989
IGLV7-46	81.6657	190.054	1.21861	0.00137032	0.00358923
IGLV8-61	78.5744	160.364	1.02922	0.00521482	0.0116091
IGSF21	0.91515	1.95857	1.09772	9.72566e-11	1.20013e-09
IL11	4.30142	11.6931	1.44278	8.68322e-05	0.000310927
IL1A	2.22586	4.72788	1.08683	0.000443885	0.00132872
IL1R1	20.6869	46.0828	1.15551	1.62579e-21	3.26008e-19
IL24	1.59178	6.33914	1.99364	3.75581e-05	0.000147278
IL6	4.14163	14.4607	1.80386	5.66094e-13	1.08935e-11
IL7R	9.8505	20.1185	1.03025	7.19198e-11	9.104e-10
INHBA	12.7813	33.1615	1.37547	7.91153e-21	1.29266e-18
IQCJ-SCHIP1	1.22386	2.6414	1.10986	6.4896e-18	4.25708e-16
ISLR	53.1699	147.509	1.47212	3.89392e-18	2.64278e-16
ISLR2	0.926458	2.3262	1.32818	1.05703e-12	1.91702e-11
ISM1	3.3457	8.06049	1.26856	3.76039e-12	6.17264e-11
ITGA11	6.22972	19.0188	1.61019	2.06782e-24	1.25823e-21
ITGBL1	2.19564	7.67572	1.80566	1.11444e-18	8.70151e-17
JAM3	5.3051	11.4596	1.1111	1.77635e-17	1.0311e-15
KCNC3	2.2606	4.55173	1.00971	1.18939e-10	1.44247e-09
KCNE4	4.04346	9.67983	1.25939	9.37708e-17	4.46005e-15
KCNG1	0.697314	1.7343	1.31447	3.17905e-08	2.41696e-07
KCNK2	0.644661	1.44705	1.1665	1.80085e-09	1.74125e-08
KCNK3	2.1399	4.63563	1.11522	9.19855e-05	0.000327121
KCNN3	1.94715	4.09615	1.07291	9.69131e-11	1.19673e-09
KIAA1755	2.2138	4.93025	1.15514	7.02972e-20	8.16095e-18
KIF1A	1.53108	3.18638	1.05737	6.54956e-05	0.000242857
KIRREL1	11.7637	27.4921	1.22467	7.56047e-25	5.80053e-22
KLK5	1.28029	14.3729	3.48881	0.00170909	0.00435063
KRT17	86.699	181.982	1.06971	0.000740719	0.00208398
KRT81	0.634195	5.89428	3.21632	0.000571848	0.00165755
LAMA1	0.420841	3.08199	2.87252	2.21853e-07	1.4314e-06
LAMA2	3.31725	8.93267	1.42911	3.78559e-18	2.58917e-16
LAMC1	63.2131	128.146	1.0195	4.52516e-20	5.50697e-18
LAMC3	1.53339	3.18909	1.05642	0.00139339	0.0036421
LAMP5	2.7062	7.33162	1.43786	2.06983e-13	4.51475e-12
LAPTM5	77.8951	156.487	1.00644	1.80352e-14	5.11656e-13
LBH	26.1445	53.8904	1.04352	2.96283e-23	1.21586e-20
LCN1	0.143368	2.80714	4.29131	0.00328837	0.00774145
LHFPL6	12.6055	25.9459	1.04146	4.10391e-16	1.69994e-14
LINC00540	0.822968	1.86606	1.18109	0.00159656	0.00409908
LINC00648	0.671829	1.34565	1.00214	0.0142533	0.0278531
LINC00973	0.360699	2.3256	2.68873	9.2582e-05	0.000329035
LINC01614	1.72395	6.23992	1.85581	4.95263e-19	4.28294e-17
LINC01671	0.653107	2.66842	2.0306	0.025843	0.0466808
LINC01705	0.539227	1.49457	1.47076	1.15134e-10	1.40307e-09
LINC01711	0.325925	1.62868	2.32109	1.26639e-13	2.87602e-12
LINC02303	2.76126	0.86103	-1.68119	0.0149747	0.0290985
LINC02544	0.584825	1.93493	1.7262	1.56957e-11	2.26279e-10
LMCD1	5.11603	10.3908	1.02221	2.92897e-25	3.23028e-22
LOX	11.3158	30.2519	1.41869	2.34043e-25	2.75328e-22
LOXL1	19.2369	39.4187	1.035	8.11091e-20	9.05855e-18
LOXL4	2.18168	6.63308	1.60424	3.14758e-16	1.33837e-14
LRFN1	3.36189	7.10654	1.07988	4.54083e-07	2.74127e-06
LRRC15	4.65551	12.2414	1.39476	1.40875e-15	5.13613e-14
LRRC17	1.79828	3.96634	1.14119	3.59728e-11	4.81986e-10
LRRC32	21.028	54.6067	1.37677	1.0429e-24	7.0781e-22
LRRN1	2.17296	6.16682	1.50487	1.3204e-05	5.8032e-05
LRRN2	1.71896	4.14246	1.26895	6.74109e-12	1.04897e-10
LRRN4CL	3.3497	7.47804	1.15863	3.01732e-12	5.04679e-11
LSAMP	2.97723	6.66171	1.16192	2.86989e-13	6.07947e-12
LTBP1	26.2745	54.4839	1.05217	1.0039e-14	3.01787e-13
LTBP2	22.0433	61.22	1.47366	3.08055e-26	5.1729e-23
LUM	289.87	702.749	1.2776	2.40569e-19	2.34535e-17
LYVE1	2.41458	5.91902	1.29359	2.15423e-13	4.67571e-12
LZTS1	4.47389	9.84492	1.13785	1.21389e-19	1.29038e-17
MAP2	1.60083	3.21756	1.00714	1.06613e-11	1.58492e-10
MAP3K4-AS1	1.78532	4.78792	1.42322	2.34112e-17	1.33262e-15
MATN3	2.00758	8.36486	2.05888	1.24346e-21	2.61216e-19
MCEMP1	0.723624	1.74089	1.26652	7.14991e-09	6.1485e-08
MEDAG	5.37031	19.1192	1.83194	3.33369e-23	1.30725e-20
MEG3	1.25417	2.71631	1.11492	5.89131e-14	1.45396e-12
MEIS3	2.69541	6.29818	1.22443	4.88707e-22	1.21662e-19
MEIS3P1	7.1266	14.6604	1.04064	1.88585e-12	3.26894e-11
MEIS3P2	0.98589	2.49176	1.33767	1.86532e-13	4.09923e-12
MEOX2	2.30881	5.51697	1.25673	2.49698e-09	2.34123e-08
MFAP2	10.1894	26.7105	1.39033	1.93869e-20	2.67266e-18
MFAP5	8.41455	23.2409	1.46571	4.16646e-17	2.17519e-15
MGP	103.62	246.202	1.24854	5.21326e-11	6.7642e-10
MIR3117	0.724476	1.65759	1.19408	6.90555e-07	4.015e-06
MKX	1.48029	3.22676	1.12421	7.08248e-08	5.05163e-07
MMP1	98.2502	259.148	1.39924	6.52782e-06	3.06602e-05
MMP11	43.5207	107.095	1.29912	1.14455e-09	1.14429e-08
MMP13	0.971039	3.42422	1.81818	1.71188e-05	7.29321e-05
MMP14	127.446	261.88	1.03902	2.93902e-24	1.67297e-21
MMP16	0.619246	1.53355	1.30829	2.50398e-14	6.79772e-13
MMP17	1.39374	3.08221	1.14501	4.1335e-12	6.75996e-11
MMP19	4.7314	12.7723	1.43268	4.07956e-29	1.7997e-25
MMP2	96.9679	301.195	1.63512	4.6844e-25	3.93623e-22
MMP23B	0.828559	1.92343	1.21501	5.47387e-17	2.75191e-15
MMRN1	2.48248	5.71871	1.20391	9.45e-09	7.92184e-08
MN1	6.06372	13.4218	1.1463	5.57271e-13	1.07589e-11
MPDZ	3.00565	6.06178	1.01207	8.769e-16	3.37855e-14
MPO	0.132783	6.82689	5.68409	2.90381e-15	9.82402e-14
MPZ	1.7304	9.22921	2.4151	4.34682e-06	2.13067e-05
MRAS	5.49577	11.4104	1.05396	2.35931e-19	2.32583e-17
MRC2	21.5177	54.9967	1.35382	1.3012e-24	8.50406e-22
MS4A4A	7.65963	15.6426	1.03013	1.46627e-13	3.28766e-12
MSC	7.70436	17.226	1.16084	2.2502e-25	2.75328e-22
MTATP6P2	4.66742	2.05486	-1.18359	3.4296e-06	1.72026e-05
MTCO1P42	6.64261	0.612752	-3.43838	0.000499092	0.00147496
MTND1P23	961.739	372.841	-1.36709	0.000114122	0.000396339
MTND2P13	27.0729	1.89143	-3.8393	0.000134204	0.000458859
MTND4P24	57.7258	24.1062	-1.25981	3.24926e-07	2.01747e-06
MXRA5Y	0.779673	1.71547	1.13767	5.06696e-08	3.70695e-07
MXRA8	54.1171	133.023	1.29751	3.28556e-22	8.61576e-20
MYH10	10.5925	25.3008	1.25614	1.38784e-18	1.03771e-16
NACAD	1.53009	3.23243	1.079	1.50112e-14	4.34956e-13
NCAM1	1.36628	3.11749	1.19012	2.38187e-05	9.75864e-05
NDN	15.1837	30.9987	1.02969	2.4332e-16	1.05754e-14
NDNF	3.37254	7.18157	1.09046	5.98344e-05	0.000223458
NEFH	0.540776	3.34447	2.62867	8.72433e-17	4.18341e-15
NGF	0.673828	1.6383	1.28175	7.80497e-11	9.82358e-10
NGFR	3.62151	10.6253	1.55285	5.7185e-09	5.01534e-08
NID2	9.32448	22.7717	1.28815	2.412e-24	1.41874e-21
NKAIN4	0.653805	1.94356	1.57177	1.95839e-09	1.87719e-08
NLGN4X	0.860793	2.87494	1.7398	1.759e-14	5.01442e-13
NLGN4Y	0.961149	1.95818	1.02668	5.94893e-05	0.00022231
NLRP3	1.19368	2.85241	1.25677	1.26196e-17	7.60027e-16
NMNAT2	1.58532	3.48464	1.13624	1.63004e-07	1.08871e-06
NNAT	5.37447	16.435	1.61258	0.0156006	0.0301289
NNMT	35.729	84.8289	1.24746	2.18218e-22	5.92412e-20
NOC2LP1	0.586076	1.466	1.32273	0.000162066	0.000542144
NOG	0.690764	1.562	1.17713	2.79528e-07	1.76794e-06
NOTCH3	49.2666	100.512	1.02869	5.80528e-19	4.925e-17
NOX1	18.6975	8.28078	-1.17501	0.00119815	0.00317886
NOX4	0.967079	2.44444	1.3378	5.31201e-22	1.2667e-19
NPR1	3.0889	6.45489	1.0633	1.6678e-15	5.98172e-14
NPR3	0.783392	2.08135	1.40971	4.74728e-09	4.2202e-08
NPTX2	2.92535	7.74185	1.40407	9.55925e-14	2.23125e-12
NPY1R	0.73098	2.46631	1.75445	4.25587e-07	2.58183e-06
NR4A3	4.44158	11.3219	1.34997	4.23061e-13	8.53181e-12
NRK	0.549907	1.62786	1.56572	1.59175e-10	1.88767e-09
NRP2	9.43252	19.1464	1.02135	2.42989e-18	1.72894e-16
NRXN2	1.11851	2.7365	1.29076	4.67916e-10	5.05625e-09
NTM	1.75776	4.8441	1.46249	1.37889e-19	1.43976e-17
NTNG2	0.731246	1.61994	1.14751	3.36324e-19	3.09103e-17
NUDT11	0.728963	1.70576	1.22649	7.53765e-15	2.32947e-13
OGN	18.0518	37.7291	1.06354	2.41746e-07	1.54672e-06
OLFML1	5.70744	12.3739	1.11638	7.75298e-21	1.29065e-18
OLFML2B	19.9806	59.1599	1.56602	1.31563e-22	3.86927e-20
OLFML3	20.9201	43.8906	1.06902	1.84591e-16	8.18418e-15
OLR1	5.02863	12.1055	1.26743	1.85798e-15	6.58355e-14
OMD	4.3911	10.9285	1.31544	5.80493e-11	7.48241e-10
OSCAR	4.50458	9.07804	1.01099	3.55731e-14	9.27213e-13
OSM	3.56107	7.88001	1.14589	8.67693e-09	7.3295e-08
OSR1	1.31238	2.76806	1.07669	2.61111e-07	1.6574e-06
OXTR	1.26646	2.84488	1.16757	1.65425e-10	1.95126e-09
P2RY8	2.56137	5.5585	1.11778	3.72055e-10	4.07782e-09
P4HA3	1.31092	3.63526	1.47148	1.6959e-24	1.06878e-21
PAEP	2.31141	4.7085	1.02649	0.0035174	0.00820355
PALM	6.84442	16.3183	1.25349	1.01238e-14	3.03302e-13
PANX2	1.43534	3.56321	1.31179	4.37863e-07	2.64879e-06
PAPPA	2.15747	4.70986	1.12635	5.94234e-09	5.18332e-08
PAPPA2	0.329084	2.04073	2.63256	0.00211879	0.00525557
PCDHB5	1.47083	3.93789	1.42079	9.18988e-11	1.1364e-09
PCDHGA12	0.967458	2.63777	1.44705	4.9641e-22	1.21662e-19
PCDHGB6	0.712239	1.60078	1.16834	1.32577e-15	4.88402e-14
PCDHGB7	1.87259	3.81665	1.02728	3.23235e-16	1.37111e-14
PCOLCE	22.9976	49.7548	1.11335	1.20554e-21	2.563e-19
PCOLCE2	0.909148	2.1977	1.27341	2.10541e-09	2.00605e-08
PCSK1	2.26964	6.3288	1.47947	0.000188974	0.000622249
PDE1A	2.13257	4.75655	1.15732	6.10073e-15	1.91896e-13
PDE1B	0.998771	2.31041	1.20992	6.65715e-16	2.62217e-14
PDGFRA	11.5125	25.9609	1.17314	4.76912e-15	1.54698e-13
PDGFRB	44.982	112.4	1.32122	1.37907e-25	1.87193e-22
PDGFRL	2.86723	7.86356	1.45552	3.39029e-13	7.04654e-12
PDPN	15.2432	37.2549	1.28926	5.56835e-23	1.92665e-20
PENK	0.670034	1.93211	1.52787	5.40153e-08	3.93865e-07
PHLDB1	4.56787	9.34058	1.03199	8.70938e-21	1.3916e-18
PHLDB2	4.75071	10.003	1.07421	5.37916e-13	1.04653e-11
PI15	2.24053	7.96213	1.82932	2.16706e-08	1.70184e-07
PI16	4.94012	11.4513	1.2129	1.59166e-06	8.60493e-06
PICSAR	0.587641	1.83754	1.64477	0.000142563	0.000483426
PIEZO2	0.98142	2.34603	1.25728	1.45654e-17	8.65388e-16
PILRA	7.47719	15.0465	1.00886	4.68428e-16	1.90458e-14
PLAAT5	2.14453	5.1485	1.26349	0.000307043	0.000953723
PLAU	35.1209	78.6706	1.16349	4.22807e-14	1.086e-12
PLCXD3	0.637006	1.52163	1.25624	7.28976e-06	3.3798e-05
PLD4	3.52058	7.09786	1.01157	3.17875e-09	2.91995e-08
PLPP4	0.970546	2.24645	1.21078	1.9297e-12	3.33837e-11
PLPP7	1.01668	2.11059	1.05378	9.32118e-16	3.57569e-14
PLPPR4	1.69584	4.17324	1.29917	2.9715e-17	1.61339e-15
PLTP	78.7788	160.567	1.0273	3.58357e-13	7.38734e-12
PLXDC2	10.282	25.5996	1.316	7.72073e-20	8.78968e-18
PLXNA4	1.02975	2.64273	1.35973	1.84311e-13	4.06037e-12
PNMA8A	1.29521	4.68479	1.8548	5.51729e-20	6.623e-18
PODN	16.7001	46.2117	1.4684	1.18015e-18	9.09389e-17
PODNL1	3.22552	7.52664	1.22248	1.11872e-17	6.8784e-16
POMC	1.20409	3.50132	1.53995	1.8115e-10	2.11835e-09
POSTN	79.0532	195.134	1.30357	2.83849e-17	1.55071e-15
PRAME	7.04089	15.177	1.10806	0.00270136	0.00651599
PRELP	21.8845	48.6577	1.15276	4.6807e-11	6.13638e-10
PRG4	0.610453	2.4592	2.01024	3.33784e-08	2.52679e-07
PRICKLE1	0.896733	2.08615	1.21809	4.74279e-14	1.20767e-12
PRKD1	1.67012	3.68803	1.1429	3.76874e-17	1.99111e-15
PRND	0.736937	1.79527	1.28458	2.15445e-09	2.04725e-08
PRR16	4.56625	9.28941	1.02458	4.2004e-20	5.14724e-18
PRRX1	7.11914	17.0876	1.26317	4.44082e-17	2.29131e-15
PRTN3	0.152256	6.08632	5.321	0.00600143	0.0131374
PTGER1	3.98586	8.27544	1.05394	5.02151e-08	3.67828e-07
PTGER3	1.48499	3.73396	1.33025	9.66608e-15	2.92569e-13
PTGFR	1.06629	2.60442	1.28836	1.35949e-12	2.41586e-11
PTGIS	11.4451	36.6128	1.67762	3.97083e-15	1.31957e-13
PTH1R	0.636517	1.36168	1.09712	5.25375e-13	1.02553e-11
PTHLH	1.25823	2.95293	1.23075	1.18438e-13	2.70719e-12
PTPRN	0.659286	1.55645	1.23928	2.16705e-08	1.70184e-07
PTX3	1.01579	2.21345	1.1237	5.50485e-12	8.72772e-11
PXDN	15.9609	34.7238	1.12138	1.19315e-21	2.563e-19
RAB31	26.7934	56.9785	1.08854	1.60913e-21	3.26008e-19
RAB3B	2.39674	4.99864	1.06046	2.43595e-08	1.8936e-07
RAB3IL1	7.00185	15.1649	1.11492	2.42922e-19	2.35527e-17
RARRES2	43.5086	89.313	1.03757	8.20451e-19	6.61081e-17
RASD1	12.9106	26.868	1.05734	6.1633e-10	6.48524e-09
RASL12	7.98457	16.816	1.07454	3.09716e-19	2.87645e-17
RASSF8	4.31388	9.43598	1.12919	4.52205e-16	1.84713e-14
RBP1	9.43833	21.008	1.15433	9.0985e-09	7.64534e-08
RBP4	34.5927	70.9175	1.03568	0.0017402	0.00441835
RECK	3.5998	7.29324	1.01864	1.68072e-17	9.88602e-16
RELN	0.339686	2.71432	2.99832	1.21821e-11	1.78394e-10
RETN	0.686758	2.67347	1.96084	8.93458e-10	9.0975e-09
RGS1	33.382	68.6935	1.0411	1.72174e-13	3.83126e-12
RGS13	0.995166	2.68459	1.43169	0.00707136	0.0151545
RGS4	3.38687	6.9281	1.03251	2.89278e-13	6.10599e-12
RGS7BP	1.04548	2.16969	1.05332	3.2279e-08	2.44882e-07
RIMS4	0.338973	1.53918	2.18292	7.01367e-07	4.07116e-06
RNA5SP283	0.7377	1.64654	1.15833	0.000184257	0.000607852
RNA5SP284	0.6579	1.48934	1.17873	0.022842	0.0419428
RNA5SP530	1.20937	3.16366	1.38734	1.55591e-08	1.25425e-07
RNA5SP532	0.541849	1.39364	1.36289	0.0264998	0.0477061
RNASE2	3.67451	7.51508	1.03223	5.44297e-13	1.05546e-11
RND2	0.83335	1.68714	1.01759	2.22311e-05	9.17645e-05
RNF144A	6.25819	13.3819	1.09647	9.20486e-18	5.80103e-16
ROR2	5.63548	12.3075	1.12692	3.65867e-16	1.54452e-14
RSPO1	0.643158	1.54595	1.26525	1.93732e-09	1.86198e-08
RSPO3	3.81085	7.73595	1.02147	1.53167e-10	1.82128e-09
RTL1	0.169398	2.20774	3.70408	4.5226e-08	3.34756e-07
RTN4RL2	4.07853	8.68972	1.09126	2.4807e-09	2.32966e-08
SALL2	2.04449	4.22039	1.04563	4.2641e-13	8.58953e-12
SCARF2	11.8757	31.4067	1.40306	3.42606e-22	8.76176e-20
SCGB3A1	18.5036	49.3852	1.41627	0.00813493	0.0170852
SCN7A	0.871054	1.80348	1.04995	1.89846e-05	7.98418e-05
SCTR	1.38366	3.79348	1.45503	0.000502579	0.00148253
SCUBE3	1.35043	2.92355	1.11431	7.31941e-12	1.12214e-10
SELE	3.41746	7.79938	1.19044	1.68931e-10	1.98465e-09
SEMA5B	0.794656	1.58932	1.00001	1.01258e-15	3.85917e-14
SEMA6B	8.08274	16.4792	1.02773	1.91746e-18	1.39816e-16
SEMA7A	8.05213	18.6946	1.21518	6.64303e-18	4.32557e-16
SERPINA3	0.700793	1.60722	1.1975	8.78233e-06	4.00447e-05
SERPINA5	3.98015	9.2074	1.20997	3.05956e-06	1.55007e-05
SERPINA9	0.863037	9.81493	3.50748	0.0157213	0.0303454
SERPIND1	0.875107	3.84708	2.13623	0.00210367	0.00522175
SERPINE1	34.7568	174.815	2.33046	2.0548e-37	3.6259e-33
SERPINF1	45.4398	121.576	1.41983	9.40543e-22	2.1278e-19
SERPING1	74.4821	160.971	1.11184	2.61723e-20	3.52547e-18
SEZ6	0.892152	2.11202	1.24326	0.00248247	0.00603471
SFRP1	7.2489	18.167	1.32549	4.17311e-09	3.75325e-08
SFRP2	94.9768	352.219	1.89083	2.0096e-14	5.65573e-13
SFRP4	35.9774	119.344	1.72997	6.63996e-15	2.07746e-13
SFTPB	0.807324	3.75997	2.2195	0.0192509	0.0362154
SGCD	4.09869	8.50629	1.05337	3.05816e-13	6.43964e-12
SH3RF3	4.88313	10.3712	1.08671	3.89878e-20	4.81104e-18
SH3RF3-AS1	1.80199	4.18866	1.2169	6.73877e-19	5.58274e-17
SIGLEC10	4.68447	9.37578	1.00105	3.45693e-11	4.64241e-10
SIGLEC17P	0.763586	1.59618	1.06376	7.77781e-11	9.79638e-10
SIGLEC7	1.71409	3.44604	1.0075	5.49597e-14	1.3698e-12
SIRPB2	0.991996	2.14516	1.11268	4.00525e-18	2.69758e-16
SLA	5.34707	10.7068	1.00171	6.77923e-13	1.28492e-11
SLAMF8	3.20661	6.53841	1.02789	6.75273e-13	1.28128e-11
SLC11A1	2.75486	6.03657	1.13175	5.26198e-12	8.38023e-11
SLC18A2	0.912047	2.57149	1.49542	6.418e-05	0.000238375
SLC22A17	4.99207	10.0325	1.00698	5.06163e-15	1.62691e-13
SLC24A3	6.43434	13.0994	1.02563	1.55114e-13	3.46913e-12
SLC2A3	13.6564	29.4339	1.1079	4.81165e-21	8.40657e-19
SLC38A4	1.30695	2.72168	1.0583	5.75705e-05	0.000215917
SLC7A10	0.533793	2.07649	1.9598	0.000413291	0.00124431
SLC7A2	8.65799	26.4403	1.61063	3.94258e-06	1.95314e-05
SLC9A7P1	0.668184	1.53059	1.19577	1.61084e-12	2.82273e-11
SLIT2	2.30248	6.33363	1.45984	1.0259e-15	3.90153e-14
SLIT3	4.69813	11.2788	1.26346	1.8211e-13	4.02697e-12
SMIM38	0.56271	2.28212	2.01991	0.00233669	0.00572517
SMO	5.78551	12.3814	1.09766	9.25436e-14	2.16582e-12
SMTNL2	1.76672	3.7525	1.08677	6.61052e-06	3.10155e-05
SNAI2	6.10752	14.8737	1.2841	5.68833e-23	1.93031e-20
SNCG	7.10315	16.0449	1.17558	3.90904e-11	5.20203e-10
SORCS2	1.42674	4.04129	1.50209	2.32142e-20	3.15107e-18
SPARC	328.046	847.364	1.36908	4.0963e-27	1.44567e-23
SPOCK1	11.1355	23.3522	1.06839	1.97366e-15	6.9239e-14
SPON1	28.0491	59.0763	1.07462	9.76017e-11	1.20355e-09
SPON2	25.4294	51.134	1.00778	3.65197e-19	3.32077e-17
SPP1	123.828	305.439	1.30254	1.43447e-05	6.24849e-05
SRPX	9.81946	21.0984	1.10342	3.99171e-14	1.0313e-12
SRPX2	3.4409	7.88229	1.19583	2.18218e-22	5.92412e-20
ST6GALNAC5	2.12314	4.84374	1.18992	3.07704e-18	2.16324e-16
STAB1	11.3654	23.0833	1.0222	1.83107e-19	1.86769e-17
STMN2	1.70745	4.97929	1.5441	7.61183e-05	0.000277398
SUCNR1	3.65956	8.44008	1.20559	2.52739e-08	1.95865e-07
SUGCT	1.40636	3.11723	1.1483	4.58458e-17	2.35859e-15
SULF1	38.8137	110.579	1.51044	9.80315e-22	2.1897e-19
SULT1C4	3.03009	6.08096	1.00494	1.46416e-09	1.43776e-08
SUSD5	0.789974	1.81374	1.19909	6.5445e-13	1.24579e-11
SV2A	2.54493	5.39834	1.08489	4.99841e-17	2.54184e-15
SVEP1	2.73678	7.39843	1.43474	1.20095e-16	5.56219e-15
SYDE1	9.95007	21.5139	1.11249	1.0144e-24	7.0781e-22
SYN2	1.19091	2.78565	1.22595	9.13073e-07	5.18077e-06
SYNDIG1	3.52431	7.66673	1.12127	2.95821e-16	1.26088e-14
TAFA5	4.15332	9.74306	1.23011	5.46378e-15	1.74347e-13
TAMALIN	5.93117	12.6107	1.08826	6.55931e-21	1.11294e-18
TBX1	1.8157	4.07821	1.16741	8.99354e-10	9.15225e-09
TCF15	0.685252	1.50275	1.1329	1.98148e-08	1.5743e-07
TENM3	1.1345	3.43404	1.59785	4.12619e-15	1.36351e-13
TENM4	1.01899	2.62404	1.36465	3.35823e-20	4.29416e-18
TF	0.847131	2.81021	1.73002	0.00264046	0.00638619
TFPI2	3.21864	8.38195	1.38083	9.55093e-08	6.61703e-07
TGFB2	2.91095	6.53719	1.16718	2.38239e-19	2.33554e-17
TGFB3	4.67889	11.5744	1.3067	4.40056e-17	2.27719e-15
THBS1	58.6517	198.412	1.75826	1.83477e-29	1.61882e-25
THBS2	18.7602	60.8255	1.697	4.93833e-22	1.21662e-19
THBS4	11.5064	44.2711	1.94393	3.75677e-11	5.01832e-10
THPO	0.623647	2.41113	1.95091	1.19239e-14	3.53627e-13
THSD7A	1.0087	2.13415	1.08116	3.33025e-14	8.77099e-13
THY1	25.2757	59.3918	1.23252	3.33369e-23	1.30725e-20
TIE1	7.23025	14.4717	1.00112	6.03318e-19	5.0696e-17
TIMP2	76.9789	177.288	1.20356	3.32014e-22	8.61576e-20
TIMP3	104.98	243.345	1.21289	3.50794e-21	6.51291e-19
TIMP4	3.17024	6.34085	1.00008	0.000141522	0.000480618
TMEM119	12.9457	37.2504	1.52478	1.08717e-21	2.39803e-19
TMEM121	2.02166	4.55	1.17033	1.07794e-17	6.69768e-16
TMEM130	0.905388	2.63463	1.54099	5.52912e-13	1.06864e-11
TMEM200B	2.42427	5.31503	1.13253	1.37806e-20	2.07115e-18
TMEM255A	1.45457	3.01776	1.05289	7.99479e-10	8.25006e-09
TMEM88B	0.713786	1.57767	1.14423	4.27946e-05	0.000165604
TMTC1	3.50507	7.31127	1.06068	2.09984e-11	2.95249e-10
TNFAIP6	6.77671	22.4581	1.72858	1.7496e-16	7.8359e-15
TNFAIP8L3	2.38729	4.83759	1.01892	6.23537e-11	7.97315e-10
TNFSF18	0.806609	1.89522	1.23242	2.65436e-08	2.05085e-07
TNFSF4	2.13197	4.69896	1.14015	4.66877e-17	2.39492e-15
TNN	1.12255	2.67063	1.2504	2.49698e-09	2.34123e-08
TRABD2B	1.39831	3.13747	1.16592	3.2427e-10	3.59426e-09
TRAV38-1	0.756352	1.53297	1.0192	8.78302e-05	0.000313989
TRBV4-2	1.30618	2.81337	1.10695	7.68364e-09	6.5437e-08
TRBV6-2	1.16654	2.44266	1.06622	1.29632e-07	8.78114e-07
TREM1	1.87595	4.24783	1.1791	7.77779e-11	9.79638e-10
TREM2	16.4471	33.0957	1.00881	7.04963e-13	1.33046e-11
TRO	0.907461	2.22328	1.29278	1.38499e-20	2.07115e-18
TSHZ3	3.0589	7.16384	1.22772	1.61263e-19	1.67391e-17
TSPAN11	3.39199	7.02545	1.05046	1.5542e-11	2.24247e-10
TSPAN9	9.78836	19.9751	1.02906	1.08801e-17	6.71299e-16
TUB	1.12228	2.45754	1.13078	5.0839e-11	6.6207e-10
TUBA3C	0.387844	7.5071	4.27471	0.00287162	0.00687458
TUBB4A	0.609443	2.27496	1.90028	1.03756e-06	5.83649e-06
TUSC3	4.45882	10.8749	1.28627	1.51632e-16	6.91394e-15
TWIST1	3.33917	8.64424	1.37225	3.64577e-18	2.51302e-16
TWIST2	3.35535	9.24306	1.46191	3.98647e-18	2.69522e-16
UCHL1	7.88603	23.0142	1.54515	1.70332e-16	7.68714e-15
UCN2	0.525676	1.55801	1.56746	4.44111e-05	0.000171071
UTS2R	0.649124	2.38898	1.87983	6.35872e-06	2.99376e-05
VASN	16.4615	38.2511	1.2164	6.38727e-26	9.39249e-23
VCAN	19.5131	56.1376	1.52452	2.65494e-26	5.1729e-23
VEGFD	0.620517	2.89399	2.22152	4.02644e-05	0.000156775
VGLL1	4.41683	10.9137	1.30506	0.0245029	0.0445383
VGLL3	1.60462	5.24303	1.70816	7.27596e-24	3.56643e-21
VIP	2.96991	6.69894	1.17352	0.00378853	0.00876063
VSIG4	12.8744	29.3302	1.18788	1.81049e-15	6.4411e-14
VSTM2L	6.48104	20.3274	1.64913	3.49693e-07	2.15683e-06
VSTM4	3.14876	6.90064	1.13195	1.89471e-17	1.0962e-15
VTN	8.43275	32.6891	1.95473	0.000891438	0.00245097
VWCE	0.806093	1.873	1.21633	0.000794222	0.0022179
WASF3	2.20267	4.45138	1.015	6.5744e-08	4.72361e-07
WDR86	0.857317	1.80754	1.07613	6.09139e-19	5.09425e-17
WIF1	2.18739	8.99026	2.03915	0.00155646	0.00400837
WNT2	2.72301	7.02064	1.3664	4.57042e-15	1.49075e-13
WNT5A-AS1	4.35228	9.75744	1.16473	5.74919e-15	1.8181e-13
WNT6	0.978138	2.34564	1.26187	1.33018e-06	7.32368e-06
ZCCHC24	15.3211	31.2003	1.02604	1.17961e-13	2.6998e-12
ZFP92	0.780369	1.58668	1.02378	3.06718e-19	2.86368e-17
ZNF469	2.93293	6.60038	1.17021	4.69573e-19	4.14304e-17
ZNF521	3.06423	6.6315	1.11381	1.46946e-18	1.0941e-16
ZNF853	4.43085	9.39696	1.08461	3.78764e-13	7.78076e-12

## Sheet: Supplementary Table 9
Supplementary Table 9 KEGG result of different expression genes of risk high-low group
category	subcategory	ID	Description	GeneRatio	BgRatio	pvalue	p.adjust	qvalue	geneID	Count
Environmental Information Processing	Signaling molecules and interaction	hsa04512	ECM-receptor interaction	22/318	89/8644	5.84102e-13	1.53619e-10	1.34036e-10	CD36/COL1A1/COL1A2/COL2A1/COL4A2/COL6A1/COL6A2/COL6A3/FN1/ITGA11/LAMA1/LAMA2/LAMC1/LAMC3/RELN/SPP1/SV2A/THBS1/THBS2/THBS4/TNN/VTN	22
Organismal Systems	Digestive system	hsa04974	Protein digestion and absorption	21/318	103/8644	1.03648e-10	1.36297e-08	1.18922e-08	COL10A1/COL11A1/COL12A1/COL14A1/COL16A1/COL18A1/COL1A1/COL1A2/COL26A1/COL2A1/COL3A1/COL4A2/COL5A1/COL5A2/COL6A1/COL6A2/COL6A3/COL7A1/COL8A1/COL8A2/ELN	21
Environmental Information Processing	Signal transduction	hsa04151	PI3K-Akt signaling pathway	40/318	359/8644	2.31431e-10	2.02888e-08	1.77025e-08	AKT3/COL1A1/COL1A2/COL2A1/COL4A2/COL6A1/COL6A2/COL6A3/CSF1R/EREG/F2R/FGF1/FGF19/FGF2/FGF7/FGFR1/FN1/GHR/HGF/IGF1/IL6/IL7R/ITGA11/LAMA1/LAMA2/LAMC1/LAMC3/NGF/NGFR/OSM/PDGFRA/PDGFRB/RELN/SPP1/THBS1/THBS2/THBS4/TNN/VEGFD/VTN	40
Human Diseases	Endocrine and metabolic disease	hsa04933	AGE-RAGE signaling pathway in diabetic complications	18/318	100/8644	1.86576e-08	1.22674e-06	1.07036e-06	AGTR1/AKT3/COL1A1/COL1A2/COL3A1/COL4A2/CXCL8/FN1/IL1A/IL6/MMP2/NOX1/NOX4/SELE/SERPINE1/TGFB2/TGFB3/VEGFD	18
Cellular Processes	Cellular community - eukaryotes	hsa04510	Focal adhesion	26/318	203/8644	2.3359e-08	1.22868e-06	1.07205e-06	AKT3/COL1A1/COL1A2/COL2A1/COL4A2/COL6A1/COL6A2/COL6A3/FN1/HGF/IGF1/ITGA11/LAMA1/LAMA2/LAMC1/LAMC3/PDGFRA/PDGFRB/RELN/SPP1/THBS1/THBS2/THBS4/TNN/VEGFD/VTN	26
Organismal Systems	Immune system	hsa04610	Complement and coagulation cascades	16/318	86/8644	7.21848e-08	3.1641e-06	2.76075e-06	A2M/C1R/C1S/C3/C5AR1/C7/F13A1/F2R/F2RL3/PLAU/SERPINA5/SERPIND1/SERPINE1/SERPING1/VSIG4/VTN	16
Human Diseases	Cancer: overview	hsa05205	Proteoglycans in cancer	24/318	205/8644	4.54225e-07	1.70659e-05	1.48904e-05	AKT3/COL1A1/COL1A2/DCN/FGF2/FGFR1/FN1/FZD2/GPC3/HGF/IGF1/LUM/MMP2/MRAS/PLAU/SMO/TGFB2/THBS1/TIMP3/TWIST1/TWIST2/VTN/WNT2/WNT6	24
Human Diseases	Infectious disease: parasitic	hsa05146	Amoebiasis	16/318	102/8644	8.29718e-07	2.7277e-05	2.37998e-05	COL1A1/COL1A2/COL3A1/COL4A2/CSF2/CTSG/CXCL8/FN1/IL1R1/IL6/LAMA1/LAMA2/LAMC1/LAMC3/TGFB2/TGFB3	16
Environmental Information Processing	Signaling molecules and interaction	hsa04060	Cytokine-cytokine receptor interaction	28/318	297/8644	4.14432e-06	0.000121106	0.000105668	ACKR3/BMP6/CCL13/CCL23/CCL3/CCL7/CD70/CSF1R/CSF2/CXCL12/CXCL6/CXCL8/GHR/IL11/IL1A/IL1R1/IL24/IL6/IL7R/INHBA/NGF/NGFR/OSM/TGFB2/TGFB3/THPO/TNFSF18/TNFSF4	28
Human Diseases	Infectious disease: parasitic	hsa05144	Malaria	10/318	50/8644	1.09259e-05	0.000287352	0.000250722	CD36/CXCL8/HGF/IL6/SELE/TGFB2/TGFB3/THBS1/THBS2/THBS4	10
Environmental Information Processing	Signaling molecules and interaction	hsa04080	Neuroactive ligand-receptor interaction	31/318	367/8644	1.20807e-05	0.000288839	0.000252019	ADCYAP1/ADORA3/ADRA1B/AGTR1/AVPR1A/AVPR2/C3/C5AR1/CALCA/CTSG/EDNRA/F2R/F2RL3/FPR1/FPR2/GHR/GLP2R/GRP/NPY1R/OXTR/P2RY8/PENK/POMC/PTGER1/PTGER3/PTGFR/PTH1R/SCTR/UCN2/UTS2R/VIP	31
Environmental Information Processing	Signal transduction	hsa04350	TGF-beta signaling pathway	14/318	108/8644	3.83059e-05	0.000839539	0.000732517	BMP6/CHRD/DCN/FBN1/GREM1/HAMP/INHBA/LRRC32/LTBP1/NOG/TF/TGFB2/TGFB3/THBS1	14
Human Diseases	Infectious disease: viral	hsa05165	Human papillomavirus infection	27/318	331/8644	8.23471e-05	0.00166077	0.00144906	AKT3/COL1A1/COL1A2/COL2A1/COL4A2/COL6A1/COL6A2/COL6A3/FN1/FZD2/HEYL/ITGA11/LAMA1/LAMA2/LAMC1/LAMC3/NOTCH3/PDGFRB/RELN/SPP1/THBS1/THBS2/THBS4/TNN/VTN/WNT2/WNT6	27
Environmental Information Processing	Signal transduction	hsa04015	Rap1 signaling pathway	20/318	210/8644	8.84058e-05	0.00166077	0.00144906	AKT3/CSF1R/F2R/F2RL3/FGF1/FGF19/FGF2/FGF7/FGFR1/FPR1/HGF/IGF1/MRAS/NGF/NGFR/PDGFRA/PDGFRB/PRKD1/THBS1/VEGFD	20
Human Diseases	Immune disease	hsa05323	Rheumatoid arthritis	12/318	93/8644	0.000143134	0.00250718	0.00218758	CCL3/CSF2/CTSK/CXCL12/CXCL6/CXCL8/IL11/IL1A/IL6/MMP1/TGFB2/TGFB3	12
Environmental Information Processing	Signal transduction	hsa04020	Calcium signaling pathway	22/318	253/8644	0.000152528	0.00250718	0.00218758	ADRA1B/AGTR1/AVPR1A/EDNRA/F2R/FGF1/FGF19/FGF2/FGF7/FGFR1/HGF/HRC/NGF/OXTR/PDE1A/PDE1B/PDGFRA/PDGFRB/PTGER1/PTGER3/PTGFR/VEGFD	22
Environmental Information Processing	Signal transduction	hsa04310	Wnt signaling pathway	17/318	174/8644	0.000219496	0.00339573	0.00296285	APCDD1L/CCN4/CTNND2/DKK1/DKK2/FZD2/PRICKLE1/ROR2/RSPO1/RSPO3/SERPINF1/SFRP1/SFRP2/SFRP4/WIF1/WNT2/WNT6	17
Human Diseases	Cancer: specific types	hsa05218	Melanoma	10/318	72/8644	0.000278352	0.00406703	0.00354858	AKT3/FGF1/FGF19/FGF2/FGF7/FGFR1/HGF/IGF1/PDGFRA/PDGFRB	10
Environmental Information Processing	Signaling molecules and interaction	hsa04514	Cell adhesion molecules	15/318	158/8644	0.000692182	0.00958125	0.00835987	CADM1/CADM3/CDH2/CLDN11/CLDN6/CNTNAP1/JAM3/MPZ/NCAM1/NLGN4X/NLGN4Y/NRXN2/NTNG2/SELE/VCAN	15
Environmental Information Processing	Signal transduction	hsa04340	Hedgehog signaling pathway	8/318	56/8644	0.000934564	0.0122895	0.0107229	BOC/EVC/EVC2/GAS1/GLI1/GLI2/GLI3/SMO	8
Environmental Information Processing	Signaling molecules and interaction	hsa04061	Viral protein interaction with cytokine and cytokine receptor	11/318	100/8644	0.00107003	0.0134009	0.0116926	ACKR3/CCL13/CCL23/CCL3/CCL7/CSF1R/CXCL12/CXCL6/CXCL8/IL24/IL6	11
Environmental Information Processing	Signal transduction	hsa04010	MAPK signaling pathway	22/318	301/8644	0.00162886	0.0194723	0.01699	AKT3/CSF1R/DUSP1/DUSP9/EREG/FGF1/FGF19/FGF2/FGF7/FGFR1/HGF/IGF1/IL1A/IL1R1/MRAS/NGF/NGFR/PDGFRA/PDGFRB/TGFB2/TGFB3/VEGFD	22
Human Diseases	Infectious disease: bacterial	hsa05133	Pertussis	9/318	76/8644	0.00179292	0.0205017	0.0178882	C1R/C1S/C3/CXCL6/CXCL8/IL1A/IL6/NLRP3/SERPING1	9
Human Diseases	Cancer: specific types	hsa05224	Breast cancer	13/318	147/8644	0.00292549	0.0320585	0.0279718	AKT3/DLL3/FGF1/FGF19/FGF2/FGF7/FGFR1/FZD2/HEYL/IGF1/NOTCH3/WNT2/WNT6	13
Organismal Systems	Immune system	hsa04640	Hematopoietic cell lineage	10/318	99/8644	0.00337435	0.0354982	0.030973	CD33/CD36/CSF1R/CSF2/IL11/IL1A/IL1R1/IL6/IL7R/THPO	10
Organismal Systems	Endocrine system	hsa04924	Renin secretion	8/318	69/8644	0.00364059	0.036826	0.0321315	ADCYAP1/AGTR1/EDNRA/GUCY1A1/GUCY1A2/NPR1/PDE1A/PDE1B	8

## Sheet: Supplementary Table 10
Supplementary Table 10 GO result of different expression genes of risk high-low group
ONTOLOGY	ID	Description	GeneRatio	BgRatio	pvalue	p.adjust	qvalue	geneID	Count
BP	GO:0030198	extracellular matrix organization	86/652	307/18800	6.80823e-54	2.00609e-50	1.43237e-50	ADAMTS1/ADAMTS10/ADAMTS12/ADAMTS16/ADAMTS2/ADAMTS4/ADAMTS5/ADAMTS7/AEBP1/ANTXR1/C6orf15/CCDC80/CCN1/CCN2/CMA1/COL10A1/COL11A1/COL12A1/COL14A1/COL16A1/COL18A1/COL1A1/COL1A2/COL2A1/COL3A1/COL4A2/COL5A1/COL5A2/COL8A1/COL8A2/CRISPLD2/CTSG/CTSK/CYP1B1/DDR2/EFEMP2/EGFLAM/ELANE/ELN/EMILIN1/FAP/FBLN1/FBLN2/FBLN5/FLRT2/FOXC2/GREM1/HAS1/HAS2/HMCN1/HPN/IL6/KLK5/LAMC1/LOX/LOXL1/LOXL4/LUM/MMP1/MMP11/MMP13/MMP…	86
BP	GO:0043062	extracellular structure organization	86/652	308/18800	9.16021e-54	2.00609e-50	1.43237e-50	ADAMTS1/ADAMTS10/ADAMTS12/ADAMTS16/ADAMTS2/ADAMTS4/ADAMTS5/ADAMTS7/AEBP1/ANTXR1/C6orf15/CCDC80/CCN1/CCN2/CMA1/COL10A1/COL11A1/COL12A1/COL14A1/COL16A1/COL18A1/COL1A1/COL1A2/COL2A1/COL3A1/COL4A2/COL5A1/COL5A2/COL8A1/COL8A2/CRISPLD2/CTSG/CTSK/CYP1B1/DDR2/EFEMP2/EGFLAM/ELANE/ELN/EMILIN1/FAP/FBLN1/FBLN2/FBLN5/FLRT2/FOXC2/GREM1/HAS1/HAS2/HMCN1/HPN/IL6/KLK5/LAMC1/LOX/LOXL1/LOXL4/LUM/MMP1/MMP11/MMP13/MMP…	86
BP	GO:0045229	external encapsulating structure organization	86/652	310/18800	1.65203e-53	2.41196e-50	1.72217e-50	ADAMTS1/ADAMTS10/ADAMTS12/ADAMTS16/ADAMTS2/ADAMTS4/ADAMTS5/ADAMTS7/AEBP1/ANTXR1/C6orf15/CCDC80/CCN1/CCN2/CMA1/COL10A1/COL11A1/COL12A1/COL14A1/COL16A1/COL18A1/COL1A1/COL1A2/COL2A1/COL3A1/COL4A2/COL5A1/COL5A2/COL8A1/COL8A2/CRISPLD2/CTSG/CTSK/CYP1B1/DDR2/EFEMP2/EGFLAM/ELANE/ELN/EMILIN1/FAP/FBLN1/FBLN2/FBLN5/FLRT2/FOXC2/GREM1/HAS1/HAS2/HMCN1/HPN/IL6/KLK5/LAMC1/LOX/LOXL1/LOXL4/LUM/MMP1/MMP11/MMP13/MMP…	86
BP	GO:0001503	ossification	73/652	420/18800	8.31457e-31	9.10446e-28	6.50068e-28	ADAMTS12/ADAMTS7/AHSG/ALPL/BMP6/CALCA/CCL3/CCN1/CCN2/CCN4/CDH11/CHRD/CHRDL1/CHRDL2/CLEC11A/CLEC5A/COL11A1/COL1A1/COL1A2/COL2A1/COL5A2/COL6A1/CTHRC1/CTSK/CYP24A1/DCHS1/DDR2/DKK1/FBN2/FGF2/FOXC2/GLI1/GLI2/GLI3/GPC3/GREM1/HGF/IGF1/IGFBP5/IL6/ITGA11/LOX/MGP/MMP13/MMP14/MMP16/MMP2/MN1/MRC2/NOG/OMD/OSR1/PENK/PRKD1/PTH1R/PTHLH/ROR2/SCUBE3/SEMA7A/SFRP1/SFRP2/SLC24A3/SMO/SNAI2/SPP1/TGFB2/TGFB3/TMEM119/TNF…	73
BP	GO:0030199	collagen fibril organization	27/652	62/18800	2.01432e-23	1.76454e-20	1.2599e-20	ADAMTS12/ADAMTS2/ADAMTS7/AEBP1/COL11A1/COL12A1/COL14A1/COL1A1/COL1A2/COL2A1/COL3A1/COL5A1/COL5A2/CYP1B1/DDR2/EFEMP2/EMILIN1/FOXC2/GREM1/LOX/LOXL1/LOXL4/LUM/MMP11/PXDN/SFRP2/TGFB2	27
BP	GO:0001649	osteoblast differentiation	43/652	241/18800	5.76771e-19	4.21043e-16	3.00629e-16	ALPL/BMP6/CCL3/CCN1/CCN4/CHRD/CLEC5A/COL1A1/COL6A1/CTHRC1/CYP24A1/DDR2/FBN2/FGF2/GLI1/GLI2/GLI3/GREM1/HGF/IGF1/IGFBP5/IL6/ITGA11/LOX/MRC2/NOG/PENK/PRKD1/PTH1R/PTHLH/SCUBE3/SEMA7A/SFRP1/SFRP2/SMO/SNAI2/SPP1/TMEM119/TNFAIP6/TNN/TWIST1/TWIST2/VCAN	43
BP	GO:0051216	cartilage development	34/652	195/18800	6.0464e-15	3.78332e-12	2.70133e-12	ADAMTS12/ADAMTS7/BGN/BMP6/CCN1/CCN2/CCN4/CHRDL2/CHST11/COL11A1/COL1A1/COL2A1/COL3A1/CTSK/CYTL1/EFEMP1/EPYC/EVC/FGF2/GHR/GLI3/GREM1/MATN3/MGP/MMP13/NOG/OSR1/PRRX1/PTH1R/PTHLH/ROR2/SFRP2/SNAI2/SULF1	34
BP	GO:0061448	connective tissue development	39/652	260/18800	1.0722e-14	5.87027e-12	4.19144e-12	ADAMTS12/ADAMTS7/BGN/BMP6/CCN1/CCN2/CCN4/CHRDL2/CHST11/COL11A1/COL1A1/COL2A1/COL3A1/COL5A1/CTSK/CYTL1/EBF2/EFEMP1/EPYC/EVC/FGF2/FOXC2/GHR/GLI3/GREM1/LOX/MATN3/MGP/MMP13/NOG/OSR1/PDGFRB/PRRX1/PTH1R/PTHLH/ROR2/SFRP2/SNAI2/SULF1	39
BP	GO:0042698	ovulation cycle	21/652	70/18800	1.25298e-14	6.09783e-12	4.35392e-12	A2M/ADAMTS1/AXL/CYP1B1/EREG/HAS2/INHBA/MMP19/MMP2/OXTR/PDGFRA/PTPRN/PTX3/RETN/SERPINF1/SLIT2/SLIT3/TGFB2/TGFB3/TIMP4/TNFAIP6	21
BP	GO:0050673	epithelial cell proliferation	51/652	443/18800	4.99095e-14	2.04691e-11	1.46151e-11	AGTR1/AKT3/BMP6/C5AR1/CD109/COL8A1/COL8A2/CXCL12/CYP7B1/EGR3/EREG/FAP/FGF1/FGF2/FGF7/FGFR1/FGL1/GLI1/GPC3/HAS2/HGF/HPN/IGF1/IGFBP5/IL6/LAMC1/MMP14/NGFR/NOG/NR4A3/NRP2/OSR1/PRKD1/PTPRN/SERPINF1/SFRP1/SFRP2/SMO/SNAI2/SPARC/SULF1/TBX1/TGFB2/THBS1/THBS4/TIE1/TWIST1/VEGFD/VIP/VSTM4/WNT2	51
BP	GO:0032963	collagen metabolic process	24/652	101/18800	5.14063e-14	2.04691e-11	1.46151e-11	ADAMTS2/CCN2/COL1A1/COL1A2/COL5A1/CTSK/CYGB/EMILIN1/F2R/FAP/IL6/MMP1/MMP11/MMP13/MMP14/MMP16/MMP17/MMP19/MMP2/MMP23B/MRC2/PDGFRB/PRTN3/TGFB3	24
BP	GO:0048705	skeletal system morphogenesis	35/652	228/18800	1.26558e-13	4.33454e-11	3.09491e-11	ALPL/BMP6/CCN2/CHST11/COL11A1/COL1A1/COL2A1/COL3A1/FBN2/FGFR1/FOXC2/GHR/GLI3/GREM1/HAS2/HOXA9/MGP/MMP13/MMP14/MMP16/MMP2/NOG/OSR1/PAPPA2/PDGFRA/PRRX1/ROR2/SFRP1/SFRP2/SFRP4/TBX1/TCF15/TGFB3/TMEM119/TWIST1	35
BP	GO:0031589	cell-substrate adhesion	45/652	364/18800	1.28651e-13	4.33454e-11	3.09491e-11	ACTN2/ADAMTS12/ANTXR1/APOD/AXL/CCDC80/CCN1/CCN2/CD36/COL16A1/COL1A1/COL26A1/COL3A1/COL8A1/CORO2B/DLC1/EFEMP2/EGFLAM/EMILIN1/FBLN1/FBLN2/FBLN5/FN1/GREM1/HAS2/ITGA11/ITGBL1/JAM3/LAMC1/LAMC3/LYVE1/MMP14/NDNF/NID2/NTNG2/PDPN/PHLDB2/PLAU/SERPINE1/SFRP1/SPOCK1/THBS1/THY1/TNN/VTN	45
BP	GO:0097529	myeloid leukocyte migration	35/652	229/18800	1.44596e-13	4.36956e-11	3.11992e-11	AZU1/C5AR1/CALCA/CCL13/CCL23/CCL3/CCL7/CD177/CSF1R/CTSG/CXCL12/CXCL6/CXCL8/DUSP1/EMILIN1/FPR2/GREM1/IL1A/IL1R1/IL6/JAM3/MMP14/PRTN3/RARRES2/ROR2/SERPINE1/SLAMF8/SLIT2/TGFB2/THBS1/THBS4/TNFAIP6/TREM1/TREM2/VEGFD	35
BP	GO:0022617	extracellular matrix disassembly	19/652	62/18800	1.49643e-13	4.36956e-11	3.11992e-11	ADAMTS4/ADAMTS5/CMA1/CTSG/CTSK/DDR2/ELANE/FAP/HPN/IL6/KLK5/LAMC1/MMP1/MMP11/MMP13/MMP14/MMP19/MMP2/PDPN	19
BP	GO:0050920	regulation of chemotaxis	34/652	225/18800	4.53202e-13	1.24064e-10	8.85831e-11	ADGRA2/AZU1/C5AR1/CCL3/CCL7/CSF1R/CXCL12/CXCL8/DUSP1/ELANE/FGF1/FGF2/FGFR1/FPR2/GREM1/IL6/JAM3/PDGFRA/PDGFRB/PLXNA4/PRKD1/RARRES2/SEMA5B/SEMA6B/SEMA7A/SERPINE1/SLAMF8/SLIT2/SUCNR1/THBS1/THBS4/TNFAIP6/TREM2/VEGFD	34
BP	GO:0045667	regulation of osteoblast differentiation	26/652	136/18800	1.06684e-12	2.74869e-10	1.96259e-10	BMP6/CCN1/CCN4/CHRD/CTHRC1/DDR2/FBN2/FGF2/GLI1/GLI3/GREM1/HGF/IGF1/IGFBP5/IL6/NOG/PRKD1/SCUBE3/SFRP1/SFRP2/SNAI2/TMEM119/TNFAIP6/TNN/TWIST1/TWIST2	26
BP	GO:0110148	biomineralization	29/652	172/18800	1.47114e-12	3.57976e-10	2.55599e-10	AHSG/ALPL/BMP6/CCL3/CCN1/COL1A1/COL1A2/DDR2/FAM20A/FBLN7/FBN2/GPC3/GREM1/IGF1/LOX/MGP/MMP13/OMD/OSR1/PTH1R/PTHLH/ROR2/SLC24A3/SPP1/TBX1/TGFB3/TMEM119/TWIST1/WNT6	29
BP	GO:0010466	negative regulation of peptidase activity	36/652	262/18800	1.69313e-12	3.9031e-10	2.78686e-10	A2M/AHSG/ANOS1/ANXA8/ANXA8L1/BIRC7/C3/CD109/COL6A3/COL7A1/CPAMD8/CST1/CST2/CST6/GPC3/HGF/LCN1/NGF/PI15/PI16/RECK/SERPINA3/SERPINA5/SERPINA9/SERPIND1/SERPINE1/SERPINF1/SERPING1/SFRP2/SPOCK1/TFPI2/THBS1/TIMP2/TIMP3/TIMP4/VTN	36
BP	GO:0060348	bone development	33/652	225/18800	2.34752e-12	5.14106e-10	3.67077e-10	ADAMTS12/ADAMTS7/ALPL/BGN/BMP6/CCN4/COL1A1/COL2A1/COL3A1/DCHS1/DDR2/EPYC/EVC/FBN1/GHR/GLI3/GPR68/GREM1/HAS2/IGF1/LOX/LRRC17/MMP13/MMP14/MMP16/PAPPA2/SFRP2/SFRP4/SULF1/TGFB3/THPO/TMEM119/TWIST1	33
BP	GO:0060326	cell chemotaxis	39/652	315/18800	5.49261e-12	1.1456e-09	8.17973e-10	ACKR3/AGTR1/AZU1/C5AR1/CALCA/CCL13/CCL23/CCL3/CCL7/CSF1R/CTSG/CXCL12/CXCL6/CXCL8/CYP7B1/DUSP1/EGR3/FGF1/FGF2/FGFR1/FPR2/GREM1/HGF/IL6/JAM3/LOX/PDGFRA/PDGFRB/PRKD1/RARRES2/SERPINE1/SLAMF8/SLIT2/TGFB2/THBS1/THBS4/TNFAIP6/TREM1/VEGFD	39
BP	GO:0033002	muscle cell proliferation	33/652	233/18800	6.26059e-12	1.22694e-09	8.76051e-10	ADAMTS1/ADIPOQ/APOD/CCN4/EFEMP2/ELANE/ELN/EREG/FGF2/FOXC2/GLI1/IGF1/IGFBP3/IGFBP5/IL6/KCNK2/MMP2/NOG/NOTCH3/NOX1/NPR1/NPR3/NR4A3/OGN/PDGFRB/RBP4/TAFA5/TENM4/TGFB2/TGFB3/THBS1/VIP/WNT2	33
BP	GO:0031214	biomineral tissue development	28/652	170/18800	6.44285e-12	1.22694e-09	8.76051e-10	AHSG/ALPL/BMP6/CCL3/CCN1/COL1A1/COL1A2/DDR2/FAM20A/FBN2/GPC3/GREM1/IGF1/LOX/MGP/MMP13/OMD/OSR1/PTH1R/PTHLH/ROR2/SLC24A3/SPP1/TBX1/TGFB3/TMEM119/TWIST1/WNT6	28
BP	GO:0052547	regulation of peptidase activity	48/652	456/18800	7.58186e-12	1.38369e-09	9.87969e-10	A2M/AHSG/ANOS1/ANTXR1/ANXA8/ANXA8L1/BIRC7/C3/CCN1/CCN2/CD109/COL6A3/COL7A1/CPAMD8/CST1/CST2/CST6/DLC1/F2R/FBLN1/FN1/GPC3/HGF/LAPTM5/LCN1/NGF/NGFR/NLRP3/PCOLCE/PCOLCE2/PI15/PI16/RECK/SERPINA3/SERPINA5/SERPINA9/SERPIND1/SERPINE1/SERPINF1/SERPING1/SFRP2/SPOCK1/TFPI2/THBS1/TIMP2/TIMP3/TIMP4/VTN	48
BP	GO:0007409	axonogenesis	46/652	430/18800	1.2066e-11	2.11397e-09	1.5094e-09	ANOS1/BOC/BRSK1/CDH11/CDH2/CHL1/CNTN4/CNTNAP1/CSF1R/CXCL12/DCLK1/EDNRA/EFNB3/FLRT2/FN1/GFRA3/GLI2/GLI3/ISLR2/LAMA1/LAMA2/MAP2/NCAM1/NDN/NEFH/NGF/NGFR/NOG/NOTCH3/NRP2/NTNG2/PLPPR4/PLXNA4/RELN/RND2/SEMA5B/SEMA6B/SEMA7A/SLIT2/SLIT3/SMO/SPP1/THY1/TNN/UCHL1/VSTM2L	46
BP	GO:0061564	axon development	49/652	479/18800	1.28442e-11	2.16375e-09	1.54494e-09	ANOS1/APOD/BOC/BRSK1/CDH11/CDH2/CHL1/CNTN4/CNTNAP1/CSF1R/CXCL12/DCLK1/EDNRA/EFNB3/FLRT2/FN1/GFRA3/GLI2/GLI3/ISLR2/LAMA1/LAMA2/MAP2/MMP2/NCAM1/NDN/NEFH/NGF/NGFR/NOG/NOTCH3/NRP2/NTNG2/PLPPR4/PLXNA4/RELN/RND2/RTN4RL2/SEMA5B/SEMA6B/SEMA7A/SLIT2/SLIT3/SMO/SPP1/THY1/TNN/UCHL1/VSTM2L	49
BP	GO:0045765	regulation of angiogenesis	40/652	345/18800	2.33019e-11	3.71449e-09	2.65219e-09	ADAM12/ADAMTS1/ADGRA2/AKT3/C3/C5AR1/CMA1/COL4A2/CXCL8/CYP1B1/DCN/EMILIN1/FGF1/FGF2/FOXC2/GREM1/HGF/IL1A/IL6/ISM1/NPR1/PRKD1/PTGIS/RECK/SERPINE1/SERPINF1/SFRP1/SFRP2/SPARC/STAB1/SULF1/TAFA5/TGFB2/THBS1/THBS2/THBS4/TIE1/TNN/TWIST1/VEGFD	40
BP	GO:0060485	mesenchyme development	37/652	301/18800	2.40587e-11	3.71449e-09	2.65219e-09	ACTA1/CDH2/COL1A1/DCHS1/DLL3/EDNRA/FGF19/FGFR1/FN1/FOXC2/GREM1/HAS2/HEYL/HGF/HPN/IL6/NOG/NRP2/OSR1/PDGFRB/PDPN/PHLDB1/PHLDB2/SEMA5B/SEMA6B/SEMA7A/SFRP1/SFRP2/SMO/SNAI2/TBX1/TCF15/TGFB2/TGFB3/TWIST1/VASN/WNT2	37
BP	GO:0030282	bone mineralization	23/652	121/18800	2.45937e-11	3.71449e-09	2.65219e-09	AHSG/ALPL/BMP6/CCL3/CCN1/COL1A2/DDR2/FBN2/GPC3/GREM1/IGF1/LOX/MGP/MMP13/OMD/OSR1/PTH1R/PTHLH/ROR2/SLC24A3/TGFB3/TMEM119/TWIST1	23
BP	GO:0001706	endoderm formation	16/652	55/18800	3.08541e-11	4.5047e-09	3.21641e-09	COL11A1/COL12A1/COL4A2/COL5A1/COL5A2/COL6A1/COL7A1/COL8A1/DKK1/DUSP1/FN1/INHBA/MMP14/MMP2/NOG/VTN	16
BP	GO:0040013	negative regulation of locomotion	43/652	396/18800	3.55215e-11	5.01884e-09	3.58351e-09	ADIPOQ/ADORA3/APOD/CHRD/COL3A1/CXCL12/CYGB/CYP1B1/DCN/DLC1/DPYSL3/DUSP1/ELANE/EMILIN1/FBLN1/FGF2/GREM1/HAS1/IGFBP3/IGFBP5/IL24/MEOX2/NGFR/NOG/PHLDB2/PODN/RECK/SEMA5B/SEMA6B/SEMA7A/SERPINE1/SERPINF1/SFRP1/SFRP2/SLAMF8/SLIT2/SULF1/TAFA5/THBS1/THY1/TIE1/TNFAIP6/TNN	43
BP	GO:1901342	regulation of vasculature development	40/652	351/18800	3.9821e-11	5.3917e-09	3.84973e-09	ADAM12/ADAMTS1/ADGRA2/AKT3/C3/C5AR1/CMA1/COL4A2/CXCL8/CYP1B1/DCN/EMILIN1/FGF1/FGF2/FOXC2/GREM1/HGF/IL1A/IL6/ISM1/NPR1/PRKD1/PTGIS/RECK/SERPINE1/SERPINF1/SFRP1/SFRP2/SPARC/STAB1/SULF1/TAFA5/TGFB2/THBS1/THBS2/THBS4/TIE1/TNN/TWIST1/VEGFD	40
BP	GO:0050678	regulation of epithelial cell proliferation	42/652	382/18800	4.06224e-11	5.3917e-09	3.84973e-09	AGTR1/AKT3/BMP6/C5AR1/CD109/CXCL12/CYP7B1/EGR3/EREG/FGF1/FGF2/FGF7/FGFR1/GLI1/GPC3/HAS2/HPN/IGF1/LAMC1/NGFR/NOG/NR4A3/NRP2/OSR1/PRKD1/PTPRN/SERPINF1/SFRP1/SFRP2/SMO/SNAI2/SPARC/SULF1/TBX1/TGFB2/THBS1/THBS4/TIE1/TWIST1/VEGFD/VIP/WNT2	42
BP	GO:0050900	leukocyte migration	42/652	384/18800	4.79958e-11	6.06614e-09	4.33129e-09	APOD/AZU1/C5AR1/CALCA/CCL13/CCL23/CCL3/CCL7/CD177/CSF1R/CTSG/CXCL12/CXCL6/CXCL8/CYP7B1/DUSP1/ELANE/EMILIN1/FPR2/GREM1/IL1A/IL1R1/IL6/JAM3/LYVE1/MMP14/PRTN3/RARRES2/ROR2/SELE/SERPINE1/SLAMF8/SLIT2/TGFB2/THBS1/THBS4/THY1/TNFAIP6/TNFSF18/TREM1/TREM2/VEGFD	42
BP	GO:0010951	negative regulation of endopeptidase activity	33/652	251/18800	4.84737e-11	6.06614e-09	4.33129e-09	A2M/AHSG/ANOS1/ANXA8/ANXA8L1/BIRC7/C3/CD109/COL6A3/COL7A1/CPAMD8/CST1/CST2/CST6/HGF/LCN1/NGF/RECK/SERPINA3/SERPINA5/SERPINA9/SERPIND1/SERPINE1/SERPINF1/SERPING1/SFRP2/SPOCK1/TFPI2/THBS1/TIMP2/TIMP3/TIMP4/VTN	33
BP	GO:0022602	ovulation cycle process	15/652	49/18800	5.68036e-11	6.9111e-09	4.9346e-09	A2M/ADAMTS1/EREG/INHBA/MMP19/MMP2/PDGFRA/PTPRN/PTX3/RETN/SLIT2/SLIT3/TGFB2/TGFB3/TNFAIP6	15
BP	GO:0030574	collagen catabolic process	14/652	42/18800	6.8282e-11	8.08312e-09	5.77143e-09	ADAMTS2/CTSK/FAP/MMP1/MMP11/MMP13/MMP14/MMP16/MMP17/MMP19/MMP2/MMP23B/MRC2/PRTN3	14
BP	GO:2000027	regulation of animal organ morphogenesis	23/652	129/18800	9.57822e-11	1.10402e-08	7.8828e-09	CTHRC1/DACT1/DKK1/FGF1/FGF2/FGF7/FZD2/GPC3/GPC6/GREM1/HGF/NGFR/NOG/PRICKLE1/ROR2/RSPO3/SFRP1/SFRP2/SMO/SNAI2/SULF1/TBX1/WNT2	23
BP	GO:0048762	mesenchymal cell differentiation	32/652	244/18800	1.01961e-10	1.1451e-08	8.17615e-09	CDH2/COL1A1/EDNRA/FGF19/FGFR1/FN1/FOXC2/GREM1/HAS2/HEYL/HGF/HPN/IL6/NOG/NRP2/OSR1/PDPN/PHLDB1/PHLDB2/SEMA5B/SEMA6B/SEMA7A/SFRP1/SFRP2/SMO/SNAI2/TBX1/TGFB2/TGFB3/TWIST1/VASN/WNT2	32
BP	GO:0002685	regulation of leukocyte migration	30/652	218/18800	1.19054e-10	1.30364e-08	9.30816e-09	APOD/C5AR1/CCL3/CCL7/CSF1R/CXCL12/CXCL8/DUSP1/ELANE/EMILIN1/FPR2/GREM1/IL1A/IL1R1/IL6/JAM3/LYVE1/MMP14/RARRES2/SELE/SERPINE1/SLAMF8/SLIT2/THBS1/THBS4/THY1/TNFAIP6/TNFSF18/TREM2/VEGFD	30
BP	GO:0042060	wound healing	44/652	429/18800	1.35985e-10	1.45272e-08	1.03726e-08	ANXA8/AXL/CCN1/CCN4/CD109/CD36/COL1A1/COL3A1/COL5A1/CTSG/EREG/F13A1/F2R/F2RL3/FAP/FBLN1/FGF1/FGF2/FN1/FOXC2/GLI3/IGF1/IL1A/IL24/IL6/LOX/MMRN1/NDNF/NOG/PDGFRA/PDGFRB/PDPN/PHLDB2/PLAU/SERPIND1/SERPINE1/SERPING1/SLC11A1/TAFA5/TFPI2/TGFB2/TGFB3/THBS1/VTN	44
BP	GO:0050679	positive regulation of epithelial cell proliferation	29/652	211/18800	2.50899e-10	2.61652e-08	1.86822e-08	AGTR1/AKT3/BMP6/C5AR1/CXCL12/CYP7B1/EGR3/FGF1/FGF2/FGF7/FGFR1/HAS2/HPN/IGF1/LAMC1/NOG/NR4A3/NRP2/OSR1/PRKD1/PTPRN/SFRP1/SMO/TBX1/THBS4/TWIST1/VEGFD/VIP/WNT2	29
BP	GO:0035987	endodermal cell differentiation	14/652	46/18800	2.72513e-10	2.71274e-08	1.93693e-08	COL11A1/COL12A1/COL4A2/COL5A1/COL5A2/COL6A1/COL7A1/COL8A1/DKK1/FN1/INHBA/MMP14/MMP2/VTN	14
BP	GO:0085029	extracellular matrix assembly	14/652	46/18800	2.72513e-10	2.71274e-08	1.93693e-08	ANTXR1/COL1A2/COL3A1/EFEMP2/EMILIN1/FBLN5/HAS1/HAS2/LOX/NTNG2/PHLDB1/PHLDB2/PXDN/TIE1	14
BP	GO:0043410	positive regulation of MAPK cascade	47/652	491/18800	3.26558e-10	3.17849e-08	2.26948e-08	ACKR3/ADCYAP1/ADRA1B/AKAP12/ALKAL1/BIRC7/C5AR1/CCL13/CCL23/CCL3/CCL7/CCN2/CD36/CDH2/CSF1R/DKK1/DOK5/ELANE/F2R/FGF1/FGF19/FGF2/FGFR1/FPR2/GHR/HGF/IGF1/IGFBP6/IL11/IL1A/IL6/LAPTM5/NOX1/NOX4/OSM/PDGFRA/PDGFRB/ROR2/SEMA7A/SH3RF3/TBX1/TGFB2/TGFB3/THBS1/THPO/TNFAIP8L3/TREM2	47
BP	GO:0048771	tissue remodeling	26/652	174/18800	3.36907e-10	3.20794e-08	2.29051e-08	AXL/CALCA/CSF1R/CTHRC1/CTSK/DDR2/EDNRA/F2R/FOXC2/GREM1/HAMP/IGFBP5/IL1A/IL6/MMP14/MMP2/NOX4/PTH1R/RSPO3/SFRP1/SPP1/TF/TGFB3/THBS4/TIE1/TMEM119	26
BP	GO:2000146	negative regulation of cell motility	39/652	361/18800	3.45007e-10	3.21517e-08	2.29567e-08	ADIPOQ/ADORA3/APOD/CHRD/COL3A1/CXCL12/CYGB/CYP1B1/DCN/DLC1/DPYSL3/DUSP1/EMILIN1/FBLN1/FGF2/GREM1/HAS1/IGFBP3/IGFBP5/IL24/MEOX2/NGFR/NOG/PHLDB2/PODN/RECK/SERPINE1/SERPINF1/SFRP1/SFRP2/SLAMF8/SLIT2/SULF1/TAFA5/THBS1/THY1/TIE1/TNFAIP6/TNN	39
BP	GO:0030336	negative regulation of cell migration	38/652	346/18800	3.63304e-10	3.31515e-08	2.36705e-08	ADIPOQ/ADORA3/APOD/CHRD/COL3A1/CXCL12/CYGB/CYP1B1/DCN/DLC1/DPYSL3/DUSP1/EMILIN1/FGF2/GREM1/HAS1/IGFBP3/IGFBP5/IL24/MEOX2/NGFR/NOG/PHLDB2/PODN/RECK/SERPINE1/SERPINF1/SFRP1/SFRP2/SLAMF8/SLIT2/SULF1/TAFA5/THBS1/THY1/TIE1/TNFAIP6/TNN	38
BP	GO:0042742	defense response to bacterium	39/652	364/18800	4.39943e-10	3.93255e-08	2.80789e-08	ADAMTS5/AZU1/C5AR1/CD36/CLEC4E/COLEC12/CRP/CTSG/CXCL6/ELANE/EMILIN1/FPR2/HAMP/HP/IGHG4/IGHV1-58/IGHV1-69D/IGHV2-26/IGHV2-70D/IGHV3-13/IGHV4-61/IGHV5-10-1/IGHV6-1/IGLC7/IGLL1/IL6/IL7R/KLK5/MPO/PRKD1/RARRES2/SERPINE1/SLAMF8/SLC11A1/SPON2/STAB1/TF/TREM1/TREM2	39
BP	GO:0001655	urogenital system development	38/652	352/18800	5.95885e-10	5.21996e-08	3.72711e-08	ADAMTS1/ADAMTS16/ADIPOQ/AGTR1/AKR1B1/BICC1/BMP6/CYP7B1/DCHS1/EDNRA/FBN1/FGF1/FGF2/FOXC2/GLI1/GLI2/GLI3/GLIS2/GPC3/GREB1L/GREM1/HAS2/HEYL/MMP17/MMP2/NOG/NOTCH3/OSR1/PDGFRA/PDGFRB/RBP4/SERPINF1/SFRP1/SLIT2/SMO/SULF1/TGFB2/WNT6	38
BP	GO:0051271	negative regulation of cellular component movement	39/652	369/18800	6.55385e-10	5.6286e-08	4.01888e-08	ADIPOQ/ADORA3/APOD/CHRD/COL3A1/CXCL12/CYGB/CYP1B1/DCN/DLC1/DPYSL3/DUSP1/EMILIN1/FBLN1/FGF2/GREM1/HAS1/IGFBP3/IGFBP5/IL24/MEOX2/NGFR/NOG/PHLDB2/PODN/RECK/SERPINE1/SERPINF1/SFRP1/SFRP2/SLAMF8/SLIT2/SULF1/TAFA5/THBS1/THY1/TIE1/TNFAIP6/TNN	39
BP	GO:1903053	regulation of extracellular matrix organization	14/652	50/18800	9.37077e-10	7.89307e-08	5.63574e-08	AEBP1/ANTXR1/DDR2/EFEMP2/EMILIN1/FAP/HAS2/IL6/PDPN/PHLDB1/PHLDB2/TCF15/TIE1/ZNF469	14
BP	GO:0072001	renal system development	35/652	312/18800	1.03274e-09	8.42774e-08	6.0175e-08	ADAMTS1/ADAMTS16/ADIPOQ/AGTR1/AKR1B1/BICC1/BMP6/DCHS1/EDNRA/FBN1/FGF1/FGF2/FOXC2/GLI2/GLI3/GLIS2/GPC3/GREB1L/GREM1/HAS2/HEYL/MMP17/NOG/NOTCH3/OSR1/PDGFRA/PDGFRB/RBP4/SERPINF1/SFRP1/SLIT2/SMO/SULF1/TGFB2/WNT6	35
BP	GO:0048660	regulation of smooth muscle cell proliferation	25/652	170/18800	1.03904e-09	8.42774e-08	6.0175e-08	ADAMTS1/ADIPOQ/APOD/CCN4/EFEMP2/ELANE/ELN/EREG/FGF2/IGF1/IGFBP3/IGFBP5/IL6/MMP2/NOTCH3/NOX1/NPR1/NPR3/NR4A3/OGN/PDGFRB/TAFA5/TGFB3/THBS1/VIP	25
BP	GO:0007492	endoderm development	17/652	78/18800	1.07802e-09	8.58497e-08	6.12976e-08	COL11A1/COL12A1/COL4A2/COL5A1/COL5A2/COL6A1/COL7A1/COL8A1/DKK1/DUSP1/FN1/INHBA/LAMC1/MMP14/MMP2/NOG/VTN	17
BP	GO:0003007	heart morphogenesis	31/652	254/18800	1.21586e-09	9.42002e-08	6.726e-08	ADAMTS1/ANKRD1/CCN1/COL11A1/COL2A1/COL5A1/CPE/DCHS1/DKK1/DLC1/EDNRA/ELN/FLRT2/FOXC2/FZD2/HAS2/HEG1/HEYL/NOG/NPY1R/NRP2/RBP4/SFRP2/SLIT2/SLIT3/SMO/SNAI2/TBX1/TGFB2/TWIST1/WNT2	31
BP	GO:0090287	regulation of cellular response to growth factor stimulus	35/652	314/18800	1.22589e-09	9.42002e-08	6.726e-08	ADAMTS12/ADGRA2/CCN1/CD109/CHRD/CHRDL1/CHST11/DCN/DKK1/DOK5/EMILIN1/FBN1/FBN2/FGF1/FGF2/FGFR1/FSTL1/GPC3/GREM1/HTRA3/LOX/LTBP1/NGFR/NOG/SCUBE3/SFRP1/SFRP2/SFRP4/SLIT2/SULF1/TGFB3/THBS1/TNFAIP6/VASN/VTN	35
BP	GO:0061138	morphogenesis of a branching epithelium	26/652	185/18800	1.30991e-09	9.89209e-08	7.06306e-08	ADAMTS16/DCHS1/EDNRA/FGF1/FGF2/FGF7/FOXC2/GLI2/GLI3/GPC3/GREB1L/GREM1/HGF/LAMA1/MMP14/NOG/RSPO3/SFRP1/SFRP2/SLIT2/SMO/SNAI2/SULF1/TIE1/WNT2/WNT6	26
BP	GO:0048659	smooth muscle cell proliferation	25/652	173/18800	1.50938e-09	1.12052e-07	8.00067e-08	ADAMTS1/ADIPOQ/APOD/CCN4/EFEMP2/ELANE/ELN/EREG/FGF2/IGF1/IGFBP3/IGFBP5/IL6/MMP2/NOTCH3/NOX1/NPR1/NPR3/NR4A3/OGN/PDGFRB/TAFA5/TGFB3/THBS1/VIP	25
BP	GO:0006959	humoral immune response	35/652	317/18800	1.58071e-09	1.14515e-07	8.17647e-08	A2M/AZU1/C1R/C1S/C3/C7/CCL13/CRP/CTSG/CXCL6/CXCL8/ELANE/FCN1/IGHG4/IGHV1-58/IGHV1-69D/IGHV2-26/IGHV2-70D/IGHV3-13/IGHV4-61/IGHV5-10-1/IGHV6-1/IGLC7/IGLL1/IL6/KLK5/PRTN3/RARRES2/SERPING1/SLC11A1/SPON2/TF/TREM1/TREM2/VSIG4	35
BP	GO:0008037	cell recognition	29/652	228/18800	1.59484e-09	1.14515e-07	8.17647e-08	CADM1/CD36/CNTN4/COLEC12/CRP/EFNB3/FCN1/FOLR2/IGHG4/IGHV1-58/IGHV1-69D/IGHV2-26/IGHV2-70D/IGHV3-13/IGHV4-61/IGHV5-10-1/IGHV6-1/IGLC7/IGLL1/NDN/NTM/PAEP/PTX3/SPON2/TNN/TREM2/TUB/VCAN/VSTM2L	29
BP	GO:0001822	kidney development	34/652	303/18800	1.78135e-09	1.25298e-07	8.94641e-08	ADAMTS1/ADAMTS16/ADIPOQ/AGTR1/AKR1B1/BICC1/BMP6/DCHS1/EDNRA/FBN1/FGF1/FGF2/FOXC2/GLI2/GLI3/GLIS2/GPC3/GREB1L/GREM1/HAS2/HEYL/MMP17/NOG/NOTCH3/OSR1/PDGFRA/PDGFRB/SERPINF1/SFRP1/SLIT2/SMO/SULF1/TGFB2/WNT6	34
BP	GO:0045861	negative regulation of proteolysis	37/652	350/18800	1.80223e-09	1.25298e-07	8.94641e-08	A2M/AHSG/ANOS1/ANXA8/ANXA8L1/BIRC7/C3/CD109/COL6A3/COL7A1/CPAMD8/CST1/CST2/CST6/GAS1/GPC3/HGF/LCN1/NGF/PI15/PI16/RECK/SERPINA3/SERPINA5/SERPINA9/SERPIND1/SERPINE1/SERPINF1/SERPING1/SFRP2/SPOCK1/TFPI2/THBS1/TIMP2/TIMP3/TIMP4/VTN	37
BP	GO:0006910	phagocytosis, recognition	19/652	102/18800	1.91107e-09	1.30789e-07	9.33847e-08	CD36/COLEC12/CRP/FCN1/IGHG4/IGHV1-58/IGHV1-69D/IGHV2-26/IGHV2-70D/IGHV3-13/IGHV4-61/IGHV5-10-1/IGHV6-1/IGLC7/IGLL1/PTX3/SPON2/TREM2/TUB	19
BP	GO:0010810	regulation of cell-substrate adhesion	28/652	217/18800	2.20249e-09	1.48414e-07	1.05969e-07	APOD/CCDC80/CCN1/CD36/COL16A1/COL1A1/COL26A1/COL8A1/CORO2B/DLC1/EFEMP2/EGFLAM/EMILIN1/FBLN1/FBLN2/FN1/GREM1/HAS2/MMP14/NDNF/PDPN/PHLDB2/PLAU/SERPINE1/SFRP1/SPOCK1/THBS1/THY1	28
BP	GO:0007369	gastrulation	26/652	190/18800	2.34242e-09	1.55452e-07	1.10994e-07	ADIPOQ/COL11A1/COL12A1/COL4A2/COL5A1/COL5A2/COL6A1/COL7A1/COL8A1/DKK1/DUSP1/FN1/FOXC2/GPC3/INHBA/MMP14/MMP2/NOG/NR4A3/OSR1/PHLDB1/PHLDB2/SFRP1/SFRP2/TENM4/VTN	26
BP	GO:0034329	cell junction assembly	41/652	420/18800	2.56483e-09	1.67671e-07	1.19719e-07	ACTN2/APOD/CDH11/CDH19/CDH2/CLDN11/CLDN6/CLSTN2/CNTNAP1/COL16A1/CORO2B/CTNND2/DCHS1/DKK1/DLC1/DNER/EPB41L3/FLRT2/FN1/GPC6/GREM1/HEG1/JAM3/LAMC1/LRRN1/MMP14/MPDZ/NLGN4X/NLGN4Y/NRXN2/NTNG2/OXTR/PCDHB5/PHLDB2/SFRP1/SNAI2/SRPX2/SYNDIG1/THBS1/THBS2/THY1	41
BP	GO:0051346	negative regulation of hydrolase activity	38/652	371/18800	2.63717e-09	1.69865e-07	1.21285e-07	A2M/AHSG/ANOS1/ANXA8/ANXA8L1/BIRC7/C3/CD109/COL6A3/COL7A1/CPAMD8/CST1/CST2/CST6/GPC3/HGF/LCN1/NGF/PI15/PI16/PTX3/RECK/SERPINA3/SERPINA5/SERPINA9/SERPIND1/SERPINE1/SERPINF1/SERPING1/SFRP2/SPOCK1/TFPI2/TGFB2/THBS1/TIMP2/TIMP3/TIMP4/VTN	38
BP	GO:0006909	phagocytosis	34/652	310/18800	3.22345e-09	2.04619e-07	1.461e-07	ADIPOQ/AHSG/AXL/AZU1/C3/CD36/CD93/COLEC12/CRP/ELANE/FCN1/FPR2/IGHG4/IGHV1-58/IGHV1-69D/IGHV2-26/IGHV2-70D/IGHV3-13/IGHV4-61/IGHV5-10-1/IGHV6-1/IGLC7/IGLL1/PLD4/PLPP4/PRTN3/PTX3/RAB31/SLC11A1/SPON2/SRPX/THBS1/TREM2/TUB	34
BP	GO:0006956	complement activation	21/652	131/18800	4.66567e-09	2.91937e-07	2.08447e-07	A2M/C1R/C1S/C3/C7/CRP/FCN1/IGHG4/IGHV1-58/IGHV1-69D/IGHV2-26/IGHV2-70D/IGHV3-13/IGHV4-61/IGHV5-10-1/IGHV6-1/IGLC7/IGLL1/SERPING1/TREM2/VSIG4	21
BP	GO:0001763	morphogenesis of a branching structure	26/652	199/18800	6.33381e-09	3.90734e-07	2.78988e-07	ADAMTS16/DCHS1/EDNRA/FGF1/FGF2/FGF7/FOXC2/GLI2/GLI3/GPC3/GREB1L/GREM1/HGF/LAMA1/MMP14/NOG/RSPO3/SFRP1/SFRP2/SLIT2/SMO/SNAI2/SULF1/TIE1/WNT2/WNT6	26
BP	GO:0070371	ERK1 and ERK2 cascade	35/652	335/18800	6.76437e-09	4.11499e-07	2.93815e-07	ACKR3/ADCYAP1/ADIPOQ/AKAP12/ALKAL1/C5AR1/CCL13/CCL23/CCL3/CCL7/CCN1/CCN2/CD36/CSF1R/DUSP9/EMILIN1/F2R/FBLN1/FGF1/FGF19/FGF2/FN1/FPR2/IGF1/IL1A/NOX4/OXTR/PDGFRA/PDGFRB/SEMA7A/TF/THPO/TIMP3/TNFAIP8L3/TREM2	35
BP	GO:0002062	chondrocyte differentiation	19/652	110/18800	7.10844e-09	4.26506e-07	3.0453e-07	ADAMTS12/ADAMTS7/BMP6/CCN2/CCN4/CHST11/COL11A1/COL2A1/COL3A1/CYTL1/EFEMP1/GLI3/GREM1/OSR1/PTH1R/PTHLH/SFRP2/SNAI2/SULF1	19
BP	GO:0071772	response to BMP	24/652	173/18800	7.34438e-09	4.28912e-07	3.06248e-07	ADAMTS12/ADAMTS7/BMP6/CCN1/CHRD/CHRDL1/COL2A1/DKK1/FBN1/FSTL1/GPC3/GREM1/HEYL/HTRA3/NOG/ROR2/SCUBE3/SFRP1/SFRP2/SFRP4/SULF1/TGFB2/TGFB3/TNFAIP6	24
BP	GO:0071773	cellular response to BMP stimulus	24/652	173/18800	7.34438e-09	4.28912e-07	3.06248e-07	ADAMTS12/ADAMTS7/BMP6/CCN1/CHRD/CHRDL1/COL2A1/DKK1/FBN1/FSTL1/GPC3/GREM1/HEYL/HTRA3/NOG/ROR2/SCUBE3/SFRP1/SFRP2/SFRP4/SULF1/TGFB2/TGFB3/TNFAIP6	24
BP	GO:0060537	muscle tissue development	39/652	405/18800	9.24573e-09	5.32846e-07	3.80458e-07	ACTA1/ACTN2/ANKRD1/CNTNAP1/COL11A1/COL3A1/DKK1/DNER/EDNRA/EFEMP2/ELN/FGF2/FOXC2/GLI1/GREM1/HAMP/HEG1/HEYL/IGF1/IGFBP5/KCNK2/LOX/MEOX2/MSC/NOG/NOX4/OSR1/PDGFRA/PDGFRB/PI16/RBP4/RGS4/SGCD/SMO/TBX1/TENM4/TGFB2/TWIST1/WNT2	39
BP	GO:0060541	respiratory system development	26/652	203/18800	9.66118e-09	5.49558e-07	3.92391e-07	ADAMTS2/ALDH1A3/CCN2/COL3A1/CRISPLD2/FGF1/FGF2/FGF7/GLI1/GLI2/GLI3/GPC3/HEG1/HSD11B1/IGFBP5/LAMA1/LOX/MMP14/MSC/NOG/PDGFRA/PDGFRB/PDPN/RBP4/TGFB3/WNT2	26
BP	GO:0007411	axon guidance	28/652	234/18800	1.19972e-08	6.72532e-07	4.80195e-07	ANOS1/BOC/CHL1/CNTN4/CSF1R/CXCL12/EDNRA/EFNB3/FLRT2/GFRA3/GLI2/GLI3/LAMA1/LAMA2/NCAM1/NGFR/NOG/NOTCH3/NRP2/PLXNA4/RELN/SEMA5B/SEMA6B/SEMA7A/SLIT2/SLIT3/SMO/VSTM2L	28
BP	GO:0052548	regulation of endopeptidase activity	40/652	426/18800	1.21301e-08	6.72532e-07	4.80195e-07	A2M/AHSG/ANOS1/ANXA8/ANXA8L1/BIRC7/C3/CCN1/CCN2/CD109/COL6A3/COL7A1/CPAMD8/CST1/CST2/CST6/DLC1/F2R/HGF/LAPTM5/LCN1/NGF/NGFR/NLRP3/RECK/SERPINA3/SERPINA5/SERPINA9/SERPIND1/SERPINE1/SERPINF1/SERPING1/SFRP2/SPOCK1/TFPI2/THBS1/TIMP2/TIMP3/TIMP4/VTN	40
BP	GO:0070372	regulation of ERK1 and ERK2 cascade	33/652	311/18800	1.25263e-08	6.85813e-07	4.89678e-07	ACKR3/ADCYAP1/ADIPOQ/AKAP12/ALKAL1/C5AR1/CCL13/CCL23/CCL3/CCL7/CCN1/CCN2/CD36/CSF1R/DUSP9/EMILIN1/F2R/FBLN1/FGF1/FGF19/FGF2/FN1/FPR2/IGF1/IL1A/NOX4/PDGFRA/PDGFRB/SEMA7A/THPO/TIMP3/TNFAIP8L3/TREM2	33
BP	GO:0007160	cell-matrix adhesion	28/652	235/18800	1.31828e-08	7.04157e-07	5.02776e-07	ACTN2/ADAMTS12/APOD/CCN2/CD36/COL16A1/COL3A1/CORO2B/DLC1/EFEMP2/EMILIN1/FBLN5/FN1/GREM1/ITGA11/ITGBL1/JAM3/LYVE1/MMP14/NID2/PHLDB2/PLAU/SERPINE1/SFRP1/THBS1/THY1/TNN/VTN	28
BP	GO:0097485	neuron projection guidance	28/652	235/18800	1.31828e-08	7.04157e-07	5.02776e-07	ANOS1/BOC/CHL1/CNTN4/CSF1R/CXCL12/EDNRA/EFNB3/FLRT2/GFRA3/GLI2/GLI3/LAMA1/LAMA2/NCAM1/NGFR/NOG/NOTCH3/NRP2/PLXNA4/RELN/SEMA5B/SEMA6B/SEMA7A/SLIT2/SLIT3/SMO/VSTM2L	28
BP	GO:0030595	leukocyte chemotaxis	28/652	236/18800	1.44774e-08	7.5716e-07	5.4062e-07	AZU1/C5AR1/CALCA/CCL13/CCL23/CCL3/CCL7/CSF1R/CTSG/CXCL12/CXCL6/CXCL8/CYP7B1/DUSP1/FPR2/GREM1/IL6/JAM3/RARRES2/SERPINE1/SLAMF8/SLIT2/TGFB2/THBS1/THBS4/TNFAIP6/TREM1/VEGFD	28
BP	GO:0030324	lung development	24/652	179/18800	1.45209e-08	7.5716e-07	5.4062e-07	ADAMTS2/CCN2/COL3A1/CRISPLD2/FGF1/FGF2/FGF7/GLI1/GLI2/GLI3/GPC3/HEG1/HSD11B1/IGFBP5/LAMA1/LOX/MMP14/NOG/PDGFRA/PDGFRB/PDPN/RBP4/TGFB3/WNT2	24
BP	GO:0090288	negative regulation of cellular response to growth factor stimulus	19/652	115/18800	1.51789e-08	7.82162e-07	5.58473e-07	ADAMTS12/ADGRA2/CHRD/CHRDL1/DCN/DKK1/EMILIN1/FBN1/FGF2/GREM1/HTRA3/NGFR/NOG/SFRP1/SFRP2/SLIT2/SULF1/THBS1/TNFAIP6	19
BP	GO:0050921	positive regulation of chemotaxis	21/652	140/18800	1.57687e-08	8.03103e-07	5.73424e-07	AZU1/C5AR1/CCL3/CCL7/CSF1R/CXCL12/CXCL8/FGF2/FGFR1/FPR2/IL6/PDGFRB/PRKD1/RARRES2/SERPINE1/SLIT2/SUCNR1/THBS1/THBS4/TREM2/VEGFD	21
BP	GO:0002687	positive regulation of leukocyte migration	21/652	141/18800	1.79361e-08	9.02992e-07	6.44746e-07	C5AR1/CCL3/CCL7/CSF1R/CXCL12/CXCL8/FPR2/IL1A/IL1R1/IL6/JAM3/LYVE1/MMP14/RARRES2/SERPINE1/THBS1/THBS4/THY1/TNFSF18/TREM2/VEGFD	21
BP	GO:0032496	response to lipopolysaccharide	34/652	333/18800	1.98292e-08	9.86955e-07	7.04697e-07	AKAP12/ALPL/ANKRD1/APOB/AXL/BMP6/CCL3/CD36/CSF2/CTSG/CXCL6/CXCL8/ELANE/F2R/FMO1/HAMP/IL1A/IL24/IL6/LOXL1/MPO/NLRP3/PCSK1/PENK/PTGER1/PTGFR/SELE/SERPINE1/SLC11A1/SPON2/THPO/TIMP4/TNFSF4/TREM2	34
BP	GO:0150063	visual system development	37/652	383/18800	2.05108e-08	1.00941e-06	7.20728e-07	ALDH1A3/BIRC7/BMP6/C3/CHRDL1/COL5A1/COL5A2/COL8A1/COL8A2/CPAMD8/CYP1B1/EFEMP1/FBN1/FBN2/FGF2/FOXC2/GLI3/INHBA/LAMA1/LAMC3/MEIS3/MEIS3P1/MFAP2/MFAP5/PDGFRA/PDGFRB/RBP4/SALL2/SERPINF1/TENM3/TGFB2/THY1/TUB/TWIST1/VSTM4/WNT2/WNT6	37
BP	GO:0030323	respiratory tube development	24/652	183/18800	2.24816e-08	1.09411e-06	7.81203e-07	ADAMTS2/CCN2/COL3A1/CRISPLD2/FGF1/FGF2/FGF7/GLI1/GLI2/GLI3/GPC3/HEG1/HSD11B1/IGFBP5/LAMA1/LOX/MMP14/NOG/PDGFRA/PDGFRB/PDPN/RBP4/TGFB3/WNT2	24
BP	GO:0010171	body morphogenesis	12/652	45/18800	2.7569e-08	1.32242e-06	9.44222e-07	COL1A1/CRISPLD1/CRISPLD2/DKK1/GPC3/MMP2/NOG/PDGFRA/PHLDB1/PHLDB2/TBX1/TGFB3	12
BP	GO:0002237	response to molecule of bacterial origin	35/652	354/18800	2.77768e-08	1.32242e-06	9.44222e-07	AKAP12/ALPL/ANKRD1/APOB/AXL/BMP6/C5AR1/CCL3/CD36/CSF2/CTSG/CXCL6/CXCL8/ELANE/F2R/FMO1/HAMP/IL1A/IL24/IL6/LOXL1/MPO/NLRP3/PCSK1/PENK/PTGER1/PTGFR/SELE/SERPINE1/SLC11A1/SPON2/THPO/TIMP4/TNFSF4/TREM2	35
BP	GO:0045669	positive regulation of osteoblast differentiation	15/652	74/18800	2.94223e-08	1.3857e-06	9.89402e-07	BMP6/CCN1/CCN4/CTHRC1/DDR2/FBN2/FGF2/GLI3/HGF/IGF1/IL6/PRKD1/SCUBE3/SFRP2/TMEM119	15
BP	GO:0048880	sensory system development	37/652	389/18800	3.0839e-08	1.43697e-06	1.02601e-06	ALDH1A3/BIRC7/BMP6/C3/CHRDL1/COL5A1/COL5A2/COL8A1/COL8A2/CPAMD8/CYP1B1/EFEMP1/FBN1/FBN2/FGF2/FOXC2/GLI3/INHBA/LAMA1/LAMC3/MEIS3/MEIS3P1/MFAP2/MFAP5/PDGFRA/PDGFRB/RBP4/SALL2/SERPINF1/TENM3/TGFB2/THY1/TUB/TWIST1/VSTM4/WNT2/WNT6	37
BP	GO:0006958	complement activation, classical pathway	18/652	108/18800	3.15267e-08	1.45355e-06	1.03785e-06	C1R/C1S/C3/C7/CRP/IGHG4/IGHV1-58/IGHV1-69D/IGHV2-26/IGHV2-70D/IGHV3-13/IGHV4-61/IGHV5-10-1/IGHV6-1/IGLC7/IGLL1/SERPING1/TREM2	18
BP	GO:0030178	negative regulation of Wnt signaling pathway	23/652	174/18800	3.79914e-08	1.73336e-06	1.23764e-06	APCDD1L/BICC1/CDH2/CTHRC1/DACT1/DKK1/DKK2/GLI1/GLI3/GPC3/GREM1/HIC1/IGFBP6/NOG/PRICKLE1/ROR2/SFRP1/SFRP2/SFRP4/SNAI2/TNN/TRABD2B/WIF1	23
BP	GO:0060349	bone morphogenesis	17/652	98/18800	4.11846e-08	1.85967e-06	1.32783e-06	ALPL/BMP6/COL1A1/COL2A1/COL3A1/GHR/GLI3/HAS2/MMP13/MMP14/MMP16/PAPPA2/SFRP2/SFRP4/TGFB3/TMEM119/TWIST1	17
BP	GO:0022612	gland morphogenesis	19/652	123/18800	4.68371e-08	2.09333e-06	1.49466e-06	CSF1R/CYP7B1/FGF1/FGF7/FGL1/GLI1/GLI3/HGF/HPN/IGFBP5/IL6/LAMA1/MMP2/NOG/SFRP1/SNAI2/SULF1/TGFB2/TGFB3	19
BP	GO:0001654	eye development	36/652	379/18800	4.9132e-08	2.17372e-06	1.55206e-06	ALDH1A3/BIRC7/BMP6/CHRDL1/COL5A1/COL5A2/COL8A1/COL8A2/CPAMD8/CYP1B1/EFEMP1/FBN1/FBN2/FGF2/FOXC2/GLI3/INHBA/LAMA1/LAMC3/MEIS3/MEIS3P1/MFAP2/MFAP5/PDGFRA/PDGFRB/RBP4/SALL2/SERPINF1/TENM3/TGFB2/THY1/TUB/TWIST1/VSTM4/WNT2/WNT6	36
BP	GO:0070374	positive regulation of ERK1 and ERK2 cascade	26/652	220/18800	5.14004e-08	2.25134e-06	1.60748e-06	ACKR3/ADCYAP1/AKAP12/ALKAL1/C5AR1/CCL13/CCL23/CCL3/CCL7/CCN2/CD36/CSF1R/F2R/FGF1/FGF19/FGF2/FPR2/IGF1/IL1A/NOX4/PDGFRA/PDGFRB/SEMA7A/THPO/TNFAIP8L3/TREM2	26
BP	GO:0002688	regulation of leukocyte chemotaxis	19/652	124/18800	5.35501e-08	2.32227e-06	1.65813e-06	C5AR1/CCL3/CCL7/CSF1R/CXCL12/CXCL8/DUSP1/FPR2/GREM1/IL6/JAM3/RARRES2/SERPINE1/SLAMF8/SLIT2/THBS1/THBS4/TNFAIP6/VEGFD	19
BP	GO:0090092	regulation of transmembrane receptor protein serine/threonine kinase signaling pathway	29/652	267/18800	5.77049e-08	2.47792e-06	1.76926e-06	BMP6/CCN1/CD109/CHRD/CHRDL1/CHST11/CILP/DKK1/EMILIN1/FBN1/FBN2/FSTL1/GPC3/GREM1/HTRA3/INHBA/LOX/LTBP1/NOG/SCUBE3/SFRP1/SFRP2/SFRP4/SULF1/TGFB2/TGFB3/THBS1/TNFAIP6/VASN	29
BP	GO:0002526	acute inflammatory response	18/652	113/18800	6.49756e-08	2.76304e-06	1.97284e-06	A2M/AHSG/ALOX5AP/C3/CD163/CRP/ELANE/FN1/HAMP/HP/IL1A/IL6/NLRP3/OSM/PTGER3/SERPINA3/TNFSF4/TREM1	18
BP	GO:0003206	cardiac chamber morphogenesis	19/652	126/18800	6.96994e-08	2.93542e-06	2.09592e-06	ADAMTS1/CCN1/COL11A1/CPE/EDNRA/FOXC2/FZD2/HEG1/HEYL/NOG/NRP2/RBP4/SFRP2/SLIT2/SLIT3/SMO/TBX1/TGFB2/WNT2	19
BP	GO:0007178	transmembrane receptor protein serine/threonine kinase signaling pathway	35/652	368/18800	7.31721e-08	3.05232e-06	2.17939e-06	BMP6/CCN1/CD109/CHRD/CHRDL1/CHST11/CILP/COL1A2/COL3A1/DKK1/EMILIN1/FBN1/FBN2/FSTL1/GPC3/GREM1/HTRA3/INHBA/LOX/LRRC32/LTBP1/LTBP2/NOG/ROR2/SCUBE3/SFRP1/SFRP2/SFRP4/SULF1/TF/TGFB2/TGFB3/THBS1/TNFAIP6/VASN	35
BP	GO:0071711	basement membrane organization	10/652	32/18800	7.59819e-08	3.13963e-06	2.24173e-06	CMA1/FLRT2/HMCN1/HPN/MMP11/NID2/NTNG2/PHLDB1/PHLDB2/PXDN	10
BP	GO:0048706	embryonic skeletal system development	19/652	127/18800	7.93505e-08	3.24818e-06	2.31924e-06	CHST11/COL11A1/COL1A1/COL2A1/EDNRA/FOXC2/GLI3/HOXA9/MMP14/MMP16/NOG/OSR1/PDGFRA/PRRX1/RBP4/SULF1/TBX1/TGFB3/TWIST1	19
BP	GO:0001819	positive regulation of cytokine production	41/652	475/18800	8.41522e-08	3.41284e-06	2.43681e-06	ADCYAP1/ADIPOQ/AKAP12/AZU1/C1QTNF3/C3/C5AR1/CADM1/CCL3/CD36/CLEC4E/CLEC5A/CSF1R/CSF2/CYP1B1/ELANE/EREG/F2R/FCN1/HEG1/HGF/IL1A/IL1R1/IL6/LAPTM5/LUM/NLRP3/NOX1/NR4A3/OSM/PAEP/PANX2/SEMA7A/SERPINE1/SLC11A1/SPON2/SULF1/THBS1/TNFSF4/TREM2/TWIST1	41
BP	GO:0097530	granulocyte migration	21/652	154/18800	8.61068e-08	3.46007e-06	2.47053e-06	C5AR1/CCL13/CCL23/CCL3/CCL7/CD177/CSF1R/CXCL6/CXCL8/IL1A/IL1R1/JAM3/PRTN3/RARRES2/SLAMF8/SLIT2/TGFB2/THBS1/THBS4/TNFAIP6/TREM1	21
BP	GO:0006029	proteoglycan metabolic process	15/652	80/18800	8.82794e-08	3.51513e-06	2.50984e-06	ADAMTS12/ADAMTS7/BGN/CHST11/CHST13/CHST3/CHSY3/COL11A1/COL2A1/CYTL1/DCN/EGFLAM/IGF1/NDNF/SULF1	15
BP	GO:0008217	regulation of blood pressure	23/652	183/18800	9.77811e-08	3.85839e-06	2.75493e-06	ADAMTS16/ADIPOQ/ADRA1B/AGTR1/AVPR1A/AVPR2/CALCA/CMA1/COL1A2/CORIN/CORO2B/CTSG/EDNRA/F2R/GUCY1A1/NOX1/NPR1/NPR3/NPY1R/OXTR/POMC/SUCNR1/UTS2R	23
BP	GO:0002548	monocyte chemotaxis	14/652	70/18800	1.01722e-07	3.95256e-06	2.82217e-06	CALCA/CCL13/CCL23/CCL3/CCL7/CTSG/CXCL12/DUSP1/FPR2/GREM1/IL6/SERPINE1/SLAMF8/SLIT2	14
BP	GO:0014812	muscle cell migration	17/652	104/18800	1.01972e-07	3.95256e-06	2.82217e-06	ADAMTS1/ADIPOQ/CCN4/CYP1B1/HAS2/IGF1/IGFBP3/IGFBP5/NR4A3/PDGFRB/PLAU/SERPINE1/SLIT2/SMO/TAFA5/THBS4/VTN	17
BP	GO:0042476	odontogenesis	19/652	130/18800	1.16139e-07	4.46218e-06	3.18605e-06	ADAMTS5/ALPL/COL1A1/COL1A2/FAM20A/GLI2/GLI3/INHBA/KLK5/NGFR/OSR1/PDGFRA/SERPINE1/SMO/TBX1/TGFB2/TGFB3/TWIST1/WNT6	19
BP	GO:0045785	positive regulation of cell adhesion	39/652	446/18800	1.24611e-07	4.74604e-06	3.38873e-06	AZU1/CCDC80/CCN1/CD36/CD70/CHRD/COL16A1/COL26A1/COL8A1/CTSG/CXCL12/EFEMP2/EFNB3/EGFLAM/EGR3/ELANE/EMILIN1/FBLN2/FN1/FOXC2/GLI2/GLI3/HAS2/IGF1/IL1A/IL6/IL7R/MMRN1/NDNF/NLRP3/NR4A3/PDPN/SELE/SFRP1/SFRP2/TGFB2/THY1/TNFSF18/TNFSF4	39
BP	GO:0060840	artery development	17/652	106/18800	1.3586e-07	5.12989e-06	3.6628e-06	AKT3/APOB/COL3A1/EDNRA/EFEMP2/FOXC2/GLI3/LOX/LOXL1/NGFR/NOG/NOTCH3/PDGFRB/PRICKLE1/PRRX1/TBX1/TGFB2	17
BP	GO:0072006	nephron development	20/652	145/18800	1.44084e-07	5.3939e-06	3.85131e-06	ADAMTS16/ADIPOQ/DCHS1/EDNRA/FGF1/FGF2/FOXC2/GLI3/GPC3/GREB1L/GREM1/HEYL/NOG/NOTCH3/OSR1/PDGFRA/PDGFRB/SMO/SULF1/WNT6	20
BP	GO:0014910	regulation of smooth muscle cell migration	15/652	83/18800	1.4699e-07	5.45606e-06	3.89568e-06	ADAMTS1/ADIPOQ/CCN4/CYP1B1/HAS2/IGF1/IGFBP3/IGFBP5/NR4A3/PDGFRB/PLAU/SERPINE1/SLIT2/TAFA5/VTN	15
BP	GO:0048568	embryonic organ development	39/652	449/18800	1.48479e-07	5.46502e-06	3.90209e-06	A2M/ALDH1A3/CCN1/CHST11/COL11A1/COL2A1/CSF2/CTHRC1/CXCL8/EDNRA/EFEMP1/FBN1/FBN2/FOXC2/FZD2/GLI1/GLI2/GLI3/HOXA9/HPN/MFAP2/MFAP5/MMP14/MMP16/NOG/OSR1/PDGFRA/PLXNA4/PRRX1/RARRES2/RBP4/ROR2/RSPO3/SMO/TBX1/TGFB2/TGFB3/TWIST1/WNT2	39
BP	GO:0098742	cell-cell adhesion via plasma-membrane adhesion molecules	29/652	279/18800	1.49775e-07	5.46677e-06	3.90334e-06	ADIPOQ/CADM1/CADM3/CD177/CDH11/CDH19/CDH2/CLDN11/CLDN6/CLSTN2/CNTN4/DCHS1/FAT4/GPC6/HMCN1/IGSF21/MPZ/NTNG2/PCDHB5/PCDHGA12/PCDHGB6/PCDHGB7/SCARF2/SELE/TENM3/TENM4/TGFB2/TRO/VSTM2L	29
BP	GO:0048608	reproductive structure development	38/652	433/18800	1.65164e-07	5.97865e-06	4.26882e-06	A2M/ADAMTS1/AXL/BMP6/C3/CCN1/CSF2/CYP1B1/CYP7B1/EREG/GLI1/GLI3/GREB1L/IL1A/INHBA/MMP14/MMP19/MMP2/NOG/OSR1/PDGFRA/PDGFRB/PTPRN/PTX3/RBP4/RETN/ROR2/RSPO3/SERPINF1/SFRP1/SFRP2/SLIT2/SLIT3/SPP1/SULF1/TGFB2/TNFAIP6/WNT2	38
BP	GO:0030203	glycosaminoglycan metabolic process	18/652	120/18800	1.66933e-07	5.99317e-06	4.27919e-06	BGN/CHST1/CHST11/CHST13/CHST3/CHSY3/DCN/EDNRA/EGFLAM/FGF2/HAS1/HAS2/HS3ST2/HS3ST3A1/LYVE1/NDNF/PDGFRB/TNFAIP6	18
BP	GO:0035265	organ growth	22/652	175/18800	1.84429e-07	6.56746e-06	4.68924e-06	DDR2/DUSP9/EVC/FGF2/FGF7/FOXC2/GLI1/HAMP/HEG1/IGF1/KCNK2/MMP13/NLGN4X/NOG/PDGFRB/PI16/RBP4/RGS4/SMO/TENM4/TGFB2/WNT2	22
BP	GO:0090596	sensory organ morphogenesis	28/652	266/18800	1.88633e-07	6.65311e-06	4.75039e-06	ALDH1A3/COL11A1/COL2A1/COL5A1/COL5A2/COL8A1/COL8A2/CTHRC1/EDNRA/EFEMP1/FBN1/FBN2/FGF2/FZD2/GLI3/HPN/MFAP2/MFAP5/NOG/OSR1/PRRX1/RBP4/ROR2/TBX1/TENM3/THY1/TWIST1/WNT2	28
BP	GO:0002455	humoral immune response mediated by circulating immunoglobulin	18/652	121/18800	1.89872e-07	6.65311e-06	4.75039e-06	C1R/C1S/C3/C7/CRP/IGHG4/IGHV1-58/IGHV1-69D/IGHV2-26/IGHV2-70D/IGHV3-13/IGHV4-61/IGHV5-10-1/IGHV6-1/IGLC7/IGLL1/SERPING1/TREM2	18
BP	GO:0061458	reproductive system development	38/652	436/18800	1.96995e-07	6.84791e-06	4.88948e-06	A2M/ADAMTS1/AXL/BMP6/C3/CCN1/CSF2/CYP1B1/CYP7B1/EREG/GLI1/GLI3/GREB1L/IL1A/INHBA/MMP14/MMP19/MMP2/NOG/OSR1/PDGFRA/PDGFRB/PTPRN/PTX3/RBP4/RETN/ROR2/RSPO3/SERPINF1/SFRP1/SFRP2/SLIT2/SLIT3/SPP1/SULF1/TGFB2/TNFAIP6/WNT2	38
BP	GO:0050886	endocrine process	15/652	85/18800	2.03781e-07	7.02805e-06	5.01811e-06	AGTR1/AVPR1A/AVPR2/BMP6/C1QTNF3/CMA1/CORIN/CTSG/F2R/INHBA/NOX1/OXTR/POMC/RETN/SUCNR1	15
BP	GO:0001837	epithelial to mesenchymal transition	21/652	162/18800	2.07126e-07	7.08761e-06	5.06063e-06	COL1A1/EDNRA/FGFR1/GREM1/HAS2/HEYL/HGF/HPN/IL6/NOG/PDPN/PHLDB1/PHLDB2/SFRP1/SFRP2/SNAI2/TGFB2/TGFB3/TWIST1/VASN/WNT2	21
BP	GO:0001704	formation of primary germ layer	18/652	123/18800	2.44595e-07	8.30484e-06	5.92975e-06	COL11A1/COL12A1/COL4A2/COL5A1/COL5A2/COL6A1/COL7A1/COL8A1/DKK1/DUSP1/FN1/FOXC2/INHBA/MMP14/MMP2/NOG/SFRP2/VTN	18
BP	GO:0030111	regulation of Wnt signaling pathway	32/652	336/18800	2.57976e-07	8.69179e-06	6.20603e-06	ADGRA2/APCDD1L/BICC1/CCN4/CDH2/COL1A1/CTHRC1/CTNND2/DACT1/DKK1/DKK2/FGF2/GLI1/GLI3/GPC3/GREM1/HIC1/IGFBP6/NOG/PRICKLE1/RECK/ROR2/RSPO1/RSPO3/SFRP1/SFRP2/SFRP4/SNAI2/SULF1/TNN/TRABD2B/WIF1	32
BP	GO:0001667	ameboidal-type cell migration	40/652	480/18800	3.06414e-07	1.0245e-05	7.31503e-06	ADGRA2/AKAP12/AKT3/CDH2/CYGB/CYP1B1/DCN/DDR2/EDNRA/EGR3/FAP/FGF1/FGF19/FGF2/FGF7/FGFR1/FN1/FOXC2/FSTL1/GPC3/GREM1/HAS1/HAS2/MEOX2/NRP2/PRKD1/SEMA5B/SEMA6B/SEMA7A/SERPINF1/SLIT2/SMO/SPARC/SRPX2/SYDE1/TBX1/TGFB2/THBS1/TWIST1/VSTM4	40
BP	GO:0003205	cardiac chamber development	21/652	167/18800	3.47884e-07	1.14821e-05	8.19836e-06	ADAMTS1/CCN1/COL11A1/CPE/EDNRA/FOXC2/FZD2/GREB1L/HEG1/HEYL/KCNK2/NOG/NRP2/RBP4/SFRP2/SLIT2/SLIT3/SMO/TBX1/TGFB2/WNT2	21
BP	GO:0048754	branching morphogenesis of an epithelial tube	20/652	153/18800	3.50879e-07	1.14821e-05	8.19836e-06	ADAMTS16/DCHS1/EDNRA/FGF1/FGF2/FOXC2/GLI2/GLI3/GPC3/GREB1L/GREM1/LAMA1/MMP14/NOG/SFRP2/SLIT2/SMO/TIE1/WNT2/WNT6	20
BP	GO:0044344	cellular response to fibroblast growth factor stimulus	17/652	113/18800	3.51279e-07	1.14821e-05	8.19836e-06	CCN2/COL1A1/CXCL8/EGR3/FGF1/FGF19/FGF2/FGF7/FGFR1/FLRT2/NDNF/NGFR/NOG/SFRP1/SULF1/TBX1/THBS1	17
BP	GO:0016049	cell growth	40/652	484/18800	3.80103e-07	1.23322e-05	8.80534e-06	AGTR1/AVPR1A/CXCL12/DCLK1/EDNRA/EPB41L3/FBLN5/FN1/GREM1/HAMP/HPN/IGF1/IGFBP5/INHBA/ISLR2/KRT17/MAP2/MEG3/MMP14/NDN/NGF/NPR1/NRP2/PAPPA2/PI16/PLXNA4/RGS4/RND2/SCGB3A1/SEMA5B/SEMA6B/SEMA7A/SFRP1/SFRP2/SLIT2/SLIT3/SPOCK1/SPP1/TGFB2/TNN	40
BP	GO:0045766	positive regulation of angiogenesis	22/652	183/18800	4.04921e-07	1.29457e-05	9.24334e-06	ADAM12/AKT3/C3/C5AR1/CMA1/CXCL8/CYP1B1/FGF1/FGF2/FOXC2/GREM1/HGF/IL1A/PRKD1/PTGIS/SERPINE1/SFRP2/THBS1/TIE1/TNN/TWIST1/VEGFD	22
BP	GO:1904018	positive regulation of vasculature development	22/652	183/18800	4.04921e-07	1.29457e-05	9.24334e-06	ADAM12/AKT3/C3/C5AR1/CMA1/CXCL8/CYP1B1/FGF1/FGF2/FOXC2/GREM1/HGF/IL1A/PRKD1/PTGIS/SERPINE1/SFRP2/THBS1/TIE1/TNN/TWIST1/VEGFD	22
BP	GO:1990266	neutrophil migration	18/652	128/18800	4.49894e-07	1.42792e-05	1.01955e-05	C5AR1/CCL13/CCL23/CCL3/CCL7/CD177/CXCL6/CXCL8/IL1A/IL1R1/JAM3/PRTN3/SLAMF8/SLIT2/TGFB2/THBS4/TNFAIP6/TREM1	18
BP	GO:0048562	embryonic organ morphogenesis	29/652	294/18800	4.54013e-07	1.43063e-05	1.02149e-05	ALDH1A3/CHST11/COL11A1/COL2A1/CTHRC1/EDNRA/EFEMP1/FBN1/FBN2/FOXC2/FZD2/GLI1/GLI3/HOXA9/HPN/MFAP2/MFAP5/MMP14/MMP16/NOG/OSR1/PDGFRA/PRRX1/RBP4/ROR2/SMO/TBX1/TGFB3/TWIST1	29
BP	GO:0001990	regulation of systemic arterial blood pressure by hormone	10/652	38/18800	4.61256e-07	1.44307e-05	1.03037e-05	AGTR1/AVPR1A/AVPR2/CMA1/CORIN/CTSG/F2R/NOX1/OXTR/SUCNR1	10
BP	GO:0090090	negative regulation of canonical Wnt signaling pathway	19/652	142/18800	4.76538e-07	1.48031e-05	1.05696e-05	BICC1/CDH2/CTHRC1/DACT1/DKK1/DKK2/GLI1/GLI3/GPC3/GREM1/IGFBP6/NOG/PRICKLE1/ROR2/SFRP1/SFRP2/SFRP4/SNAI2/TNN	19
BP	GO:0016055	Wnt signaling pathway	38/652	452/18800	4.88122e-07	1.5042e-05	1.07401e-05	ADGRA2/APCDD1L/BICC1/CCN4/CDH2/COL1A1/CPE/CTHRC1/CTNND2/DACT1/DKK1/DKK2/EDNRA/FGF2/FZD2/GLI1/GLI3/GPC3/GPC6/GREM1/HIC1/IGFBP6/NOG/PRICKLE1/RECK/ROR2/RSPO1/RSPO3/SFRP1/SFRP2/SFRP4/SNAI2/SULF1/TNN/TRABD2B/WIF1/WNT2/WNT6	38
BP	GO:0014068	positive regulation of phosphatidylinositol 3-kinase signaling	14/652	79/18800	4.91096e-07	1.5042e-05	1.07401e-05	DCN/F2R/FGF2/FGFR1/FN1/HGF/IGF1/OSM/PDGFRA/PDGFRB/RELN/ROR2/TGFB2/TREM2	14
BP	GO:0060325	face morphogenesis	9/652	30/18800	5.1126e-07	1.5272e-05	1.09044e-05	COL1A1/CRISPLD1/CRISPLD2/DKK1/MMP2/NOG/PDGFRA/TBX1/TGFB3	9
BP	GO:0061037	negative regulation of cartilage development	9/652	30/18800	5.1126e-07	1.5272e-05	1.09044e-05	ADAMTS12/ADAMTS7/CCN4/CTSK/EFEMP1/GREM1/NOG/PTHLH/SNAI2	9
BP	GO:0014909	smooth muscle cell migration	15/652	91/18800	5.12554e-07	1.5272e-05	1.09044e-05	ADAMTS1/ADIPOQ/CCN4/CYP1B1/HAS2/IGF1/IGFBP3/IGFBP5/NR4A3/PDGFRB/PLAU/SERPINE1/SLIT2/TAFA5/VTN	15
BP	GO:0060021	roof of mouth development	15/652	91/18800	5.12554e-07	1.5272e-05	1.09044e-05	COL2A1/FZD2/GLI3/INHBA/LRRC32/MEOX2/MSC/OSR1/PDGFRA/PRRX1/SNAI2/TBX1/TGFB2/TGFB3/TWIST1	15
BP	GO:0060070	canonical Wnt signaling pathway	30/652	313/18800	5.33115e-07	1.57773e-05	1.12652e-05	ADGRA2/BICC1/CDH2/COL1A1/CTHRC1/CTNND2/DACT1/DKK1/DKK2/EDNRA/FGF2/FZD2/GLI1/GLI3/GPC3/GREM1/IGFBP6/NOG/PRICKLE1/RECK/ROR2/RSPO1/RSPO3/SFRP1/SFRP2/SFRP4/SNAI2/TNN/WNT2/WNT6	30
BP	GO:0198738	cell-cell signaling by wnt	38/652	454/18800	5.44714e-07	1.60124e-05	1.1433e-05	ADGRA2/APCDD1L/BICC1/CCN4/CDH2/COL1A1/CPE/CTHRC1/CTNND2/DACT1/DKK1/DKK2/EDNRA/FGF2/FZD2/GLI1/GLI3/GPC3/GPC6/GREM1/HIC1/IGFBP6/NOG/PRICKLE1/RECK/ROR2/RSPO1/RSPO3/SFRP1/SFRP2/SFRP4/SNAI2/SULF1/TNN/TRABD2B/WIF1/WNT2/WNT6	38
BP	GO:0014706	striated muscle tissue development	26/652	248/18800	5.56912e-07	1.61229e-05	1.1512e-05	ACTN2/ANKRD1/COL11A1/DKK1/EDNRA/FGF2/FOXC2/GLI1/GREM1/HAMP/HEG1/IGF1/KCNK2/LOX/MSC/NOG/NOX4/PDGFRA/PDGFRB/PI16/RBP4/RGS4/SGCD/TENM4/TGFB2/WNT2	26
BP	GO:0003044	regulation of systemic arterial blood pressure mediated by a chemical signal	11/652	48/18800	5.63199e-07	1.61229e-05	1.1512e-05	ADRA1B/AGTR1/AVPR1A/AVPR2/CMA1/CORIN/CTSG/F2R/NOX1/OXTR/SUCNR1	11
BP	GO:0006953	acute-phase response	11/652	48/18800	5.63199e-07	1.61229e-05	1.1512e-05	A2M/AHSG/CD163/CRP/FN1/HAMP/HP/IL1A/IL6/PTGER3/SERPINA3	11
BP	GO:0060324	face development	11/652	48/18800	5.63199e-07	1.61229e-05	1.1512e-05	ALDH1A3/COL1A1/CRISPLD1/CRISPLD2/DKK1/EDNRA/MMP2/NOG/PDGFRA/TBX1/TGFB3	11
BP	GO:0006022	aminoglycan metabolic process	18/652	131/18800	6.38613e-07	1.81631e-05	1.29687e-05	BGN/CHST1/CHST11/CHST13/CHST3/CHSY3/DCN/EDNRA/EGFLAM/FGF2/HAS1/HAS2/HS3ST2/HS3ST3A1/LYVE1/NDNF/PDGFRB/TNFAIP6	18
BP	GO:0048738	cardiac muscle tissue development	25/652	234/18800	6.44629e-07	1.82047e-05	1.29983e-05	ACTN2/ANKRD1/COL11A1/DKK1/EDNRA/FGF2/FOXC2/GLI1/GREM1/HAMP/HEG1/IGF1/KCNK2/MSC/NOG/NOX4/PDGFRA/PDGFRB/PI16/RBP4/RGS4/SGCD/TENM4/TGFB2/WNT2	25
BP	GO:0030510	regulation of BMP signaling pathway	16/652	105/18800	6.48385e-07	1.82047e-05	1.29983e-05	CCN1/CHRD/CHRDL1/DKK1/FBN1/FSTL1/GPC3/GREM1/HTRA3/NOG/SCUBE3/SFRP1/SFRP2/SFRP4/SULF1/TNFAIP6	16
BP	GO:0030278	regulation of ossification	17/652	118/18800	6.60482e-07	1.84262e-05	1.31565e-05	AHSG/BMP6/CALCA/CCL3/CCN1/DDR2/DKK1/FBN2/GREM1/MGP/OMD/OSR1/SFRP1/TGFB2/TGFB3/TMEM119/TWIST1	17
BP	GO:0007517	muscle organ development	31/652	334/18800	6.95107e-07	1.92694e-05	1.37586e-05	ACTA1/ANKRD1/CNTNAP1/COL11A1/COL3A1/COL6A3/DNER/EDNRA/EFEMP2/EGR3/ELN/EVC/FOXC2/FZD2/HEG1/HEYL/IGF1/ITGA11/LAMA2/LOX/MEOX2/MKX/MSC/NOG/SGCD/SMO/TBX1/TCF15/TGFB2/TWIST1/WNT2	31
BP	GO:0061035	regulation of cartilage development	13/652	70/18800	7.17074e-07	1.97534e-05	1.41041e-05	ADAMTS12/ADAMTS7/BMP6/CCN1/CCN2/CCN4/CTSK/EFEMP1/GLI3/GREM1/NOG/PTHLH/SNAI2	13
BP	GO:0071774	response to fibroblast growth factor	17/652	119/18800	7.46136e-07	2.04255e-05	1.4584e-05	CCN2/COL1A1/CXCL8/EGR3/FGF1/FGF19/FGF2/FGF7/FGFR1/FLRT2/NDNF/NGFR/NOG/SFRP1/SULF1/TBX1/THBS1	17
BP	GO:0045216	cell-cell junction organization	23/652	205/18800	7.64909e-07	2.08093e-05	1.48581e-05	BMP6/CD177/CDH11/CDH19/CDH2/CLDN11/CLDN6/CNTNAP1/CSF1R/CTNND2/DCHS1/EPB41L3/F2R/HEG1/JAM3/KIRREL1/MPDZ/NLGN4X/PRTN3/SNAI2/SVEP1/TGFB2/TGFB3	23
BP	GO:0050731	positive regulation of peptidyl-tyrosine phosphorylation	22/652	190/18800	7.74906e-07	2.09512e-05	1.49594e-05	ADIPOQ/ALKAL1/BMP6/CD36/CSF1R/CSF2/EREG/FGF7/GHR/GREM1/HGF/IGF1/IL11/IL24/IL6/NOX4/OSM/RELN/THBS4/TNFSF18/TREM2/VTN	22
BP	GO:0001657	ureteric bud development	15/652	94/18800	7.89149e-07	2.10761e-05	1.50485e-05	ADAMTS16/DCHS1/FGF1/FGF2/FOXC2/GLI3/GPC3/GREB1L/GREM1/NOG/OSR1/SFRP1/SLIT2/SMO/WNT6	15
BP	GO:0048704	embryonic skeletal system morphogenesis	15/652	94/18800	7.89149e-07	2.10761e-05	1.50485e-05	CHST11/COL11A1/COL2A1/FOXC2/GLI3/HOXA9/MMP14/MMP16/NOG/OSR1/PDGFRA/PRRX1/TBX1/TGFB3/TWIST1	15
BP	GO:0030509	BMP signaling pathway	20/652	162/18800	8.86658e-07	2.35367e-05	1.68055e-05	BMP6/CCN1/CHRD/CHRDL1/DKK1/FBN1/FSTL1/GPC3/GREM1/HTRA3/NOG/ROR2/SCUBE3/SFRP1/SFRP2/SFRP4/SULF1/TGFB2/TGFB3/TNFAIP6	20
BP	GO:0018108	peptidyl-tyrosine phosphorylation	33/652	373/18800	9.0141e-07	2.36613e-05	1.68944e-05	ADIPOQ/ALKAL1/AXL/BMP6/CD36/CSF1R/CSF2/DDR2/EFEMP1/EREG/FGF7/FGFR1/GHR/GREM1/HGF/IGF1/IL11/IL24/IL6/NOX4/OSM/PDGFRA/PDGFRB/RELN/ROR2/SFRP1/SFRP2/THBS4/THY1/TIE1/TNFSF18/TREM2/VTN	33
BP	GO:0072163	mesonephric epithelium development	15/652	95/18800	9.07558e-07	2.36613e-05	1.68944e-05	ADAMTS16/DCHS1/FGF1/FGF2/FOXC2/GLI3/GPC3/GREB1L/GREM1/NOG/OSR1/SFRP1/SLIT2/SMO/WNT6	15
BP	GO:0072164	mesonephric tubule development	15/652	95/18800	9.07558e-07	2.36613e-05	1.68944e-05	ADAMTS16/DCHS1/FGF1/FGF2/FOXC2/GLI3/GPC3/GREB1L/GREM1/NOG/OSR1/SFRP1/SLIT2/SMO/WNT6	15
BP	GO:0090101	negative regulation of transmembrane receptor protein serine/threonine kinase signaling pathway	18/652	135/18800	1.00183e-06	2.59646e-05	1.8539e-05	CD109/CHRD/CHRDL1/CHST11/CILP/DKK1/EMILIN1/FBN1/FBN2/GREM1/HTRA3/LTBP1/NOG/SFRP1/SFRP2/TGFB3/TNFAIP6/VASN	18
BP	GO:0060419	heart growth	15/652	96/18800	1.0417e-06	2.68391e-05	1.91634e-05	DUSP9/FGF2/FOXC2/GLI1/HAMP/HEG1/IGF1/KCNK2/NOG/PI16/RBP4/RGS4/TENM4/TGFB2/WNT2	15
BP	GO:0018212	peptidyl-tyrosine modification	33/652	376/18800	1.07747e-06	2.75014e-05	1.96363e-05	ADIPOQ/ALKAL1/AXL/BMP6/CD36/CSF1R/CSF2/DDR2/EFEMP1/EREG/FGF7/FGFR1/GHR/GREM1/HGF/IGF1/IL11/IL24/IL6/NOX4/OSM/PDGFRA/PDGFRB/RELN/ROR2/SFRP1/SFRP2/THBS4/THY1/TIE1/TNFSF18/TREM2/VTN	33
BP	GO:0007157	heterophilic cell-cell adhesion via plasma membrane cell adhesion molecules	11/652	51/18800	1.07996e-06	2.75014e-05	1.96363e-05	CADM1/CADM3/CDH2/DCHS1/FAT4/HMCN1/IGSF21/SCARF2/SELE/TENM3/TENM4	11
BP	GO:0010975	regulation of neuron projection development	36/652	431/18800	1.13895e-06	2.88357e-05	2.0589e-05	ALKAL1/BRSK1/CDH2/CXCL12/DKK1/DPYSL3/EFNB3/FN1/HGF/ISLR2/KIF1A/LZTS1/MAP2/NDNF/NGF/NTNG2/PLXNA4/PRKD1/PRRX1/RELN/RND2/ROR2/RTN4RL2/SEMA5B/SEMA6B/SEMA7A/SERPINF1/SEZ6/SFRP1/SFRP2/SLIT2/SPOCK1/SPP1/STMN2/TENM3/THY1	36
BP	GO:0048863	stem cell differentiation	23/652	211/18800	1.26932e-06	3.19519e-05	2.2814e-05	A2M/CDH2/EDNRA/FGF19/FGF2/FN1/FOXC2/LBH/NRP2/OSM/OSR1/PDGFRA/PRICKLE1/SEMA5B/SEMA6B/SEMA7A/SFRP1/SMO/SNAI2/TBX1/TCF15/TGFB2/TWIST1	23
BP	GO:0001558	regulation of cell growth	35/652	415/18800	1.28612e-06	3.21898e-05	2.29839e-05	AGTR1/AVPR1A/CXCL12/EPB41L3/FBLN5/FN1/GREM1/HAMP/HPN/IGF1/IGFBP5/INHBA/ISLR2/KRT17/MAP2/MEG3/MMP14/NGF/NPR1/PAPPA2/PI16/PLXNA4/RGS4/RND2/SCGB3A1/SEMA5B/SEMA6B/SEMA7A/SFRP1/SFRP2/SLIT2/SLIT3/SPOCK1/SPP1/TGFB2	35
BP	GO:0001553	luteinization	6/652	12/18800	1.3144e-06	3.27107e-05	2.33558e-05	A2M/INHBA/MMP2/PDGFRA/PTPRN/RETN	6
BP	GO:0046660	female sex differentiation	17/652	124/18800	1.34523e-06	3.32887e-05	2.37685e-05	A2M/ADAMTS1/AXL/EREG/INHBA/MMP14/MMP19/MMP2/PDGFRA/PTPRN/PTX3/RBP4/RETN/SFRP1/SLIT2/SLIT3/TNFAIP6	17
BP	GO:0072009	nephron epithelium development	16/652	111/18800	1.39302e-06	3.42778e-05	2.44747e-05	ADAMTS16/ADIPOQ/DCHS1/EDNRA/FGF1/FGF2/FOXC2/GLI3/GPC3/GREB1L/GREM1/HEYL/NOG/OSR1/SMO/WNT6	16
BP	GO:0060562	epithelial tube morphogenesis	30/652	328/18800	1.42443e-06	3.48527e-05	2.48852e-05	ADAMTS12/ADAMTS16/CSF1R/CTHRC1/DCHS1/DLC1/EDNRA/FGF1/FGF2/FOXC2/FZD2/GLI2/GLI3/GPC3/GREB1L/GREM1/LAMA1/MMP14/NOG/OSR1/PRICKLE1/SFRP1/SFRP2/SLIT2/SMO/TGFB2/TIE1/TWIST1/WNT2/WNT6	30
BP	GO:0033627	cell adhesion mediated by integrin	14/652	86/18800	1.4323e-06	3.48527e-05	2.48852e-05	COL16A1/CYP1B1/FBN1/FOXC2/ITGA11/ITGBL1/JAM3/MMRN1/PLAU/SERPINE1/SFRP2/SNAI2/TGFB2/VTN	14
BP	GO:0060828	regulation of canonical Wnt signaling pathway	26/652	261/18800	1.47669e-06	3.57344e-05	2.55147e-05	ADGRA2/BICC1/CDH2/COL1A1/CTHRC1/CTNND2/DACT1/DKK1/DKK2/FGF2/GLI1/GLI3/GPC3/GREM1/IGFBP6/NOG/PRICKLE1/RECK/ROR2/RSPO1/RSPO3/SFRP1/SFRP2/SFRP4/SNAI2/TNN	26
BP	GO:0001823	mesonephros development	15/652	99/18800	1.55763e-06	3.74859e-05	2.67654e-05	ADAMTS16/DCHS1/FGF1/FGF2/FOXC2/GLI3/GPC3/GREB1L/GREM1/NOG/OSR1/SFRP1/SLIT2/SMO/WNT6	15
BP	GO:0048545	response to steroid hormone	30/652	330/18800	1.61522e-06	3.86312e-05	2.75831e-05	A2M/ACTA1/ADIPOQ/ALPL/AVPR1A/BMP6/CCN2/CDO1/COL1A1/CYP1B1/CYP7B1/FIBIN/FOSB/GHR/HEYL/IL6/LBH/LOX/NR4A3/OXTR/PAPPA/PCSK1/SERPINF1/SFRP1/SLIT2/SLIT3/SPP1/TGFB2/TGFB3/THBS1	30
BP	GO:0060071	Wnt signaling pathway, planar cell polarity pathway	11/652	53/18800	1.62286e-06	3.86312e-05	2.75831e-05	CTHRC1/DACT1/DKK1/FZD2/GPC3/GPC6/PRICKLE1/ROR2/RSPO3/SFRP1/SFRP2	11
BP	GO:0055017	cardiac muscle tissue growth	14/652	87/18800	1.65335e-06	3.89786e-05	2.78311e-05	FGF2/FOXC2/GLI1/HAMP/HEG1/IGF1/KCNK2/NOG/PI16/RBP4/RGS4/TENM4/TGFB2/WNT2	14
BP	GO:0060323	head morphogenesis	9/652	34/18800	1.65525e-06	3.89786e-05	2.78311e-05	COL1A1/CRISPLD1/CRISPLD2/DKK1/MMP2/NOG/PDGFRA/TBX1/TGFB3	9
BP	GO:0003018	vascular process in circulatory system	26/652	263/18800	1.70458e-06	3.99254e-05	2.85072e-05	ABCC9/ADRA1B/AGTR1/AKAP12/AVPR1A/AVPR2/AZU1/BMP6/CALCA/CD36/CRP/EDNRA/F2R/FOXC2/GUCY1A1/MMP2/NPR1/NPR3/OXTR/SLC24A3/SLC2A3/SLC7A2/SLIT2/SMTNL2/UTS2R/VSTM4	26
BP	GO:0072073	kidney epithelium development	18/652	140/18800	1.71503e-06	3.99274e-05	2.85086e-05	ADAMTS16/ADIPOQ/DCHS1/EDNRA/FGF1/FGF2/FOXC2/GLI3/GPC3/GREB1L/GREM1/HEYL/NOG/OSR1/SFRP1/SLIT2/SMO/WNT6	18
BP	GO:0072171	mesonephric tubule morphogenesis	12/652	64/18800	1.7229e-06	3.99274e-05	2.85086e-05	ADAMTS16/DCHS1/FGF1/FGF2/GLI3/GPC3/GREB1L/GREM1/NOG/OSR1/SMO/WNT6	12
BP	GO:0070555	response to interleukin-1	18/652	141/18800	1.90362e-06	4.29954e-05	3.06992e-05	ADAMTS12/ADAMTS7/AKAP12/ANKRD1/CCL13/CCL23/CCL3/CCL7/CXCL8/GHR/HAS2/IL1R1/IL6/MMP2/PCSK1/PTGIS/SELE/SFRP1	18
BP	GO:0014031	mesenchymal cell development	14/652	88/18800	1.90436e-06	4.29954e-05	3.06992e-05	CDH2/EDNRA/FGF19/FN1/FOXC2/HEYL/NRP2/SEMA5B/SEMA6B/SEMA7A/SMO/SNAI2/TBX1/TWIST1	14
BP	GO:0046849	bone remodeling	14/652	88/18800	1.90436e-06	4.29954e-05	3.06992e-05	CALCA/CSF1R/CTHRC1/CTSK/GREM1/HAMP/IL6/NOX4/PTH1R/SFRP1/SPP1/TF/TGFB3/TMEM119	14
BP	GO:0048864	stem cell development	14/652	88/18800	1.90436e-06	4.29954e-05	3.06992e-05	CDH2/EDNRA/FGF19/FGF2/FN1/FOXC2/NRP2/SEMA5B/SEMA6B/SEMA7A/SMO/SNAI2/TBX1/TWIST1	14
BP	GO:1903510	mucopolysaccharide metabolic process	14/652	88/18800	1.90436e-06	4.29954e-05	3.06992e-05	BGN/CHST1/CHST11/CHST13/CHST3/CHSY3/DCN/EDNRA/EGFLAM/FGF2/HAS1/HAS2/NDNF/TNFAIP6	14
BP	GO:1905330	regulation of morphogenesis of an epithelium	12/652	65/18800	2.04712e-06	4.59815e-05	3.28313e-05	ADAMTS12/FGF1/FGF2/FGF7/GREM1/HGF/NOG/SFRP1/SMO/SNAI2/SULF1/WNT2	12
BP	GO:0050654	chondroitin sulfate proteoglycan metabolic process	9/652	35/18800	2.16011e-06	4.82718e-05	3.44666e-05	BGN/CHST11/CHST13/CHST3/CHSY3/CYTL1/DCN/EGFLAM/NDNF	9
BP	GO:0072028	nephron morphogenesis	13/652	77/18800	2.22161e-06	4.93942e-05	3.5268e-05	ADAMTS16/DCHS1/FGF1/FGF2/GLI3/GPC3/GREB1L/GREM1/NOG/OSR1/PDGFRB/SMO/WNT6	13
BP	GO:0003179	heart valve morphogenesis	11/652	55/18800	2.39198e-06	5.26476e-05	3.7591e-05	CCN1/DCHS1/ELN/EMILIN1/HEYL/SLIT2/SLIT3/SNAI2/TGFB2/TIE1/TWIST1	11
BP	GO:1905517	macrophage migration	11/652	55/18800	2.39198e-06	5.26476e-05	3.7591e-05	AZU1/C5AR1/CCL3/CSF1R/EMILIN1/MMP14/RARRES2/ROR2/SLAMF8/THBS1/TREM2	11
BP	GO:0043583	ear development	23/652	219/18800	2.41517e-06	5.28228e-05	3.7716e-05	ALDH1A3/COL11A1/COL2A1/CTHRC1/CYTL1/DCHS1/EDNRA/FZD2/GLI3/HPN/KCNK2/KCNK3/NOG/OSR1/PDGFRB/PLPPR4/PRRX1/ROR2/TBX1/TCF15/TGFB2/TGFB3/TWIST1	23
BP	GO:0010517	regulation of phospholipase activity	12/652	66/18800	2.42406e-06	5.28228e-05	3.7716e-05	AGTR1/ANXA8/ANXA8L1/AVPR1A/C5AR1/CCN1/EDNRA/FGF2/FGFR1/PDGFRA/PDGFRB/SELE	12
BP	GO:0110149	regulation of biomineralization	15/652	103/18800	2.59822e-06	5.63377e-05	4.02258e-05	AHSG/BMP6/CCL3/CCN1/DDR2/FBLN7/FBN2/GREM1/MGP/OMD/OSR1/TGFB3/TMEM119/TWIST1/WNT6	15
BP	GO:0032102	negative regulation of response to external stimulus	35/652	429/18800	2.73252e-06	5.89579e-05	4.20966e-05	A2M/ADIPOQ/C1QTNF3/CD109/DUSP1/ELANE/FAP/FGF2/FPR2/GREM1/HAMP/HGF/IGF1/MMRN1/NLRP3/PDGFRA/PHLDB2/PLAU/PTGIS/SEMA5B/SEMA6B/SEMA7A/SERPINE1/SERPINF1/SERPING1/SIGLEC10/SLAMF8/SLIT2/SPP1/TAFA5/THBS1/TNFAIP6/TREM2/VSIG4/VTN	35
BP	GO:0007200	phospholipase C-activating G protein-coupled receptor signaling pathway	15/652	104/18800	2.94048e-06	6.31337e-05	4.50782e-05	ACTN2/ADRA1B/AGTR1/C5AR1/CALCA/F2R/F2RL3/FPR1/FPR2/GRP/NPR3/P2RY8/PTGER3/PTH1R/VIP	15
BP	GO:0090066	regulation of anatomical structure size	38/652	487/18800	2.97944e-06	6.36583e-05	4.54527e-05	ACTN2/ADRA1B/AGTR1/AKT3/ARHGAP28/AVPR1A/AVPR2/CALCA/CRP/CXCL12/EDNRA/ELN/F2R/FN1/FOXC2/GUCY1A1/IL7R/ISLR2/KIRREL1/MAP2/MMP2/NGF/NPR1/NPR3/OXTR/PLXNA4/PRR16/RAB3B/RND2/SCTR/SEMA5B/SEMA6B/SEMA7A/SLIT2/SMTNL2/SPP1/UTS2R/VSTM4	38
BP	GO:0048732	gland development	35/652	431/18800	3.03289e-06	6.44857e-05	4.60435e-05	ALDH1A3/CADM1/CDO1/CSF1R/CYP1B1/CYP7B1/EDNRA/FGF1/FGF2/FGF7/FGL1/GLI1/GLI2/GLI3/HAMP/HGF/HPN/IGFBP5/IL6/LAMA1/LBH/MMP2/NOG/OXTR/PCSK1/PDGFRA/SERPINF1/SFRP1/SMO/SNAI2/SULF1/TBX1/TGFB2/TGFB3/WNT2	35
BP	GO:0048701	embryonic cranial skeleton morphogenesis	10/652	46/18800	3.09603e-06	6.51953e-05	4.65502e-05	CHST11/FOXC2/GLI3/MMP14/MMP16/PDGFRA/PRRX1/TBX1/TGFB3/TWIST1	10
BP	GO:0061383	trabecula morphogenesis	10/652	46/18800	3.09603e-06	6.51953e-05	4.65502e-05	ADAMTS1/COL1A1/FBN2/GREM1/HEG1/MMP2/NOG/RBP4/SFRP1/TGFB2	10
BP	GO:0070482	response to oxygen levels	29/652	324/18800	3.27529e-06	6.84802e-05	4.88956e-05	ADIPOQ/CCN2/COL1A1/CXCL12/CYGB/EDNRA/GUCY1A1/GUCY1A2/IL1A/KCNK2/KCNK3/MMP14/MMP2/NDNF/NOX1/OXTR/PDGFRB/PDPN/PENK/PLAU/PTGIS/SFRP1/TGFB2/TGFB3/THBS1/TREM2/TWIST1/VASN/VEGFD	29
BP	GO:1903035	negative regulation of response to wounding	14/652	92/18800	3.2833e-06	6.84802e-05	4.88956e-05	CD109/FAP/FGF2/MMRN1/PDGFRA/PHLDB2/PLAU/SERPINE1/SERPING1/SIGLEC10/SPP1/TAFA5/THBS1/VTN	14
BP	GO:0008585	female gonad development	15/652	105/18800	3.32249e-06	6.8932e-05	4.92182e-05	A2M/ADAMTS1/EREG/INHBA/MMP14/MMP19/MMP2/PDGFRA/PTPRN/PTX3/RETN/SFRP1/SLIT2/SLIT3/TNFAIP6	15
BP	GO:0001958	endochondral ossification	8/652	28/18800	3.36791e-06	6.8932e-05	4.92182e-05	ALPL/BMP6/COL1A1/COL2A1/MMP13/MMP14/MMP16/TMEM119	8
BP	GO:0033688	regulation of osteoblast proliferation	8/652	28/18800	3.36791e-06	6.8932e-05	4.92182e-05	CCN1/CTHRC1/GREM1/MN1/NPR3/SFRP1/TMEM119/TNN	8
BP	GO:0036075	replacement ossification	8/652	28/18800	3.36791e-06	6.8932e-05	4.92182e-05	ALPL/BMP6/COL1A1/COL2A1/MMP13/MMP14/MMP16/TMEM119	8
BP	GO:0001658	branching involved in ureteric bud morphogenesis	11/652	57/18800	3.46341e-06	6.991e-05	4.99165e-05	ADAMTS16/DCHS1/FGF1/FGF2/GLI3/GPC3/GREB1L/GREM1/NOG/SMO/WNT6	11
BP	GO:0090175	regulation of establishment of planar polarity	11/652	57/18800	3.46341e-06	6.991e-05	4.99165e-05	CTHRC1/DACT1/DKK1/FZD2/GPC3/GPC6/PRICKLE1/ROR2/RSPO3/SFRP1/SFRP2	11
BP	GO:0048644	muscle organ morphogenesis	13/652	80/18800	3.46358e-06	6.991e-05	4.99165e-05	ANKRD1/COL11A1/COL3A1/EDNRA/EFEMP2/FOXC2/FZD2/HEG1/NOG/TBX1/TCF15/TGFB2/WNT2	13
BP	GO:0030500	regulation of bone mineralization	13/652	81/18800	3.99667e-06	8.03001e-05	5.73351e-05	AHSG/BMP6/CCL3/CCN1/DDR2/FBN2/GREM1/MGP/OMD/OSR1/TGFB3/TMEM119/TWIST1	13
BP	GO:0050878	regulation of body fluid levels	32/652	382/18800	4.21527e-06	8.43054e-05	6.0195e-05	AKR1B1/ANXA8/AVPR2/AXL/CD36/CDO1/COL3A1/CORO2B/CTSG/F13A1/F2R/F2RL3/FAP/FBLN1/FN1/HAS2/HEG1/IL6/MMRN1/NPR1/NPR3/OXTR/PDGFRA/PDPN/PLAU/SERPIND1/SERPINE1/SERPING1/TFPI2/THBS1/VIP/VTN	32
BP	GO:0001738	morphogenesis of a polarized epithelium	14/652	94/18800	4.26085e-06	8.48296e-05	6.05693e-05	BRSK1/CTHRC1/DACT1/DKK1/FZD2/GPC3/GPC6/LAMA1/PRICKLE1/ROR2/RSPO3/SFRP1/SFRP2/TCF15	14
BP	GO:0007599	hemostasis	23/652	227/18800	4.44157e-06	8.80274e-05	6.28526e-05	ANXA8/AVPR2/AXL/CD36/COL3A1/CTSG/F13A1/F2R/F2RL3/FAP/FBLN1/FN1/IL6/MMRN1/PDGFRA/PDPN/PLAU/SERPIND1/SERPINE1/SERPING1/TFPI2/THBS1/VTN	23
BP	GO:1904888	cranial skeletal system development	12/652	70/18800	4.61579e-06	9.10683e-05	6.50238e-05	CHST11/EDNRA/FOXC2/GLI3/MMP14/MMP16/PDGFRA/PRRX1/TBX1/TGFB2/TGFB3/TWIST1	12
BP	GO:0050730	regulation of peptidyl-tyrosine phosphorylation	25/652	261/18800	4.73468e-06	9.29951e-05	6.63996e-05	ADIPOQ/ALKAL1/BMP6/CD36/CSF1R/CSF2/EREG/FGF7/GHR/GREM1/HGF/IGF1/IL11/IL24/IL6/NOX4/OSM/RELN/SFRP1/SFRP2/THBS4/THY1/TNFSF18/TREM2/VTN	25
BP	GO:0051960	regulation of nervous system development	35/652	440/18800	4.80096e-06	9.33968e-05	6.66864e-05	CLSTN2/CXCL12/DKK1/DLL3/EFNB3/FLRT2/FN1/GLI3/HEYL/HGF/IL6/ISLR2/LRRN1/MAP2/NGF/NOG/OXTR/PLXNA4/RELN/RND2/SEMA5B/SEMA6B/SEMA7A/SERPINF1/SLIT2/SMO/SPP1/SRPX2/SYNDIG1/TENM4/THBS2/THY1/TREM2/WASF3/WNT2	35
BP	GO:0003073	regulation of systemic arterial blood pressure	14/652	95/18800	4.84043e-06	9.33968e-05	6.66864e-05	ADAMTS16/ADRA1B/AGTR1/AVPR1A/AVPR2/CALCA/CMA1/CORIN/CORO2B/CTSG/F2R/NOX1/OXTR/SUCNR1	14
BP	GO:0014033	neural crest cell differentiation	14/652	95/18800	4.84043e-06	9.33968e-05	6.66864e-05	CDH2/EDNRA/FGF19/FN1/FOXC2/NRP2/SEMA5B/SEMA6B/SEMA7A/SFRP1/SMO/SNAI2/TBX1/TWIST1	14
BP	GO:0048661	positive regulation of smooth muscle cell proliferation	14/652	95/18800	4.84043e-06	9.33968e-05	6.66864e-05	ADAMTS1/CCN4/ELANE/EREG/FGF2/IGF1/IGFBP5/IL6/MMP2/NOTCH3/NOX1/NR4A3/PDGFRB/THBS1	14
BP	GO:0071356	cellular response to tumor necrosis factor	23/652	229/18800	5.14639e-06	9.88649e-05	7.05906e-05	ADAMTS12/ADAMTS7/ADIPOQ/AKAP12/ANKRD1/APOB/BIRC7/CALCA/CCL13/CCL23/CCL3/CCL7/CD70/COL1A1/CXCL8/CYP1B1/FABP4/HAMP/HAS2/LAPTM5/SFRP1/THBS1/TNFSF18	23
BP	GO:0014032	neural crest cell development	13/652	83/18800	5.285e-06	0.000101031	7.21375e-05	CDH2/EDNRA/FGF19/FN1/FOXC2/NRP2/SEMA5B/SEMA6B/SEMA7A/SMO/SNAI2/TBX1/TWIST1	13
BP	GO:0032103	positive regulation of response to external stimulus	35/652	442/18800	5.3053e-06	0.000101031	7.21375e-05	AGTR1/ALOX5AP/AZU1/BMP6/C3/C5AR1/CADM1/CCL3/CCL7/CCN4/CSF1R/CXCL12/CXCL8/EMILIN1/EREG/FABP4/FCN1/FGF2/FGFR1/FPR2/IL6/KLK5/OSM/PDGFRB/PRKD1/PTGER3/RARRES2/SERPINE1/SLIT2/SUCNR1/THBS1/THBS4/TNFSF4/TREM2/VEGFD	35
BP	GO:0046545	development of primary female sexual characteristics	15/652	109/18800	5.3331e-06	0.000101121	7.22016e-05	A2M/ADAMTS1/EREG/INHBA/MMP14/MMP19/MMP2/PDGFRA/PTPRN/PTX3/RETN/SFRP1/SLIT2/SLIT3/TNFAIP6	15
BP	GO:0007548	sex differentiation	26/652	281/18800	5.7741e-06	0.000108543	7.7501e-05	A2M/ADAMTS1/AXL/BMP6/CYP1B1/EREG/GREB1L/IL1A/INHBA/MMP14/MMP19/MMP2/OSR1/PDGFRA/PDGFRB/PTPRN/PTX3/RBP4/RETN/ROR2/SFRP1/SFRP2/SLIT2/SLIT3/TGFB2/TNFAIP6	26
BP	GO:0051146	striated muscle cell differentiation	26/652	281/18800	5.7741e-06	0.000108543	7.7501e-05	ACTA1/ACTN2/ADAM12/ADAMTS5/ANKRD1/AVPR1A/CDH2/CNTNAP1/DKK1/DNER/GREM1/HAMP/IGF1/IGFBP5/MMP14/NOX4/PDGFRA/PDGFRB/PI16/PLPP7/RGS4/SCGB3A1/SGCD/SMO/TBX1/TMEM119	26
BP	GO:0030204	chondroitin sulfate metabolic process	8/652	30/18800	5.96447e-06	0.000111643	7.97141e-05	BGN/CHST11/CHST13/CHST3/CHSY3/DCN/EGFLAM/NDNF	8
BP	GO:1990868	response to chemokine	14/652	97/18800	6.21355e-06	0.00011419	8.15326e-05	ACKR3/CCL13/CCL23/CCL3/CCL7/CXCL12/CXCL6/CXCL8/DUSP1/LOX/SLIT2/SLIT3/THPO/TREM2	14
BP	GO:1990869	cellular response to chemokine	14/652	97/18800	6.21355e-06	0.00011419	8.15326e-05	ACKR3/CCL13/CCL23/CCL3/CCL7/CXCL12/CXCL6/CXCL8/DUSP1/LOX/SLIT2/SLIT3/THPO/TREM2	14
BP	GO:0001736	establishment of planar polarity	12/652	72/18800	6.25696e-06	0.00011419	8.15326e-05	BRSK1/CTHRC1/DACT1/DKK1/FZD2/GPC3/GPC6/PRICKLE1/ROR2/RSPO3/SFRP1/SFRP2	12
BP	GO:0007164	establishment of tissue polarity	12/652	72/18800	6.25696e-06	0.00011419	8.15326e-05	BRSK1/CTHRC1/DACT1/DKK1/FZD2/GPC3/GPC6/PRICKLE1/ROR2/RSPO3/SFRP1/SFRP2	12
BP	GO:0035567	non-canonical Wnt signaling pathway	12/652	72/18800	6.25696e-06	0.00011419	8.15326e-05	CTHRC1/DACT1/DKK1/FZD2/GPC3/GPC6/PRICKLE1/ROR2/RSPO3/SFRP1/SFRP2/SFRP4	12
BP	GO:0072078	nephron tubule morphogenesis	12/652	72/18800	6.25696e-06	0.00011419	8.15326e-05	ADAMTS16/DCHS1/FGF1/FGF2/GLI3/GPC3/GREB1L/GREM1/NOG/OSR1/SMO/WNT6	12
BP	GO:0034612	response to tumor necrosis factor	24/652	249/18800	6.56832e-06	0.000119374	8.52346e-05	ADAMTS12/ADAMTS7/ADIPOQ/AKAP12/ANKRD1/APOB/BIRC7/CALCA/CCL13/CCL23/CCL3/CCL7/CD70/COL1A1/CXCL8/CYP1B1/FABP4/HAMP/HAS2/LAPTM5/SELE/SFRP1/THBS1/TNFSF18	24
BP	GO:0014066	regulation of phosphatidylinositol 3-kinase signaling	15/652	111/18800	6.69762e-06	0.000120722	8.61972e-05	DCN/F2R/FGF2/FGFR1/FN1/HGF/IGF1/OSM/PDGFRA/PDGFRB/RELN/ROR2/TGFB2/TREM2/TWIST1	15
BP	GO:0071347	cellular response to interleukin-1	15/652	111/18800	6.69762e-06	0.000120722	8.61972e-05	ADAMTS12/ADAMTS7/AKAP12/ANKRD1/CCL13/CCL23/CCL3/CCL7/CXCL8/HAS2/IL1R1/IL6/MMP2/PTGIS/SFRP1	15
BP	GO:0032602	chemokine production	14/652	98/18800	7.0217e-06	0.000126045	8.99977e-05	ADCYAP1/ADIPOQ/APOD/AZU1/C1QTNF3/CSF1R/CXCL6/ELANE/IL6/SNAI2/TNFSF4/TREM1/TREM2/TWIST1	14
BP	GO:0060415	muscle tissue morphogenesis	12/652	73/18800	7.2548e-06	0.000129698	9.26058e-05	ANKRD1/COL11A1/COL3A1/EDNRA/EFEMP2/FOXC2/FZD2/HEG1/NOG/TBX1/TGFB2/WNT2	12
BP	GO:0071295	cellular response to vitamin	8/652	31/18800	7.79616e-06	0.00013881	9.91117e-05	COL1A1/CYP24A1/FOLR2/MN1/PENK/POSTN/SFRP1/SNAI2	8
BP	GO:0035296	regulation of tube diameter	17/652	141/18800	7.99079e-06	0.00014064	0.000100418	ADRA1B/AGTR1/AVPR1A/AVPR2/CALCA/CRP/EDNRA/F2R/FOXC2/GUCY1A1/MMP2/NPR1/NPR3/OXTR/SMTNL2/UTS2R/VSTM4	17
BP	GO:0097746	blood vessel diameter maintenance	17/652	141/18800	7.99079e-06	0.00014064	0.000100418	ADRA1B/AGTR1/AVPR1A/AVPR2/CALCA/CRP/EDNRA/F2R/FOXC2/GUCY1A1/MMP2/NPR1/NPR3/OXTR/SMTNL2/UTS2R/VSTM4	17
BP	GO:0050727	regulation of inflammatory response	32/652	394/18800	7.99528e-06	0.00014064	0.000100418	ADAMTS12/ADIPOQ/AGTR1/AHSG/ALOX5AP/C1QTNF3/C3/CCL3/CCN4/CMA1/ELANE/FABP4/FPR2/HAMP/HGF/IGF1/IL1R1/IL6/NLRP3/OSM/PTGER3/PTGIS/SELE/SEMA7A/SERPINE1/SERPINF1/SIGLEC10/SLAMF8/SUCNR1/TNFAIP6/TNFSF4/TREM2	32
BP	GO:0032330	regulation of chondrocyte differentiation	10/652	51/18800	8.30066e-06	0.000145428	0.000103837	ADAMTS12/ADAMTS7/BMP6/CCN2/CCN4/EFEMP1/GLI3/GREM1/PTHLH/SNAI2	10
BP	GO:0072088	nephron epithelium morphogenesis	12/652	74/18800	8.38952e-06	0.000146399	0.00010453	ADAMTS16/DCHS1/FGF1/FGF2/GLI3/GPC3/GREB1L/GREM1/NOG/OSR1/SMO/WNT6	12
BP	GO:0035150	regulation of tube size	17/652	142/18800	8.79048e-06	0.000151652	0.000108281	ADRA1B/AGTR1/AVPR1A/AVPR2/CALCA/CRP/EDNRA/F2R/FOXC2/GUCY1A1/MMP2/NPR1/NPR3/OXTR/SMTNL2/UTS2R/VSTM4	17
BP	GO:0032331	negative regulation of chondrocyte differentiation	7/652	23/18800	8.81831e-06	0.000151652	0.000108281	ADAMTS12/ADAMTS7/CCN4/EFEMP1/GREM1/PTHLH/SNAI2	7
BP	GO:0031960	response to corticosteroid	18/652	157/18800	8.87321e-06	0.000151652	0.000108281	A2M/ADIPOQ/ALPL/AVPR1A/BMP6/CCN2/CDO1/COL1A1/CYP1B1/FIBIN/FOSB/GHR/IL6/PAPPA/PCSK1/SERPINF1/SLIT2/SLIT3	18
BP	GO:0010463	mesenchymal cell proliferation	9/652	41/18800	8.89828e-06	0.000151652	0.000108281	CHRD/DCHS1/FGF7/GPC3/OSR1/PRRX1/SMO/TBX1/WNT2	9
BP	GO:1905314	semi-lunar valve development	9/652	41/18800	8.89828e-06	0.000151652	0.000108281	ELN/EMILIN1/HEYL/SLIT2/SLIT3/SNAI2/TGFB2/TIE1/TWIST1	9
BP	GO:1905521	regulation of macrophage migration	9/652	41/18800	8.89828e-06	0.000151652	0.000108281	C5AR1/CCL3/CSF1R/EMILIN1/MMP14/RARRES2/SLAMF8/THBS1/TREM2	9
BP	GO:0006911	phagocytosis, engulfment	16/652	128/18800	9.23885e-06	0.00015624	0.000111557	C3/CD36/IGHG4/IGHV1-58/IGHV1-69D/IGHV2-26/IGHV2-70D/IGHV3-13/IGHV4-61/IGHV5-10-1/IGHV6-1/IGLC7/IGLL1/RAB31/THBS1/TREM2	16
BP	GO:0071621	granulocyte chemotaxis	16/652	128/18800	9.23885e-06	0.00015624	0.000111557	C5AR1/CCL13/CCL23/CCL3/CCL7/CSF1R/CXCL6/CXCL8/JAM3/RARRES2/SLIT2/TGFB2/THBS1/THBS4/TNFAIP6/TREM1	16
BP	GO:0003014	renal system process	15/652	114/18800	9.32894e-06	0.000157157	0.000112212	ADIPOQ/AGTR1/AKR1B1/AVPR1A/AVPR2/CORIN/CORO2B/EDNRA/F2R/HAS2/KIRREL1/NPR1/NPR3/SUCNR1/SULF1	15
BP	GO:0007596	blood coagulation	22/652	221/18800	9.47299e-06	0.000158972	0.000113508	ANXA8/AXL/CD36/COL3A1/CTSG/F13A1/F2R/F2RL3/FAP/FBLN1/FN1/IL6/MMRN1/PDGFRA/PDPN/PLAU/SERPIND1/SERPINE1/SERPING1/TFPI2/THBS1/VTN	22
BP	GO:0060675	ureteric bud morphogenesis	11/652	63/18800	9.57093e-06	0.000160002	0.000114244	ADAMTS16/DCHS1/FGF1/FGF2/GLI3/GPC3/GREB1L/GREM1/NOG/SMO/WNT6	11
BP	GO:0001894	tissue homeostasis	25/652	272/18800	9.76734e-06	0.000162665	0.000116145	AKT3/CALCA/CCN2/COL2A1/COL3A1/CSF1R/CTSK/CYTL1/F2R/HAMP/IL6/JAM3/LAMA2/LAMC1/LCN1/NOX4/PTH1R/RBP4/SERPINA3/SMO/SPP1/TF/TMEM119/TUB/VSTM4	25
BP	GO:0070167	regulation of biomineral tissue development	14/652	101/18800	1.00333e-05	0.000165894	0.00011845	AHSG/BMP6/CCL3/CCN1/DDR2/FBN2/GREM1/MGP/OMD/OSR1/TGFB3/TMEM119/TWIST1/WNT6	14
BP	GO:0003180	aortic valve morphogenesis	8/652	32/18800	1.00809e-05	0.000165894	0.00011845	ELN/EMILIN1/HEYL/SLIT2/SLIT3/SNAI2/TIE1/TWIST1	8
BP	GO:1901201	regulation of extracellular matrix assembly	6/652	16/18800	1.01127e-05	0.000165894	0.00011845	ANTXR1/EMILIN1/HAS2/PHLDB1/PHLDB2/TIE1	6
BP	GO:2000095	regulation of Wnt signaling pathway, planar cell polarity pathway	6/652	16/18800	1.01127e-05	0.000165894	0.00011845	DACT1/DKK1/GPC3/RSPO3/SFRP1/SFRP2	6
BP	GO:0060346	bone trabecula formation	5/652	10/18800	1.07722e-05	0.000176053	0.000125704	COL1A1/FBN2/GREM1/MMP2/SFRP1	5
BP	GO:0014911	positive regulation of smooth muscle cell migration	9/652	42/18800	1.09796e-05	0.000178776	0.000127648	ADAMTS1/CCN4/CYP1B1/HAS2/IGF1/IGFBP5/NR4A3/PDGFRB/VTN	9
BP	GO:0061045	negative regulation of wound healing	12/652	76/18800	1.11338e-05	0.000179949	0.000128485	CD109/FAP/FGF2/MMRN1/PDGFRA/PHLDB2/PLAU/SERPINE1/SERPING1/TAFA5/THBS1/VTN	12
BP	GO:0061333	renal tubule morphogenesis	12/652	76/18800	1.11338e-05	0.000179949	0.000128485	ADAMTS16/DCHS1/FGF1/FGF2/GLI3/GPC3/GREB1L/GREM1/NOG/OSR1/SMO/WNT6	12
BP	GO:0010717	regulation of epithelial to mesenchymal transition	14/652	102/18800	1.12648e-05	0.000181397	0.000129519	COL1A1/GREM1/HPN/IL6/NOG/PDPN/PHLDB1/PHLDB2/SFRP1/SFRP2/TGFB2/TGFB3/TWIST1/VASN	14
BP	GO:0033687	osteoblast proliferation	8/652	33/18800	1.29051e-05	0.000206293	0.000147295	CCN1/CTHRC1/GREM1/MN1/NPR3/SFRP1/TMEM119/TNN	8
BP	GO:0098801	regulation of renal system process	8/652	33/18800	1.29051e-05	0.000206293	0.000147295	ADIPOQ/AGTR1/AVPR1A/AVPR2/CORIN/CORO2B/F2R/NPR1	8
BP	GO:0003170	heart valve development	11/652	65/18800	1.30642e-05	0.000208077	0.000148569	CCN1/DCHS1/ELN/EMILIN1/HEYL/SLIT2/SLIT3/SNAI2/TGFB2/TIE1/TWIST1	11
BP	GO:0060191	regulation of lipase activity	13/652	90/18800	1.31477e-05	0.000208648	0.000148977	AGTR1/ANXA8/ANXA8L1/AVPR1A/C5AR1/CCN1/EDNRA/FGF2/FGFR1/GPIHBP1/PDGFRA/PDGFRB/SELE	13
BP	GO:0060284	regulation of cell development	37/652	500/18800	1.32803e-05	0.000209991	0.000149936	ADGRA2/ADIPOQ/CXCL12/DLL3/EFNB3/FBLN1/FBN1/FN1/GLI3/GPR68/HAS2/HEYL/IGF1/IL1A/IL6/ISLR2/MAP2/NGF/NOG/PAEP/PLXNA4/PTHLH/RECK/RELN/RND2/SEMA5B/SEMA6B/SEMA7A/SERPINF1/SLAMF8/SLIT2/SMO/SPP1/TENM4/THY1/TREM2/WNT2	37
BP	GO:0050817	coagulation	22/652	226/18800	1.35099e-05	0.000212853	0.00015198	ANXA8/AXL/CD36/COL3A1/CTSG/F13A1/F2R/F2RL3/FAP/FBLN1/FN1/IL6/MMRN1/PDGFRA/PDPN/PLAU/SERPIND1/SERPINE1/SERPING1/TFPI2/THBS1/VTN	22
BP	GO:0001935	endothelial cell proliferation	20/652	194/18800	1.42859e-05	0.000224273	0.000160133	AGTR1/AKT3/BMP6/CXCL12/EGR3/FGF2/FGFR1/MMP14/NGFR/NRP2/PRKD1/SPARC/SULF1/THBS1/THBS4/TIE1/VEGFD/VIP/VSTM4/WNT2	20
BP	GO:0048588	developmental cell growth	22/652	227/18800	1.44831e-05	0.000226368	0.000161629	CXCL12/DCLK1/EDNRA/FN1/HAMP/IGF1/ISLR2/MAP2/NDN/NGF/NRP2/PI16/PLXNA4/RGS4/RND2/SEMA5B/SEMA6B/SEMA7A/SLIT2/SLIT3/SPP1/TNN	22
BP	GO:0042692	muscle cell differentiation	31/652	387/18800	1.45227e-05	0.000226368	0.000161629	ACTA1/ACTN2/ADAM12/ADAMTS5/ANKRD1/AVPR1A/CDH2/CNTNAP1/DKK1/DNER/EDNRA/EFEMP2/EREG/GREM1/HAMP/IGF1/IGFBP5/LOX/MMP14/NOX4/PDGFRA/PDGFRB/PI16/PLPP7/RGS4/SCGB3A1/SGCD/SMO/TBX1/TMEM119/UCHL1	31
BP	GO:0002683	negative regulation of immune system process	33/652	425/18800	1.47217e-05	0.000228656	0.000163263	A2M/ADIPOQ/APOD/AXL/CCL3/COL3A1/CTSG/CXCL12/DUSP1/EMILIN1/FBN1/FCRLB/FGL1/GLI3/GPR68/GREM1/IL7R/INHBA/LAPTM5/LRRC17/LRRC32/SERPING1/SFRP1/SLAMF8/SLIT2/TGFB2/TGFB3/THBS1/THY1/TNFAIP6/TNFSF4/TREM2/VSIG4	33
BP	GO:0072080	nephron tubule development	13/652	91/18800	1.486e-05	0.000229989	0.000164215	ADAMTS16/DCHS1/FGF1/FGF2/GLI3/GPC3/GREB1L/GREM1/HEYL/NOG/OSR1/SMO/WNT6	13
BP	GO:0061041	regulation of wound healing	16/652	133/18800	1.50987e-05	0.00023153	0.000165315	CCN4/CD109/CD36/F2R/FAP/FGF2/FOXC2/MMRN1/PDGFRA/PHLDB2/PLAU/SERPINE1/SERPING1/TAFA5/THBS1/VTN	16
BP	GO:0010934	macrophage cytokine production	6/652	17/18800	1.5171e-05	0.00023153	0.000165315	CD36/LAPTM5/SEMA7A/SPON2/TGFB2/TGFB3	6
BP	GO:0010935	regulation of macrophage cytokine production	6/652	17/18800	1.5171e-05	0.00023153	0.000165315	CD36/LAPTM5/SEMA7A/SPON2/TGFB2/TGFB3	6
BP	GO:0045217	cell-cell junction maintenance	6/652	17/18800	1.5171e-05	0.00023153	0.000165315	CD177/CNTNAP1/CSF1R/F2R/KIRREL1/PRTN3	6
BP	GO:0048511	rhythmic process	26/652	297/18800	1.54748e-05	0.000235346	0.00016804	A2M/ADAMTS1/ADIPOQ/AXL/CSF2/CYP1B1/EGR3/EREG/HAS2/INHBA/MMP19/MMP2/NGFR/OXTR/PDGFRA/PTPRN/PTX3/RETN/SERPINF1/SLIT2/SLIT3/TGFB2/TGFB3/TIMP4/TNFAIP6/TWIST1	26
BP	GO:0060343	trabecula formation	7/652	25/18800	1.62756e-05	0.000245818	0.000175517	ADAMTS1/COL1A1/FBN2/GREM1/MMP2/RBP4/SFRP1	7
BP	GO:1905523	positive regulation of macrophage migration	7/652	25/18800	1.62756e-05	0.000245818	0.000175517	C5AR1/CCL3/CSF1R/MMP14/RARRES2/THBS1/TREM2	7
BP	GO:0016525	negative regulation of angiogenesis	17/652	149/18800	1.67027e-05	0.00024984	0.000178388	ADAMTS1/COL4A2/DCN/EMILIN1/ISM1/NPR1/SERPINE1/SERPINF1/SPARC/STAB1/SULF1/TAFA5/TGFB2/THBS1/THBS2/THBS4/TIE1	17
BP	GO:0048844	artery morphogenesis	12/652	79/18800	1.67176e-05	0.00024984	0.000178388	AKT3/APOB/COL3A1/EDNRA/EFEMP2/FOXC2/NOG/NOTCH3/PDGFRB/PRRX1/TBX1/TGFB2	12
BP	GO:0007044	cell-substrate junction assembly	13/652	92/18800	1.6765e-05	0.00024984	0.000178388	ACTN2/APOD/COL16A1/CORO2B/DLC1/FN1/GREM1/LAMC1/MMP14/PHLDB2/SFRP1/THBS1/THY1	13
BP	GO:0010518	positive regulation of phospholipase activity	10/652	55/18800	1.67701e-05	0.00024984	0.000178388	AGTR1/AVPR1A/C5AR1/CCN1/EDNRA/FGF2/FGFR1/PDGFRA/PDGFRB/SELE	10
BP	GO:0055074	calcium ion homeostasis	35/652	468/18800	1.81618e-05	0.000269656	0.000192537	ACKR3/ADCYAP1/ADRA1B/AGTR1/AVPR1A/C5AR1/CALCA/CCL13/CCL23/CCL3/CCL7/CD36/CXCL12/EDNRA/ELANE/F2R/F2RL3/FAM20A/FGF2/FPR1/FPR2/HRC/KCNK3/OXTR/P2RY8/PDGFRA/PRKD1/PTGER1/PTGER3/PTGFR/PTH1R/SGCD/SLC24A3/SV2A/THY1	35
BP	GO:0060993	kidney morphogenesis	13/652	93/18800	1.8881e-05	0.000279388	0.000199486	ADAMTS16/DCHS1/FGF1/FGF2/GLI3/GPC3/GREB1L/GREM1/NOG/OSR1/PDGFRB/SMO/WNT6	13
BP	GO:0003151	outflow tract morphogenesis	12/652	80/18800	1.90566e-05	0.000280097	0.000199993	EDNRA/ELN/FOXC2/FZD2/HEYL/NOG/NPY1R/NRP2/SFRP2/TBX1/TGFB2/TWIST1	12
BP	GO:1903034	regulation of response to wounding	18/652	166/18800	1.91773e-05	0.000280097	0.000199993	CCN4/CD109/CD36/F2R/FAP/FGF2/FOXC2/MMRN1/PDGFRA/PHLDB2/PLAU/SERPINE1/SERPING1/SIGLEC10/SPP1/TAFA5/THBS1/VTN	18
BP	GO:0048251	elastic fiber assembly	5/652	11/18800	1.91848e-05	0.000280097	0.000199993	COL3A1/EFEMP2/EMILIN1/FBLN5/LOX	5
BP	GO:0070944	neutrophil-mediated killing of bacterium	5/652	11/18800	1.91848e-05	0.000280097	0.000199993	AZU1/CTSG/CXCL6/ELANE/TREM1	5
BP	GO:1902622	regulation of neutrophil migration	9/652	45/18800	1.98857e-05	0.000288723	0.000206151	C5AR1/CXCL8/IL1A/IL1R1/JAM3/SLAMF8/SLIT2/THBS4/TNFAIP6	9
BP	GO:2000181	negative regulation of blood vessel morphogenesis	17/652	151/18800	1.99074e-05	0.000288723	0.000206151	ADAMTS1/COL4A2/DCN/EMILIN1/ISM1/NPR1/SERPINE1/SERPINF1/SPARC/STAB1/SULF1/TAFA5/TGFB2/THBS1/THBS2/THBS4/TIE1	17
BP	GO:0060193	positive regulation of lipase activity	11/652	68/18800	2.03642e-05	0.000294373	0.000210186	AGTR1/AVPR1A/C5AR1/CCN1/EDNRA/FGF2/FGFR1/GPIHBP1/PDGFRA/PDGFRB/SELE	11
BP	GO:0071674	mononuclear cell migration	20/652	199/18800	2.07623e-05	0.000299141	0.00021359	APOD/C5AR1/CALCA/CCL13/CCL23/CCL3/CCL7/CSF1R/CTSG/CXCL12/CYP7B1/DUSP1/FPR2/GREM1/IL6/RARRES2/SERPINE1/SLAMF8/SLIT2/THBS1	20
BP	GO:0002690	positive regulation of leukocyte chemotaxis	13/652	94/18800	2.12274e-05	0.000303844	0.000216948	C5AR1/CCL3/CCL7/CSF1R/CXCL12/CXCL8/FPR2/IL6/RARRES2/SERPINE1/THBS1/THBS4/VEGFD	13
BP	GO:0061326	renal tubule development	13/652	94/18800	2.12274e-05	0.000303844	0.000216948	ADAMTS16/DCHS1/FGF1/FGF2/GLI3/GPC3/GREB1L/GREM1/HEYL/NOG/OSR1/SMO/WNT6	13
BP	GO:0010811	positive regulation of cell-substrate adhesion	15/652	122/18800	2.13433e-05	0.000304507	0.000217422	CCDC80/CCN1/CD36/COL16A1/COL26A1/COL8A1/EFEMP2/EGFLAM/EMILIN1/FBLN2/FN1/HAS2/NDNF/SFRP1/THY1	15
BP	GO:0030900	forebrain development	30/652	376/18800	2.14536e-05	0.000305086	0.000217835	ALDH1A3/AVPR1A/AVPR2/AXL/CDH2/COL3A1/CSF1R/CXCL12/DCLK1/DKK1/DLC1/FAT4/FGF2/GLI1/GLI2/GLI3/IGF2BP1/INHBA/NDNF/NOG/NOTCH3/NRP2/OXTR/PCSK1/PLXNA4/RELN/SEMA6B/SEMA7A/SLIT2/SMO	30
BP	GO:2000050	regulation of non-canonical Wnt signaling pathway	7/652	26/18800	2.16087e-05	0.000306298	0.0002187	DACT1/DKK1/GPC3/RSPO3/SFRP1/SFRP2/SFRP4	7
BP	GO:1901343	negative regulation of vasculature development	17/652	152/18800	2.17062e-05	0.000306688	0.000218978	ADAMTS1/COL4A2/DCN/EMILIN1/ISM1/NPR1/SERPINE1/SERPINF1/SPARC/STAB1/SULF1/TAFA5/TGFB2/THBS1/THBS2/THBS4/TIE1	17
BP	GO:0099024	plasma membrane invagination	16/652	137/18800	2.19588e-05	0.000309258	0.000220814	C3/CD36/IGHG4/IGHV1-58/IGHV1-69D/IGHV2-26/IGHV2-70D/IGHV3-13/IGHV4-61/IGHV5-10-1/IGHV6-1/IGLC7/IGLL1/RAB31/THBS1/TREM2	16
BP	GO:0046851	negative regulation of bone remodeling	6/652	18/18800	2.20906e-05	0.000310117	0.000221427	CALCA/GREM1/HAMP/IL6/SFRP1/TMEM119	6
BP	GO:0007156	homophilic cell adhesion via plasma membrane adhesion molecules	18/652	168/18800	2.25733e-05	0.000315882	0.000225543	CADM1/CADM3/CDH11/CDH19/CDH2/CLSTN2/CNTN4/DCHS1/FAT4/HMCN1/IGSF21/PCDHB5/PCDHGA12/PCDHGB6/PCDHGB7/TENM3/TRO/VSTM2L	18
BP	GO:0060350	endochondral bone morphogenesis	10/652	57/18800	2.32621e-05	0.000324485	0.000231686	ALPL/BMP6/COL1A1/COL2A1/COL3A1/GHR/MMP13/MMP14/MMP16/TMEM119	10
BP	GO:1901888	regulation of cell junction assembly	20/652	201/18800	2.40168e-05	0.000333948	0.000238443	APOD/CLSTN2/COL16A1/DKK1/DLC1/FLRT2/GPC6/GREM1/LRRN1/MMP14/NTNG2/OXTR/PHLDB2/SFRP1/SNAI2/SRPX2/SYNDIG1/THBS1/THBS2/THY1	20
BP	GO:0007162	negative regulation of cell adhesion	26/652	305/18800	2.45508e-05	0.000339458	0.000242377	ADIPOQ/APOD/BMP6/COL1A1/CORO2B/CTSG/CXCL12/CYP1B1/DLC1/DUSP1/FBLN1/FGL1/GLI3/JAM3/LAPTM5/LRRC32/MMP14/MMP2/PHLDB2/PLXNA4/SERPINE1/SNAI2/SPOCK1/THBS1/TNFSF4/VSIG4	26
BP	GO:0071560	cellular response to transforming growth factor beta stimulus	23/652	252/18800	2.45681e-05	0.000339458	0.000242377	ANKRD1/CD109/CHST11/CILP/COL1A1/COL1A2/COL3A1/COL4A2/EMILIN1/FBN1/FBN2/HTRA3/LOX/LRRC32/LTBP1/LTBP2/PENK/SFRP1/TGFB2/TGFB3/THBS1/VASN/WNT2	23
BP	GO:0050867	positive regulation of cell activation	33/652	436/18800	2.46998e-05	0.000340205	0.00024291	AXL/CCL3/CCN2/CD177/CD70/EFNB3/EGR3/GLI2/GLI3/HAMP/IGF1/IGHG4/IGHV1-58/IGHV1-69D/IGHV2-26/IGHV2-70D/IGHV3-13/IGHV4-61/IGHV5-10-1/IGHV6-1/IGLC7/IGLL1/IL1A/IL6/IL7R/MMP14/NLRP3/NR4A3/PDGFRB/THBS1/THY1/TNFSF4/TREM2	33
BP	GO:0018149	peptide cross-linking	8/652	36/18800	2.56569e-05	0.00035228	0.000251532	BGN/COL3A1/DCN/EGFLAM/F13A1/FN1/NDNF/THBS1	8
BP	GO:0048592	eye morphogenesis	17/652	154/18800	2.57431e-05	0.000352359	0.000251588	ALDH1A3/COL5A1/COL5A2/COL8A1/COL8A2/EFEMP1/FBN1/FBN2/FGF2/GLI3/MFAP2/MFAP5/RBP4/TENM3/THY1/TWIST1/WNT2	17
BP	GO:0051384	response to glucocorticoid	16/652	139/18800	2.63288e-05	0.000359252	0.00025651	A2M/ADIPOQ/ALPL/AVPR1A/BMP6/CDO1/CYP1B1/FIBIN/FOSB/GHR/IL6/PAPPA/PCSK1/SERPINF1/SLIT2/SLIT3	16
BP	GO:0002443	leukocyte mediated immunity	34/652	457/18800	2.65495e-05	0.000361138	0.000257857	AZU1/C1R/C1S/C3/C7/CADM1/CCL3/CD177/CD70/CRP/CTSG/CXCL6/ELANE/IGHG4/IGHV1-58/IGHV1-69D/IGHV2-26/IGHV2-70D/IGHV3-13/IGHV4-61/IGHV5-10-1/IGHV6-1/IGLC7/IGLL1/IL1R1/IL6/IL7R/NLRP3/NR4A3/SERPING1/SPON2/TNFSF4/TREM1/TREM2	34
BP	GO:0030316	osteoclast differentiation	13/652	96/18800	2.66973e-05	0.000362026	0.00025849	CCL3/CCN4/CD109/CSF1R/FBN1/GPC3/GPR68/LRRC17/OSCAR/SFRP1/TF/TNFAIP6/TREM2	13
BP	GO:0030514	negative regulation of BMP signaling pathway	10/652	58/18800	2.72456e-05	0.00036832	0.000262985	CHRD/CHRDL1/DKK1/FBN1/GREM1/HTRA3/NOG/SFRP1/SFRP2/TNFAIP6	10
BP	GO:0033273	response to vitamin	12/652	83/18800	2.78677e-05	0.000375571	0.000268162	ALPL/COL1A1/CYP24A1/FOLR2/HAMP/IL1A/MN1/PENK/POSTN/SFRP1/SNAI2/SPP1	12
BP	GO:0007263	nitric oxide mediated signal transduction	7/652	27/18800	2.83035e-05	0.000379111	0.000270689	CD36/FPR1/GUCY1A1/GUCY1A2/NDNF/RASD1/THBS1	7
BP	GO:1903055	positive regulation of extracellular matrix organization	7/652	27/18800	2.83035e-05	0.000379111	0.000270689	DDR2/EFEMP2/EMILIN1/IL6/PDPN/PHLDB1/PHLDB2	7
BP	GO:0032964	collagen biosynthetic process	9/652	47/18800	2.87439e-05	0.000383836	0.000274063	CCN2/COL1A1/COL5A1/CYGB/EMILIN1/F2R/IL6/PDGFRB/TGFB3	9
BP	GO:0032642	regulation of chemokine production	13/652	97/18800	2.98674e-05	0.000397627	0.00028391	ADCYAP1/ADIPOQ/APOD/AZU1/C1QTNF3/CSF1R/CXCL6/ELANE/IL6/SNAI2/TNFSF4/TREM2/TWIST1	13
BP	GO:0050766	positive regulation of phagocytosis	11/652	71/18800	3.09566e-05	0.000410879	0.000293372	AHSG/AZU1/C3/CD36/FCN1/FPR2/PTX3/RAB31/SLC11A1/TREM2/TUB	11
BP	GO:0003231	cardiac ventricle development	15/652	126/18800	3.13945e-05	0.000415432	0.000296623	CCN1/COL11A1/CPE/EDNRA/FOXC2/FZD2/GREB1L/HEG1/HEYL/KCNK2/NOG/SFRP2/SLIT2/SLIT3/TGFB2	15
BP	GO:0003176	aortic valve development	8/652	37/18800	3.1748e-05	0.000415762	0.000296859	ELN/EMILIN1/HEYL/SLIT2/SLIT3/SNAI2/TIE1/TWIST1	8
BP	GO:0048846	axon extension involved in axon guidance	8/652	37/18800	3.1748e-05	0.000415762	0.000296859	CXCL12/NRP2/PLXNA4/SEMA5B/SEMA6B/SEMA7A/SLIT2/SLIT3	8
BP	GO:1902284	neuron projection extension involved in neuron projection guidance	8/652	37/18800	3.1748e-05	0.000415762	0.000296859	CXCL12/NRP2/PLXNA4/SEMA5B/SEMA6B/SEMA7A/SLIT2/SLIT3	8
BP	GO:0001755	neural crest cell migration	10/652	59/18800	3.17992e-05	0.000415762	0.000296859	EDNRA/FGF19/FN1/NRP2/SEMA5B/SEMA6B/SEMA7A/SMO/TBX1/TWIST1	10
BP	GO:0070943	neutrophil-mediated killing of symbiont cell	5/652	12/18800	3.19493e-05	0.000416482	0.000297373	AZU1/CTSG/CXCL6/ELANE/TREM1	5
BP	GO:1903532	positive regulation of secretion by cell	24/652	274/18800	3.2295e-05	0.000419739	0.000299698	ADCYAP1/ANKRD1/AVPR1A/BMP6/C1QTNF3/CD177/CD33/CXCL12/GPR68/GRP/IGF1/IL1A/INHBA/MYH10/NNAT/OXTR/PCSK1/RBP4/RETN/SPP1/TGFB2/TGFB3/TREM2/VIP	24
BP	GO:0150115	cell-substrate junction organization	13/652	98/18800	3.33615e-05	0.000432318	0.000308679	ACTN2/APOD/COL16A1/CORO2B/DLC1/FN1/GREM1/LAMC1/MMP14/PHLDB2/SFRP1/THBS1/THY1	13
BP	GO:0048638	regulation of developmental growth	27/652	329/18800	3.36805e-05	0.000435164	0.000310712	CXCL12/DUSP9/FGF2/FN1/FOXC2/FOXS1/GHR/GLI1/HAMP/IGF1/ISLR2/KCNK2/MAP2/NGF/NOG/NPY1R/PI16/PLXNA4/RBP4/RGS4/RND2/SEMA5B/SEMA6B/SEMA7A/SMO/SPP1/WNT2	27
BP	GO:0035107	appendage morphogenesis	16/652	142/18800	3.43295e-05	0.000440948	0.000314842	CHST11/COL2A1/COL3A1/DKK1/FBN2/GLI3/GPC3/GREM1/NOG/OSR1/PRRX1/RECK/ROR2/SFRP2/TGFB2/TWIST1	16
BP	GO:0035108	limb morphogenesis	16/652	142/18800	3.43295e-05	0.000440948	0.000314842	CHST11/COL2A1/COL3A1/DKK1/FBN2/GLI3/GPC3/GREM1/NOG/OSR1/PRRX1/RECK/ROR2/SFRP2/TGFB2/TWIST1	16
BP	GO:0002253	activation of immune response	30/652	386/18800	3.51368e-05	0.000449997	0.000321303	A2M/C1R/C1S/C3/C5AR1/C7/CD79B/CMTM3/CRP/FCN1/FPR1/FPR2/IGHG4/IGHV1-58/IGHV1-69D/IGHV2-26/IGHV2-70D/IGHV3-13/IGHV4-61/IGHV5-10-1/IGHV6-1/IGLC7/IGLL1/LAPTM5/NR4A3/PLPP4/SERPING1/THY1/TREM2/VSIG4	30
BP	GO:0071559	response to transforming growth factor beta	23/652	258/18800	3.5627e-05	0.000454946	0.000324836	ANKRD1/CD109/CHST11/CILP/COL1A1/COL1A2/COL3A1/COL4A2/EMILIN1/FBN1/FBN2/HTRA3/LOX/LRRC32/LTBP1/LTBP2/PENK/SFRP1/TGFB2/TGFB3/THBS1/VASN/WNT2	23
BP	GO:0002440	production of molecular mediator of immune response	26/652	312/18800	3.61847e-05	0.000460724	0.000328962	CD36/ELANE/IGKV1-16/IGKV1D-42/IGKV2-40/IGKV6D-21/IGLV1-47/IGLV3-12/IGLV3-9/IGLV5-37/IGLV7-46/IGLV8-61/IL1R1/IL6/KLK5/LAPTM5/NLRP3/NR4A3/RBP4/SEMA7A/SPON2/TGFB2/TGFB3/TNFSF4/TRAV38-1/TREM1	26
BP	GO:0090025	regulation of monocyte chemotaxis	7/652	28/18800	3.66154e-05	0.000464856	0.000331912	CXCL12/DUSP1/FPR2/GREM1/SERPINE1/SLAMF8/SLIT2	7
BP	GO:0050764	regulation of phagocytosis	13/652	99/18800	3.7207e-05	0.000471002	0.000336301	ADIPOQ/AHSG/AZU1/C3/CD36/FCN1/FPR2/PRTN3/PTX3/RAB31/SLC11A1/TREM2/TUB	13
BP	GO:0048662	negative regulation of smooth muscle cell proliferation	11/652	73/18800	4.04061e-05	0.000510025	0.000364163	ADIPOQ/APOD/EFEMP2/IGFBP3/IGFBP5/NPR1/NPR3/OGN/TAFA5/TGFB3/VIP	11
BP	GO:0046850	regulation of bone remodeling	9/652	49/18800	4.07391e-05	0.000510471	0.000364482	CALCA/CSF1R/GREM1/HAMP/IL6/SFRP1/SPP1/TF/TMEM119	9
BP	GO:0010324	membrane invagination	16/652	144/18800	4.07911e-05	0.000510471	0.000364482	C3/CD36/IGHG4/IGHV1-58/IGHV1-69D/IGHV2-26/IGHV2-70D/IGHV3-13/IGHV4-61/IGHV5-10-1/IGHV6-1/IGLC7/IGLL1/RAB31/THBS1/TREM2	16
BP	GO:0030177	positive regulation of Wnt signaling pathway	16/652	144/18800	4.07911e-05	0.000510471	0.000364482	ADGRA2/CCN4/COL1A1/DACT1/DKK1/DKK2/FGF2/GPC3/RECK/ROR2/RSPO1/RSPO3/SFRP1/SFRP2/SFRP4/SULF1	16
BP	GO:0008406	gonad development	21/652	226/18800	4.21563e-05	0.000526053	0.000375608	A2M/ADAMTS1/CYP1B1/EREG/IL1A/INHBA/MMP14/MMP19/MMP2/OSR1/PDGFRA/PDGFRB/PTPRN/PTX3/RETN/SFRP1/SFRP2/SLIT2/SLIT3/TGFB2/TNFAIP6	21
BP	GO:0007188	adenylate cyclase-modulating G protein-coupled receptor signaling pathway	22/652	244/18800	4.41318e-05	0.00054914	0.000392092	ADCYAP1/ADGRD1/ADRA1B/AKAP12/AVPR2/CALCA/EDNRA/FPR1/FPR2/GLP2R/NPR3/NPY1R/PALM/PTGER1/PTGER3/PTGFR/PTH1R/PTHLH/RGS1/SCTR/UCN2/VIP	22
BP	GO:0048565	digestive tract development	15/652	130/18800	4.5403e-05	0.000563358	0.000402244	COL3A1/CXCL8/DACT1/DCHS1/GLI1/GLI2/GLI3/OXTR/PDGFRA/RARRES2/SFRP1/SFRP2/SMO/TGFB2/TGFB3	15
BP	GO:0060420	regulation of heart growth	11/652	74/18800	4.59963e-05	0.00056844	0.000405872	DUSP9/FGF2/GLI1/HAMP/IGF1/KCNK2/NOG/PI16/RBP4/RGS4/WNT2	11
BP	GO:0046620	regulation of organ growth	13/652	101/18800	4.60722e-05	0.00056844	0.000405872	DUSP9/FGF2/FOXC2/GLI1/HAMP/IGF1/KCNK2/NOG/PI16/RBP4/RGS4/SMO/WNT2	13
BP	GO:0010575	positive regulation of vascular endothelial growth factor production	7/652	29/18800	4.68306e-05	0.000574326	0.000410075	C3/C5AR1/CYP1B1/IL1A/IL6/NOX1/SULF1	7
BP	GO:0061082	myeloid leukocyte cytokine production	7/652	29/18800	4.68306e-05	0.000574326	0.000410075	CD36/LAPTM5/NR4A3/SEMA7A/SPON2/TGFB2/TGFB3	7
BP	GO:0045926	negative regulation of growth	22/652	245/18800	4.69426e-05	0.000574326	0.000410075	GPC3/GREM1/IGFBP5/INHBA/KCNK2/MAP2/MEG3/NOG/NPR1/PI16/RBP4/RGS4/SCGB3A1/SEMA5B/SEMA6B/SEMA7A/SFRP1/SFRP2/SLIT2/SLIT3/SPP1/TGFB2	22
BP	GO:0001936	regulation of endothelial cell proliferation	18/652	178/18800	4.89581e-05	0.000597316	0.00042649	AGTR1/AKT3/BMP6/CXCL12/EGR3/FGF2/FGFR1/NGFR/NRP2/PRKD1/SPARC/SULF1/THBS1/THBS4/TIE1/VEGFD/VIP/WNT2	18
BP	GO:0071675	regulation of mononuclear cell migration	14/652	116/18800	4.91266e-05	0.000597707	0.00042677	APOD/C5AR1/CCL3/CCL7/CSF1R/CXCL12/DUSP1/FPR2/GREM1/RARRES2/SERPINE1/SLAMF8/SLIT2/THBS1	14
BP	GO:0035904	aorta development	10/652	62/18800	4.95634e-05	0.00060135	0.000429371	COL3A1/EDNRA/EFEMP2/LOX/LOXL1/NGFR/PDGFRB/PRICKLE1/TBX1/TGFB2	10
BP	GO:0061430	bone trabecula morphogenesis	5/652	13/18800	5.04368e-05	0.000610257	0.00043573	COL1A1/FBN2/GREM1/MMP2/SFRP1	5
BP	GO:0051047	positive regulation of secretion	25/652	300/18800	5.08442e-05	0.000613492	0.00043804	ADCYAP1/ANKRD1/AVPR1A/BMP6/C1QTNF3/CD177/CD33/CXCL12/GPR68/GRP/IGF1/IL1A/INHBA/MYH10/NNAT/NPR1/OXTR/PCSK1/RBP4/RETN/SPP1/TGFB2/TGFB3/TREM2/VIP	25
BP	GO:0060249	anatomical structure homeostasis	26/652	319/18800	5.2582e-05	0.000632717	0.000451767	AKT3/CALCA/CCN2/COL2A1/COL3A1/CSF1R/CTSK/CYTL1/F2R/HAMP/IL6/JAM3/LAMA2/LAMC1/LCN1/LOX/NOX4/PTH1R/RBP4/SERPINA3/SMO/SPP1/TF/TMEM119/TUB/VSTM4	26
BP	GO:0007568	aging	17/652	163/18800	5.33846e-05	0.000640615	0.000457406	APOD/AVPR1A/CALCA/CCN2/COL4A2/EDNRA/FGF2/HAMP/IGFBP5/MMP2/MPO/PDGFRB/PENK/RETN/SERPINF1/SERPING1/TGFB3	17
BP	GO:0001656	metanephros development	12/652	89/18800	5.65313e-05	0.000671372	0.000479367	ADIPOQ/AKR1B1/FBN1/FOXC2/GLI3/GPC3/GREB1L/GREM1/OSR1/PDGFRA/PDGFRB/SMO	12
BP	GO:0070098	chemokine-mediated signaling pathway	12/652	89/18800	5.65313e-05	0.000671372	0.000479367	ACKR3/CCL13/CCL23/CCL3/CCL7/CXCL12/CXCL6/CXCL8/SLIT2/SLIT3/THPO/TREM2	12
BP	GO:0045668	negative regulation of osteoblast differentiation	9/652	51/18800	5.67141e-05	0.000671372	0.000479367	CHRD/GREM1/IGFBP5/NOG/SFRP1/TNFAIP6/TNN/TWIST1/TWIST2	9
BP	GO:0060688	regulation of morphogenesis of a branching structure	9/652	51/18800	5.67141e-05	0.000671372	0.000479367	FGF7/GREM1/HGF/NOG/SFRP1/SMO/SNAI2/SULF1/WNT2	9
BP	GO:0071622	regulation of granulocyte chemotaxis	9/652	51/18800	5.67141e-05	0.000671372	0.000479367	C5AR1/CSF1R/CXCL8/JAM3/RARRES2/SLIT2/THBS1/THBS4/TNFAIP6	9
BP	GO:0045453	bone resorption	10/652	63/18800	5.71091e-05	0.000674226	0.000481405	CALCA/CSF1R/CTSK/HAMP/IL6/NOX4/PTH1R/SPP1/TF/TMEM119	10
BP	GO:0001764	neuron migration	17/652	164/18800	5.76796e-05	0.000677506	0.000483747	AXL/CHL1/COL3A1/CXCL12/DCLK1/DNER/FGFR1/FLRT2/GFRA3/NDN/NDNF/NRP2/NTNG2/RELN/SPOCK1/TNN/TWIST1	17
BP	GO:0010863	positive regulation of phospholipase C activity	8/652	40/18800	5.76963e-05	0.000677506	0.000483747	AVPR1A/C5AR1/EDNRA/FGF2/FGFR1/PDGFRA/PDGFRB/SELE	8
BP	GO:0045137	development of primary sexual characteristics	21/652	231/18800	5.8024e-05	0.000679533	0.000485194	A2M/ADAMTS1/CYP1B1/EREG/IL1A/INHBA/MMP14/MMP19/MMP2/OSR1/PDGFRA/PDGFRB/PTPRN/PTX3/RETN/SFRP1/SFRP2/SLIT2/SLIT3/TGFB2/TNFAIP6	21
BP	GO:0031069	hair follicle morphogenesis	7/652	30/18800	5.92681e-05	0.000692252	0.000494275	FGF7/GLI2/IGFBP5/KRT17/NGFR/SMO/TGFB2	7
BP	GO:0006874	cellular calcium ion homeostasis	33/652	456/18800	5.97744e-05	0.000694533	0.000495904	ACKR3/ADCYAP1/ADRA1B/AGTR1/AVPR1A/C5AR1/CALCA/CCL13/CCL23/CCL3/CCL7/CD36/CXCL12/EDNRA/ELANE/F2R/F2RL3/FGF2/FPR1/FPR2/HRC/KCNK3/OXTR/P2RY8/PDGFRA/PRKD1/PTGER1/PTGER3/PTGFR/PTH1R/SLC24A3/SV2A/THY1	33
BP	GO:0019932	second-messenger-mediated signaling	25/652	303/18800	5.97806e-05	0.000694533	0.000495904	ACKR3/ADCYAP1/AGTR1/AVPR1A/AZU1/CCL3/CD36/CXCL8/FPR1/FPR2/GUCY1A1/GUCY1A2/HRC/IGF1/LMCD1/NDNF/NPR1/POMC/PTGFR/RASD1/SCTR/SELE/SGCD/THBS1/TREM2	25
BP	GO:0048017	inositol lipid-mediated signaling	18/652	181/18800	6.09885e-05	0.000706692	0.000504586	CSF1R/DCN/F2R/FGF2/FGFR1/FN1/HGF/IGF1/NPR3/OSM/PDGFRA/PDGFRB/RELN/ROR2/TGFB2/TNFAIP8L3/TREM2/TWIST1	18
BP	GO:0030326	embryonic limb morphogenesis	14/652	119/18800	6.52344e-05	0.000751912	0.000536874	CHST11/DKK1/FBN2/GLI3/GPC3/GREM1/NOG/OSR1/PRRX1/RECK/ROR2/SFRP2/TGFB2/TWIST1	14
BP	GO:0035113	embryonic appendage morphogenesis	14/652	119/18800	6.52344e-05	0.000751912	0.000536874	CHST11/DKK1/FBN2/GLI3/GPC3/GREM1/NOG/OSR1/PRRX1/RECK/ROR2/SFRP2/TGFB2/TWIST1	14
BP	GO:0050808	synapse organization	31/652	419/18800	6.6193e-05	0.000760959	0.000543333	C3/C5AR1/CDH2/CLSTN2/CNTNAP1/CTNND2/DKK1/DNER/F2R/FLRT2/GPC6/IGSF21/KIF1A/LRRN1/NEFH/NLGN4X/NLGN4Y/NRP2/NRXN2/NTNG2/OXTR/PALM/PCDHB5/RELN/SEZ6/SNCG/SRPX2/SYNDIG1/THBS2/TREM2/WASF3	31
BP	GO:0007584	response to nutrient	16/652	150/18800	6.70641e-05	0.000768955	0.000549043	A2M/ADIPOQ/ALPL/COL1A1/CYP1B1/CYP24A1/FOLR2/HAMP/IL1A/MN1/PENK/POSTN/SFRP1/SFRP2/SNAI2/SPP1	16
BP	GO:0060560	developmental growth involved in morphogenesis	21/652	234/18800	6.99212e-05	0.000799622	0.000570939	CXCL12/DCLK1/EDNRA/FGF1/FN1/ISLR2/MAP2/NDN/NGF/NRP2/PLXNA4/RND2/SEMA5B/SEMA6B/SEMA7A/SFRP1/SFRP2/SLIT2/SLIT3/SPP1/TNN	21
BP	GO:0002696	positive regulation of leukocyte activation	31/652	421/18800	7.22841e-05	0.00082449	0.000588695	AXL/CCL3/CD177/CD70/EFNB3/EGR3/GLI2/GLI3/HAMP/IGF1/IGHG4/IGHV1-58/IGHV1-69D/IGHV2-26/IGHV2-70D/IGHV3-13/IGHV4-61/IGHV5-10-1/IGHV6-1/IGLC7/IGLL1/IL1A/IL6/IL7R/MMP14/NLRP3/NR4A3/THBS1/THY1/TNFSF4/TREM2	31
BP	GO:0070942	neutrophil mediated cytotoxicity	5/652	14/18800	7.62212e-05	0.00086714	0.000619147	AZU1/CTSG/CXCL6/ELANE/TREM1	5
BP	GO:0030593	neutrophil chemotaxis	13/652	106/18800	7.66906e-05	0.000867972	0.000619741	C5AR1/CCL13/CCL23/CCL3/CCL7/CXCL6/CXCL8/JAM3/SLIT2/TGFB2/THBS4/TNFAIP6/TREM1	13
BP	GO:0042116	macrophage activation	13/652	106/18800	7.66906e-05	0.000867972	0.000619741	AZU1/C5AR1/CCL3/CD93/CSF2/FPR2/HAMP/IL6/SLC11A1/SUCNR1/THBS1/TREM2/VSIG4	13
BP	GO:0072132	mesenchyme morphogenesis	9/652	53/18800	7.76677e-05	0.000876764	0.000626019	ACTA1/DCHS1/FOXC2/HEYL/NOG/OSR1/SNAI2/TGFB2/TWIST1	9
BP	GO:0048675	axon extension	14/652	121/18800	7.83735e-05	0.000882457	0.000630084	CXCL12/DCLK1/EDNRA/FN1/ISLR2/MAP2/NDN/NRP2/PLXNA4/SEMA5B/SEMA6B/SEMA7A/SLIT2/SLIT3	14
BP	GO:0034104	negative regulation of tissue remodeling	6/652	22/18800	7.88558e-05	0.000885611	0.000632336	CALCA/GREM1/HAMP/IL6/SFRP1/TMEM119	6
BP	GO:0019724	B cell mediated immunity	20/652	219/18800	8.11657e-05	0.000909222	0.000649195	C1R/C1S/C3/C7/CD70/CRP/IGHG4/IGHV1-58/IGHV1-69D/IGHV2-26/IGHV2-70D/IGHV3-13/IGHV4-61/IGHV5-10-1/IGHV6-1/IGLC7/IGLL1/SERPING1/TNFSF4/TREM2	20
BP	GO:0031670	cellular response to nutrient	8/652	42/18800	8.33017e-05	0.000928401	0.000662888	COL1A1/CYP24A1/FOLR2/MN1/PENK/POSTN/SFRP1/SNAI2	8
BP	GO:1900274	regulation of phospholipase C activity	8/652	42/18800	8.33017e-05	0.000928401	0.000662888	AVPR1A/C5AR1/EDNRA/FGF2/FGFR1/PDGFRA/PDGFRB/SELE	8
BP	GO:0042063	gliogenesis	24/652	291/18800	8.40139e-05	0.000933962	0.000666859	AZU1/C5AR1/CCL3/CDH2/CNTNAP1/CSF1R/DNER/FGF2/FPR2/GLI3/IL6/LAMC3/MMP14/MXRA8/NDN/NOG/PENK/RELN/ROR2/SMO/TENM4/TGFB2/TREM2/WASF3	24
BP	GO:0035051	cardiocyte differentiation	16/652	153/18800	8.507e-05	0.000943308	0.000673532	ACTN2/DKK1/EDNRA/GREM1/HAMP/IGF1/NOX4/PDGFRA/PDGFRB/PI16/PRICKLE1/RGS4/SGCD/TENM4/TGFB2/TWIST1	16
BP	GO:0010812	negative regulation of cell-substrate adhesion	10/652	66/18800	8.58741e-05	0.000947428	0.000676474	APOD/COL1A1/CORO2B/DLC1/FBLN1/MMP14/PHLDB2/SERPINE1/SPOCK1/THBS1	10
BP	GO:0032835	glomerulus development	10/652	66/18800	8.58741e-05	0.000947428	0.000676474	ADIPOQ/EDNRA/FOXC2/HEYL/NOG/NOTCH3/OSR1/PDGFRA/PDGFRB/SULF1	10
BP	GO:0002040	sprouting angiogenesis	18/652	186/18800	8.69139e-05	0.000956489	0.000682944	ADGRA2/AGTR1/AKT3/EGR3/FGF1/FGF2/FOXC2/GREM1/MEOX2/NGFR/RECK/RSPO3/SLIT2/SRPX2/THBS1/TNN/VEGFD/VSTM4	18
BP	GO:0050770	regulation of axonogenesis	16/652	154/18800	9.19485e-05	0.00100823	0.00071989	BRSK1/CDH2/CXCL12/EFNB3/FN1/ISLR2/MAP2/NGF/PLXNA4/RND2/SEMA5B/SEMA6B/SEMA7A/SLIT2/SPP1/THY1	16
BP	GO:0043010	camera-type eye development	26/652	330/18800	9.20761e-05	0.00100823	0.00071989	ALDH1A3/BIRC7/COL8A1/COL8A2/CYP1B1/EFEMP1/FBN1/FBN2/FGF2/FOXC2/GLI3/INHBA/LAMA1/LAMC3/PDGFRA/PDGFRB/RBP4/SERPINF1/TENM3/TGFB2/THY1/TUB/TWIST1/VSTM4/WNT2/WNT6	26
BP	GO:0055021	regulation of cardiac muscle tissue growth	10/652	67/18800	9.78495e-05	0.00106878	0.000763121	FGF2/GLI1/HAMP/IGF1/KCNK2/NOG/PI16/RBP4/RGS4/WNT2	10
BP	GO:0010712	regulation of collagen metabolic process	8/652	43/18800	9.92649e-05	0.00108154	0.000772234	CCN2/CYGB/EMILIN1/F2R/FAP/IL6/PDGFRB/TGFB3	8
BP	GO:0044703	multi-organism reproductive process	19/652	205/18800	9.98032e-05	0.00108471	0.000774495	ADCYAP1/AVPR1A/CALCA/COL16A1/CORIN/EPYC/FBLN1/FOSB/IGFBP5/MMP2/OXTR/PAPPA/PTGFR/PTHLH/RECK/SPP1/SYDE1/TGFB3/TRO	19
BP	GO:0090263	positive regulation of canonical Wnt signaling pathway	13/652	109/18800	0.000102484	0.00111109	0.00079333	ADGRA2/COL1A1/DACT1/DKK2/FGF2/GPC3/RECK/ROR2/RSPO1/RSPO3/SFRP1/SFRP2/SFRP4	13
BP	GO:0030728	ovulation	6/652	23/18800	0.000103575	0.00111738	0.000797824	ADAMTS1/EREG/INHBA/MMP19/MMP2/TNFAIP6	6
BP	GO:0098743	cell aggregation	6/652	23/18800	0.000103575	0.00111738	0.000797824	CCN2/COL11A1/COL2A1/MGP/MPZ/ROR2	6
BP	GO:0023061	signal release	32/652	451/18800	0.000111288	0.00119764	0.000855128	ADCYAP1/ADIPOQ/ADORA3/AGTR1/BMP6/BRSK1/C1QTNF3/CPE/CXCL12/F2R/GPR68/GRP/IL11/IL1A/IL6/INHBA/NNAT/NRXN2/OSM/OXTR/POMC/PTPRN/RBP4/RETN/RIMS4/SFRP1/SNCG/SPP1/SUCNR1/SV2A/SYN2/VIP	32
BP	GO:0060317	cardiac epithelial to mesenchymal transition	7/652	33/18800	0.000113621	0.00121975	0.000870916	HAS2/HEYL/NOG/SNAI2/TGFB2/TWIST1/WNT2	7
BP	GO:0072503	cellular divalent inorganic cation homeostasis	34/652	494/18800	0.000123456	0.00132012	0.000942581	ACKR3/ADCYAP1/ADRA1B/AGTR1/AVPR1A/C5AR1/CALCA/CCL13/CCL23/CCL3/CCL7/CD36/CXCL12/EDNRA/ELANE/F2R/F2RL3/FGF2/FPR1/FPR2/HRC/KCNK3/OXTR/P2RY8/PDGFRA/PRKD1/PTGER1/PTGER3/PTGFR/PTH1R/SLC11A1/SLC24A3/SV2A/THY1	34
BP	GO:0001938	positive regulation of endothelial cell proliferation	13/652	111/18800	0.000123573	0.00132012	0.000942581	AGTR1/AKT3/BMP6/CXCL12/EGR3/FGF2/FGFR1/NRP2/PRKD1/THBS4/VEGFD/VIP/WNT2	13
BP	GO:0055123	digestive system development	15/652	142/18800	0.00012536	0.00133595	0.000953882	COL3A1/CXCL8/DACT1/DCHS1/GLI1/GLI2/GLI3/OXTR/PDGFRA/RARRES2/SFRP1/SFRP2/SMO/TGFB2/TGFB3	15
BP	GO:0050922	negative regulation of chemotaxis	10/652	69/18800	0.000126079	0.00134035	0.000957026	DUSP1/ELANE/GREM1/SEMA5B/SEMA6B/SEMA7A/SLAMF8/SLIT2/THBS1/TNFAIP6	10
BP	GO:0048839	inner ear development	18/652	192/18800	0.000130488	0.00138387	0.000988096	ALDH1A3/COL11A1/COL2A1/CTHRC1/CYTL1/DCHS1/FZD2/GLI3/HPN/KCNK2/KCNK3/PDGFRB/PLPPR4/PRRX1/ROR2/TBX1/TGFB2/TGFB3	18
BP	GO:0045807	positive regulation of endocytosis	12/652	97/18800	0.000131976	0.00139626	0.000996948	AXL/C3/CD36/GPC3/GREM1/RAB31/SELE/SERPINE1/SFRP4/TF/TREM2/VTN	12
BP	GO:0048041	focal adhesion assembly	11/652	83/18800	0.000134011	0.00140826	0.00100551	ACTN2/APOD/COL16A1/CORO2B/DLC1/GREM1/MMP14/PHLDB2/SFRP1/THBS1/THY1	11
BP	GO:0003081	regulation of systemic arterial blood pressure by renin-angiotensin	6/652	24/18800	0.000134074	0.00140826	0.00100551	AGTR1/CMA1/CTSG/F2R/NOX1/SUCNR1	6
BP	GO:0003181	atrioventricular valve morphogenesis	6/652	24/18800	0.000134074	0.00140826	0.00100551	CCN1/DCHS1/HEYL/SLIT3/TGFB2/TWIST1	6
BP	GO:0002573	myeloid leukocyte differentiation	19/652	210/18800	0.000137201	0.00143766	0.0010265	ADIPOQ/CCL3/CCN4/CD109/CSF1R/CSF2/FBN1/GPC3/GPR68/INHBA/LRRC17/OSCAR/PDE1B/PRTN3/ROR2/SFRP1/TF/TNFAIP6/TREM2	19
BP	GO:0048730	epidermis morphogenesis	7/652	34/18800	0.000138835	0.0014513	0.00103625	FGF7/GLI2/IGFBP5/KRT17/NGFR/SMO/TGFB2	7
BP	GO:0050714	positive regulation of protein secretion	14/652	128/18800	0.000144183	0.00150363	0.0010736	ANKRD1/BMP6/C1QTNF3/CD33/GPR68/IGF1/IL1A/MYH10/NNAT/PCSK1/RBP4/TGFB2/TGFB3/TREM2	14
BP	GO:0014065	phosphatidylinositol 3-kinase signaling	15/652	144/18800	0.000146695	0.00152618	0.00108971	DCN/F2R/FGF2/FGFR1/FN1/HGF/IGF1/OSM/PDGFRA/PDGFRB/RELN/ROR2/TGFB2/TREM2/TWIST1	15
BP	GO:0071692	protein localization to extracellular region	27/652	359/18800	0.000147316	0.00152901	0.00109173	ADCYAP1/ANKRD1/BMP6/C1QTNF3/CD33/F2R/FBN1/FBN2/GPR68/IGF1/IL1A/IL6/LTBP1/LTBP2/MYH10/NNAT/PCSK1/PTPRN/RAB3B/RBP4/SFRP1/SNCG/SUCNR1/TGFB2/TGFB3/TREM2/VIP	27
BP	GO:0048015	phosphatidylinositol-mediated signaling	17/652	177/18800	0.000148498	0.00153041	0.00109273	CSF1R/DCN/F2R/FGF2/FGFR1/FN1/HGF/IGF1/NPR3/OSM/PDGFRA/PDGFRB/RELN/ROR2/TGFB2/TREM2/TWIST1	17
BP	GO:0048736	appendage development	17/652	177/18800	0.000148498	0.00153041	0.00109273	CHST11/COL2A1/COL3A1/DKK1/FBN2/GLI3/GPC3/GREM1/MEOX2/NOG/OSR1/PRRX1/RECK/ROR2/SFRP2/TGFB2/TWIST1	17
BP	GO:0060173	limb development	17/652	177/18800	0.000148498	0.00153041	0.00109273	CHST11/COL2A1/COL3A1/DKK1/FBN2/GLI3/GPC3/GREM1/MEOX2/NOG/OSR1/PRRX1/RECK/ROR2/SFRP2/TGFB2/TWIST1	17
BP	GO:0045165	cell fate commitment	22/652	266/18800	0.000157354	0.00161786	0.00115517	DKK1/EBF2/EDNRA/FGF2/FOXC2/GAS1/GLI2/GLI3/IL6/NOTCH3/PDPN/PRRX1/ROR2/SFRP1/SFRP2/SLAMF8/SMO/TBX1/TENM4/WNT2/WNT6/ZNF521	22
BP	GO:0060038	cardiac muscle cell proliferation	9/652	58/18800	0.000159973	0.00164094	0.00117165	FGF2/FOXC2/GLI1/KCNK2/NOG/RBP4/TENM4/TGFB2/WNT2	9
BP	GO:0060411	cardiac septum morphogenesis	10/652	71/18800	0.000160894	0.00164653	0.00117564	CCN1/FZD2/HEYL/NOG/NRP2/SLIT2/SLIT3/SMO/TBX1/TGFB2	10
BP	GO:0044706	multi-multicellular organism process	19/652	213/18800	0.000165132	0.00168596	0.00120379	ADCYAP1/AVPR1A/CALCA/COL16A1/CORIN/EPYC/FBLN1/FOSB/IGFBP5/MMP2/OXTR/PAPPA/PTGFR/PTHLH/RECK/SPP1/SYDE1/TGFB3/TRO	19
BP	GO:0008543	fibroblast growth factor receptor signaling pathway	11/652	85/18800	0.000166391	0.00169486	0.00121015	CCN2/FGF1/FGF19/FGF2/FGF7/FGFR1/FLRT2/NGFR/NOG/SULF1/THBS1	11
BP	GO:0002446	neutrophil mediated immunity	7/652	35/18800	0.000168399	0.00170344	0.00121627	AZU1/CD177/CTSG/CXCL6/ELANE/IL6/TREM1	7
BP	GO:0033280	response to vitamin D	7/652	35/18800	0.000168399	0.00170344	0.00121627	ALPL/CYP24A1/MN1/PENK/SFRP1/SNAI2/SPP1	7
BP	GO:0048048	embryonic eye morphogenesis	7/652	35/18800	0.000168399	0.00170344	0.00121627	ALDH1A3/EFEMP1/FBN1/FBN2/MFAP2/MFAP5/TWIST1	7
BP	GO:0002367	cytokine production involved in immune response	12/652	100/18800	0.00017697	0.00178601	0.00127523	CD36/IL1R1/IL6/LAPTM5/NLRP3/NR4A3/SEMA7A/SPON2/TGFB2/TGFB3/TNFSF4/TREM1	12
BP	GO:0002274	myeloid leukocyte activation	20/652	232/18800	0.000178181	0.0017941	0.00128101	AZU1/C5AR1/CCL3/CD177/CD33/CD93/CSF2/CTSG/CXCL6/CXCL8/FN1/FPR2/HAMP/IL6/NR4A3/SLC11A1/SUCNR1/THBS1/TREM2/VSIG4	20
BP	GO:0034103	regulation of tissue remodeling	11/652	86/18800	0.000184925	0.00185773	0.00132644	CALCA/CSF1R/DDR2/GREM1/HAMP/IL6/SFRP1/SPP1/TF/THBS4/TMEM119	11
BP	GO:0050919	negative chemotaxis	8/652	47/18800	0.000190541	0.00190977	0.0013636	FLRT2/NRP2/PLXNA4/SEMA5B/SEMA6B/SEMA7A/SLIT2/SLIT3	8
BP	GO:0010721	negative regulation of cell development	17/652	181/18800	0.000194539	0.00194233	0.00138685	DLL3/EFNB3/FBLN1/FBN1/IGF1/IL1A/IL6/MAP2/NOG/PAEP/PTHLH/SEMA5B/SEMA6B/SEMA7A/SPP1/THY1/TREM2	17
BP	GO:0051962	positive regulation of nervous system development	22/652	270/18800	0.000194677	0.00194233	0.00138685	CLSTN2/CXCL12/FLRT2/FN1/GLI3/IL6/ISLR2/LRRN1/NGF/OXTR/PLXNA4/RELN/RND2/SEMA7A/SERPINF1/SLIT2/SMO/SRPX2/SYNDIG1/TENM4/THBS2/WNT2	22
BP	GO:0016064	immunoglobulin mediated immune response	19/652	216/18800	0.000197938	0.00197038	0.00140687	C1R/C1S/C3/C7/CRP/IGHG4/IGHV1-58/IGHV1-69D/IGHV2-26/IGHV2-70D/IGHV3-13/IGHV4-61/IGHV5-10-1/IGHV6-1/IGLC7/IGLL1/SERPING1/TNFSF4/TREM2	19
BP	GO:0045123	cellular extravasation	10/652	73/18800	0.000203471	0.00202087	0.00144292	AZU1/CD177/CXCL12/ELANE/IL1R1/JAM3/LYVE1/PRTN3/SELE/THY1	10
BP	GO:0050829	defense response to Gram-negative bacterium	11/652	87/18800	0.000205179	0.00203322	0.00145174	AZU1/CTSG/CXCL6/ELANE/IL6/PRKD1/RARRES2/SERPINE1/SLC11A1/TREM1/TREM2	11
BP	GO:0038065	collagen-activated signaling pathway	5/652	17/18800	0.000216051	0.00212652	0.00151836	COL1A1/COL4A2/DDR2/ITGA11/OSCAR	5
BP	GO:0051895	negative regulation of focal adhesion assembly	5/652	17/18800	0.000216051	0.00212652	0.00151836	APOD/DLC1/MMP14/PHLDB2/THBS1	5
BP	GO:0150118	negative regulation of cell-substrate junction organization	5/652	17/18800	0.000216051	0.00212652	0.00151836	APOD/DLC1/MMP14/PHLDB2/THBS1	5
BP	GO:0050864	regulation of B cell activation	18/652	200/18800	0.000217784	0.00213877	0.00152711	IGHG4/IGHV1-58/IGHV1-69D/IGHV2-26/IGHV2-70D/IGHV3-13/IGHV4-61/IGHV5-10-1/IGHV6-1/IGLC7/IGLL1/IL6/INHBA/LAPTM5/MMP14/SFRP1/SLAMF8/TNFSF4	18
BP	GO:0033628	regulation of cell adhesion mediated by integrin	8/652	48/18800	0.000221789	0.00216468	0.0015456	CYP1B1/FOXC2/JAM3/PLAU/SERPINE1/SFRP2/SNAI2/TGFB2	8
BP	GO:0048146	positive regulation of fibroblast proliferation	8/652	48/18800	0.000221789	0.00216468	0.0015456	DDR2/EREG/FN1/IGF1/NGFR/PDGFRA/PDGFRB/WNT2	8
BP	GO:0055001	muscle cell development	17/652	183/18800	0.000221904	0.00216468	0.0015456	ACTA1/ACTN2/ANKRD1/CNTNAP1/DNER/EDNRA/EFEMP2/HAMP/IGF1/LOX/PDGFRA/PDGFRB/PI16/RGS4/SGCD/SMO/UCHL1	17
BP	GO:0035924	cellular response to vascular endothelial growth factor stimulus	10/652	74/18800	0.000228076	0.00221994	0.00158506	ADAMTS12/ADGRA2/DCN/EGR3/GAS1/NRP2/PDGFRA/PDGFRB/PRKD1/VEGFD	10
BP	GO:0016331	morphogenesis of embryonic epithelium	15/652	150/18800	0.000230697	0.00224047	0.00159972	ALDH1A3/CTHRC1/DLC1/FZD2/GREM1/NOG/OSR1/PRICKLE1/SFRP1/SFRP2/SULF1/TGFB2/TWIST1/WNT2/WNT6	15
BP	GO:1901652	response to peptide	33/652	491/18800	0.000239151	0.00231744	0.00165467	ACTN2/ADIPOQ/AGTR1/AHSG/CCN2/CD36/CDO1/COL1A1/COL3A1/CXCL12/CYP1B1/EDNRA/EREG/FBN1/FOXC2/FPR2/GHR/GLP2R/IGF1/IGFBP5/MMP13/MMP2/NGFR/NR4A3/OXTR/PCSK1/POMC/RAB31/RARRES2/RETN/SERPINF1/TIMP4/TREM2	33
BP	GO:0045927	positive regulation of growth	21/652	256/18800	0.000246322	0.00238166	0.00170053	AVPR1A/CXCL12/FGF2/FN1/FOXS1/GHR/GLI1/HAMP/HPN/IGF1/ISLR2/KRT17/MMP14/NGF/RND2/SEMA7A/SFRP1/SFRP2/SMO/TGFB2/WNT2	21
BP	GO:0008360	regulation of cell shape	15/652	151/18800	0.000248128	0.00239383	0.00170922	CCL13/CCL3/CCL7/CSF1R/DLC1/EPB41L3/FGD1/FN1/HPN/MYH10/PALM/PDPN/PLXNA4/RND2/WASF3	15
BP	GO:0051781	positive regulation of cell division	11/652	89/18800	0.000251359	0.00241968	0.00172768	EREG/FGF1/FGF2/FGF7/IL1A/LBH/OSM/TGFB2/TGFB3/THBS4/VEGFD	11
BP	GO:0007565	female pregnancy	17/652	185/18800	0.00025256	0.00242591	0.00173212	ADCYAP1/CALCA/COL16A1/CORIN/EPYC/FBLN1/FOSB/IGFBP5/MMP2/OXTR/PAPPA/PTHLH/RECK/SPP1/SYDE1/TGFB3/TRO	17
BP	GO:1901731	positive regulation of platelet aggregation	4/652	10/18800	0.000254711	0.00244121	0.00174305	CTSG/IL6/MMRN1/PDPN	4
BP	GO:0002762	negative regulation of myeloid leukocyte differentiation	8/652	49/18800	0.000257116	0.00245352	0.00175184	ADIPOQ/CCL3/FBN1/GPR68/INHBA/LRRC17/SFRP1/TNFAIP6	8
BP	GO:0030850	prostate gland development	8/652	49/18800	0.000257116	0.00245352	0.00175184	CYP7B1/GLI1/GLI3/MMP2/NOG/SERPINF1/SFRP1/SULF1	8
BP	GO:0030308	negative regulation of cell growth	17/652	186/18800	0.000269223	0.00255831	0.00182666	GREM1/INHBA/MAP2/MEG3/NPR1/PI16/RGS4/SCGB3A1/SEMA5B/SEMA6B/SEMA7A/SFRP1/SFRP2/SLIT2/SLIT3/SPP1/TGFB2	17
BP	GO:0003171	atrioventricular valve development	6/652	27/18800	0.000269849	0.00255831	0.00182666	CCN1/DCHS1/HEYL/SLIT3/TGFB2/TWIST1	6
BP	GO:0072012	glomerulus vasculature development	6/652	27/18800	0.000269849	0.00255831	0.00182666	EDNRA/FOXC2/NOTCH3/OSR1/PDGFRA/PDGFRB	6
BP	GO:0003002	regionalization	26/652	354/18800	0.000281453	0.00266256	0.0019011	C3/CHRD/DKK1/DLL3/FGF1/FGF2/FOXC2/GLI1/GLI2/GLI3/GPC3/GREM1/HEYL/HOXA9/MEOX2/NOG/NRP2/OSR1/RELN/ROR2/SFRP1/SFRP2/SMO/TBX1/TCF15/WNT2	26
BP	GO:0006024	glycosaminoglycan biosynthetic process	10/652	76/18800	0.000284815	0.00268855	0.00191966	CHST1/CHST11/CHST13/CHST3/CHSY3/HAS1/HAS2/HS3ST2/HS3ST3A1/PDGFRB	10
BP	GO:0045834	positive regulation of lipid metabolic process	15/652	153/18800	0.000286425	0.00269215	0.00192222	ADIPOQ/AGTR1/AVPR1A/BMP6/CCN1/FGF1/FGF2/FPR2/IL1A/NR4A3/PDGFRA/PDGFRB/PRKD1/TNFAIP8L3/TWIST1	15
BP	GO:2001236	regulation of extrinsic apoptotic signaling pathway	15/652	153/18800	0.000286425	0.00269215	0.00192222	COL2A1/CSF2/FGFR1/G0S2/HGF/IGF1/IL1A/INHBA/SERPINE1/SFRP1/SFRP2/SNAI2/SRPX/THBS1/TIMP3	15
BP	GO:0010817	regulation of hormone levels	33/652	496/18800	0.00028714	0.0026931	0.0019229	ADCYAP1/ADH1B/ADIPOQ/AGTR1/AKR1B1/ALDH1A3/BMP6/C1QTNF3/CMA1/CORIN/CPE/CTSG/CTSK/CYP1B1/GHR/GPR68/GRP/HPN/IL11/IL6/INHBA/NNAT/OSM/PCSK1/PDGFRA/POMC/PTPRN/RBP1/RBP4/RETN/SFRP1/SPP1/VIP	33
BP	GO:0032965	regulation of collagen biosynthetic process	7/652	38/18800	0.000288793	0.00269705	0.00192572	CCN2/CYGB/EMILIN1/F2R/IL6/PDGFRB/TGFB3	7
BP	GO:0048246	macrophage chemotaxis	7/652	38/18800	0.000288793	0.00269705	0.00192572	AZU1/C5AR1/CCL3/CSF1R/RARRES2/SLAMF8/THBS1	7
BP	GO:0002076	osteoblast development	5/652	18/18800	0.000290651	0.00270287	0.00192988	CLEC5A/GLI2/PTH1R/PTHLH/TNN	5
BP	GO:0097094	craniofacial suture morphogenesis	5/652	18/18800	0.000290651	0.00270287	0.00192988	GLI3/MMP14/MMP16/TGFB3/TWIST1	5
BP	GO:0033674	positive regulation of kinase activity	32/652	476/18800	0.000294457	0.00273246	0.00195101	ADCYAP1/ADIPOQ/ALKAL1/AXL/AZU1/CALCA/CCN1/CSF1R/DDR2/DKK1/ELANE/EREG/FAM20A/FGF1/FGF2/FGFR1/FPR2/GHR/GREM1/IGF1/NOX4/PDGFRA/PDGFRB/PRKD1/RELN/ROR2/SLC11A1/TGFB2/THBS1/TIE1/TNFAIP8L3/TREM2	32
BP	GO:0051893	regulation of focal adhesion assembly	9/652	63/18800	0.000304849	0.00281696	0.00201134	APOD/COL16A1/DLC1/GREM1/MMP14/PHLDB2/SFRP1/THBS1/THY1	9
BP	GO:0090109	regulation of cell-substrate junction assembly	9/652	63/18800	0.000304849	0.00281696	0.00201134	APOD/COL16A1/DLC1/GREM1/MMP14/PHLDB2/SFRP1/THBS1/THY1	9
BP	GO:0021915	neural tube development	15/652	154/18800	0.000307412	0.00283466	0.00202398	CHRD/CTHRC1/DACT1/DCHS1/DLC1/FZD2/GLI2/GLI3/NOG/PRICKLE1/SFRP1/SFRP2/SMO/TGFB2/TWIST1	15
BP	GO:0014902	myotube differentiation	13/652	122/18800	0.000319369	0.00293873	0.00209829	ACTA1/ADAM12/ADAMTS5/AVPR1A/CNTNAP1/DNER/IGF1/MMP14/PLPP7/SCGB3A1/SMO/TBX1/TMEM119	13
BP	GO:0036293	response to decreased oxygen levels	23/652	299/18800	0.000324244	0.00297733	0.00212585	ADIPOQ/CCN2/CXCL12/CYGB/EDNRA/IL1A/KCNK2/KCNK3/MMP14/MMP2/NDNF/OXTR/PENK/PLAU/PTGIS/SFRP1/TGFB2/TGFB3/THBS1/TREM2/TWIST1/VASN/VEGFD	23
BP	GO:0002691	regulation of cellular extravasation	7/652	39/18800	0.000341557	0.00312364	0.00223031	CXCL12/ELANE/IL1R1/JAM3/LYVE1/SELE/THY1	7
BP	GO:0008347	glial cell migration	8/652	51/18800	0.000341604	0.00312364	0.00223031	AZU1/CCL3/GLI3/MMP14/NDN/RELN/TGFB2/TREM2	8
BP	GO:0050918	positive chemotaxis	9/652	64/18800	0.000343997	0.00313793	0.00224052	AZU1/CCL3/CXCL12/CXCL8/FGF2/FGF7/FPR2/HGF/VEGFD	9
BP	GO:1901654	response to ketone	17/652	190/18800	0.000345788	0.00313793	0.00224052	A2M/AVPR1A/CYP1B1/FIBIN/FOSB/OXTR/POSTN/PTGFR/SERPINF1/SFRP1/SLIT2/SLIT3/SPP1/TGFB2/TGFB3/THBS1/TNFSF4	17
BP	GO:0001952	regulation of cell-matrix adhesion	13/652	123/18800	0.000346032	0.00313793	0.00224052	APOD/CD36/COL16A1/DLC1/EFEMP2/GREM1/MMP14/PHLDB2/PLAU/SERPINE1/SFRP1/THBS1/THY1	13
BP	GO:0042471	ear morphogenesis	13/652	123/18800	0.000346032	0.00313793	0.00224052	ALDH1A3/COL11A1/COL2A1/CTHRC1/EDNRA/FZD2/HPN/NOG/OSR1/PRRX1/ROR2/TBX1/TWIST1	13
BP	GO:0007224	smoothened signaling pathway	14/652	140/18800	0.000369046	0.00333972	0.0023846	BOC/DZIP1/EVC/EVC2/GAS1/GLI1/GLI2/GLI3/GLIS2/GPC3/PRRX1/ROR2/SFRP1/SMO	14
BP	GO:0021511	spinal cord patterning	5/652	19/18800	0.000383262	0.00343993	0.00245615	CHRD/GLI2/GLI3/RELN/SMO	5
BP	GO:0055093	response to hyperoxia	5/652	19/18800	0.000383262	0.00343993	0.00245615	COL1A1/MMP2/NOX1/PDGFRB/PDPN	5
BP	GO:0061298	retina vasculature development in camera-type eye	5/652	19/18800	0.000383262	0.00343993	0.00245615	CYP1B1/LAMA1/PDGFRA/PDGFRB/VSTM4	5
BP	GO:0071625	vocalization behavior	5/652	19/18800	0.000383262	0.00343993	0.00245615	GLI3/NLGN4X/NLGN4Y/NRXN2/SRPX2	5
BP	GO:0031100	animal organ regeneration	9/652	65/18800	0.000387203	0.00346819	0.00247633	AXL/CXCL12/GLI1/GLI3/HAMP/HGF/IL6/NNMT/NR4A3	9
BP	GO:0035581	sequestering of extracellular ligand from receptor	4/652	11/18800	0.000389297	0.00347228	0.00247925	FBN1/FBN2/GREM1/LTBP1	4
BP	GO:0097104	postsynaptic membrane assembly	4/652	11/18800	0.000389297	0.00347228	0.00247925	CDH2/NLGN4X/NLGN4Y/NRXN2	4
BP	GO:0007389	pattern specification process	31/652	463/18800	0.000390288	0.00347228	0.00247925	BICC1/C3/CHRD/DCHS1/DKK1/DLL3/FGF1/FGF2/FOXC2/GLI1/GLI2/GLI3/GPC3/GREM1/HEYL/HOXA9/MEIS3/MEIS3P1/MEOX2/NOG/NRP2/OSR1/RELN/ROR2/SFRP1/SFRP2/SMO/TBX1/TCF15/WNT2/WNT6	31
BP	GO:0002686	negative regulation of leukocyte migration	8/652	52/18800	0.000391622	0.00347228	0.00247925	APOD/CXCL12/DUSP1/EMILIN1/GREM1/SLAMF8/SLIT2/TNFAIP6	8
BP	GO:0035176	social behavior	8/652	52/18800	0.000391622	0.00347228	0.00247925	AVPR1A/GRP/NLGN4X/NLGN4Y/NRXN2/OXTR/TBX1/TREM2	8
BP	GO:0032526	response to retinoic acid	12/652	109/18800	0.000398008	0.00352177	0.00251458	BMP6/COL1A1/DKK1/MMP2/OSR1/PDGFRB/RBP4/SERPINF1/TBX1/TIE1/WNT2/WNT6	12
BP	GO:0003209	cardiac atrium morphogenesis	6/652	29/18800	0.000408231	0.00359047	0.00256363	CCN1/HEG1/NOG/SMO/TGFB2/WNT2	6
BP	GO:0061437	renal system vasculature development	6/652	29/18800	0.000408231	0.00359047	0.00256363	EDNRA/FOXC2/NOTCH3/OSR1/PDGFRA/PDGFRB	6
BP	GO:0061440	kidney vasculature development	6/652	29/18800	0.000408231	0.00359047	0.00256363	EDNRA/FOXC2/NOTCH3/OSR1/PDGFRA/PDGFRB	6
BP	GO:0071219	cellular response to molecule of bacterial origin	19/652	229/18800	0.000415211	0.00364453	0.00260224	ANKRD1/AXL/BMP6/CCL3/CD36/CSF2/CTSG/CXCL6/CXCL8/HAMP/IL1A/IL24/IL6/NLRP3/SERPINE1/SPON2/THPO/TNFSF4/TREM2	19
BP	GO:0006023	aminoglycan biosynthetic process	10/652	80/18800	0.000434028	0.00380108	0.00271401	CHST1/CHST11/CHST13/CHST3/CHSY3/HAS1/HAS2/HS3ST2/HS3ST3A1/PDGFRB	10
BP	GO:0030193	regulation of blood coagulation	9/652	66/18800	0.000434781	0.00380108	0.00271401	CD36/F2R/FAP/PDGFRA/PLAU/SERPINE1/SERPING1/THBS1/VTN	9
BP	GO:0007204	positive regulation of cytosolic calcium ion concentration	24/652	325/18800	0.000440377	0.00384233	0.00274347	ACKR3/ADCYAP1/ADRA1B/AGTR1/AVPR1A/C5AR1/CALCA/CCL3/CD36/EDNRA/F2R/F2RL3/FGF2/FPR1/FPR2/HRC/OXTR/P2RY8/PDGFRA/PRKD1/PTGER1/PTGER3/PTGFR/THY1	24
BP	GO:0010876	lipid localization	30/652	446/18800	0.000446389	0.00388705	0.00277539	ABCA6/ABCA8/ABCA9/ADIPOQ/AGTR1/APOB/APOD/AQP9/ATP8B2/B4GALNT1/BMP6/C3/CD36/CRP/FABP4/FGF19/IL1A/IL6/INHBA/PLPPR4/PLTP/POMC/RBP1/RBP4/RETN/SERPINA5/SPP1/THBS1/TNFAIP8L3/TREM2	30
BP	GO:0110151	positive regulation of biomineralization	8/652	53/18800	0.000447437	0.00388844	0.00277639	BMP6/CCN1/FBLN7/FBN2/OSR1/TGFB3/TMEM119/WNT6	8
BP	GO:0045124	regulation of bone resorption	7/652	41/18800	0.000470173	0.00407793	0.00291169	CALCA/CSF1R/HAMP/IL6/SPP1/TF/TMEM119	7
BP	GO:0048144	fibroblast proliferation	10/652	81/18800	0.000480067	0.00415552	0.00296709	COL3A1/DDR2/EREG/FN1/IGF1/NGFR/PDGFRA/PDGFRB/SFRP1/WNT2	10
BP	GO:0001945	lymph vessel development	6/652	30/18800	0.000495472	0.00426429	0.00304475	FOXC2/HEG1/PDPN/SVEP1/TBX1/TIE1	6
BP	GO:0001502	cartilage condensation	5/652	20/18800	0.000496527	0.00426429	0.00304475	CCN2/COL11A1/COL2A1/MGP/ROR2	5
BP	GO:0035813	regulation of renal sodium excretion	5/652	20/18800	0.000496527	0.00426429	0.00304475	AGTR1/AVPR1A/AVPR2/CORIN/NPR1	5
BP	GO:0042474	middle ear morphogenesis	5/652	20/18800	0.000496527	0.00426429	0.00304475	EDNRA/NOG/OSR1/PRRX1/TBX1	5
BP	GO:0051703	biological process involved in intraspecies interaction between organisms	8/652	54/18800	0.000509535	0.00436744	0.0031184	AVPR1A/GRP/NLGN4X/NLGN4Y/NRXN2/OXTR/TBX1/TREM2	8
BP	GO:0042310	vasoconstriction	10/652	82/18800	0.000530084	0.0045347	0.00323783	ADRA1B/AGTR1/AVPR1A/AVPR2/CRP/EDNRA/F2R/MMP2/OXTR/SMTNL2	10
BP	GO:0002720	positive regulation of cytokine production involved in immune response	9/652	68/18800	0.000544397	0.00463002	0.00330588	CD36/IL1R1/IL6/LAPTM5/NLRP3/NR4A3/SEMA7A/SPON2/TNFSF4	9
BP	GO:0150116	regulation of cell-substrate junction organization	9/652	68/18800	0.000544397	0.00463002	0.00330588	APOD/COL16A1/DLC1/GREM1/MMP14/PHLDB2/SFRP1/THBS1/THY1	9
BP	GO:1900046	regulation of hemostasis	9/652	68/18800	0.000544397	0.00463002	0.00330588	CD36/F2R/FAP/PDGFRA/PLAU/SERPINE1/SERPING1/THBS1/VTN	9
BP	GO:0007416	synapse assembly	16/652	180/18800	0.000549226	0.00466203	0.00332874	CDH2/CLSTN2/DKK1/DNER/FLRT2/GPC6/LRRN1/NLGN4X/NLGN4Y/NRXN2/NTNG2/OXTR/PCDHB5/SRPX2/SYNDIG1/THBS2	16
BP	GO:0030307	positive regulation of cell growth	15/652	163/18800	0.000563751	0.00477607	0.00341017	AVPR1A/CXCL12/FN1/HAMP/HPN/IGF1/ISLR2/KRT17/MMP14/NGF/RND2/SEMA7A/SFRP1/SFRP2/TGFB2	15
BP	GO:0033629	negative regulation of cell adhesion mediated by integrin	4/652	12/18800	0.000567971	0.00478407	0.00341588	CYP1B1/JAM3/SERPINE1/SNAI2	4
BP	GO:0060394	negative regulation of pathway-restricted SMAD protein phosphorylation	4/652	12/18800	0.000567971	0.00478407	0.00341588	DKK1/EMILIN1/GREM1/NOG	4
BP	GO:0060907	positive regulation of macrophage cytokine production	4/652	12/18800	0.000567971	0.00478407	0.00341588	CD36/LAPTM5/SEMA7A/SPON2	4
BP	GO:0002718	regulation of cytokine production involved in immune response	11/652	98/18800	0.00058249	0.00489694	0.00349647	CD36/IL1R1/IL6/LAPTM5/NLRP3/NR4A3/SEMA7A/SPON2/TGFB2/TGFB3/TNFSF4	11
BP	GO:0071222	cellular response to lipopolysaccharide	18/652	217/18800	0.000584817	0.00490708	0.00350371	ANKRD1/AXL/BMP6/CCL3/CD36/CSF2/CTSG/CXCL6/CXCL8/HAMP/IL1A/IL24/IL6/NLRP3/SERPINE1/SPON2/THPO/TNFSF4	18
BP	GO:0035767	endothelial cell chemotaxis	6/652	31/18800	0.000596558	0.00499603	0.00356722	EGR3/FGF1/FGF2/FGFR1/PRKD1/THBS1	6
BP	GO:0030449	regulation of complement activation	5/652	21/18800	0.000633231	0.00523548	0.00373819	A2M/C3/SERPING1/TREM2/VSIG4	5
BP	GO:0035809	regulation of urine volume	5/652	21/18800	0.000633231	0.00523548	0.00373819	AKR1B1/AVPR2/HAS2/NPR1/NPR3	5
BP	GO:0060973	cell migration involved in heart development	5/652	21/18800	0.000633231	0.00523548	0.00373819	DCHS1/EDNRA/PDGFRB/SNAI2/TWIST1	5
BP	GO:0150146	cell junction disassembly	5/652	21/18800	0.000633231	0.00523548	0.00373819	C3/DKK1/SNAI2/TGFB3/TREM2	5
BP	GO:0014002	astrocyte development	7/652	43/18800	0.000634713	0.00523548	0.00373819	C5AR1/FPR2/IL6/LAMC3/ROR2/SMO/TREM2	7
BP	GO:0071526	semaphorin-plexin signaling pathway	7/652	43/18800	0.000634713	0.00523548	0.00373819	EDNRA/NCAM1/NRP2/PLXNA4/SEMA5B/SEMA6B/SEMA7A	7
BP	GO:0071604	transforming growth factor beta production	7/652	43/18800	0.000634713	0.00523548	0.00373819	COL3A1/FN1/LRRC32/LTBP1/LUM/TGFB2/THBS1	7
BP	GO:0140353	lipid export from cell	7/652	43/18800	0.000634713	0.00523548	0.00373819	AGTR1/BMP6/IL1A/INHBA/POMC/RETN/SPP1	7
BP	GO:0050853	B cell receptor signaling pathway	13/652	131/18800	0.000636047	0.00523662	0.00373901	CD79B/CMTM3/IGHG4/IGHV1-58/IGHV1-69D/IGHV2-26/IGHV2-70D/IGHV3-13/IGHV4-61/IGHV5-10-1/IGHV6-1/IGLC7/IGLL1	13
BP	GO:0061053	somite development	10/652	84/18800	0.000643108	0.00528483	0.00377343	DKK1/DLL3/FOXC2/MEOX2/NOG/ROR2/SFRP1/SFRP2/SMO/TCF15	10
BP	GO:0055078	sodium ion homeostasis	8/652	56/18800	0.000654663	0.00536971	0.00383403	AGTR1/AVPR1A/AVPR2/CORIN/EDNRA/IL1A/NPR1/SCN7A	8
BP	GO:0009612	response to mechanical stimulus	17/652	201/18800	0.000660566	0.005408	0.00386137	ACTA1/ANKRD1/BMP6/CDH2/COL11A1/COL1A1/CXCL12/FOSB/HPN/KCNK2/MMP14/MMP2/MPO/NRXN2/PIEZO2/RETN/THBS1	17
BP	GO:0035270	endocrine system development	13/652	132/18800	0.000683683	0.00558682	0.00398905	BMP6/CDH2/CYP1B1/EDNRA/FGF2/GLI1/GLI2/IL6/NOG/PCSK1/PDGFRA/SMO/TBX1	13
BP	GO:0043588	skin development	22/652	296/18800	0.000688837	0.00561845	0.00401163	ADAMTS2/CD109/CDH11/COL1A1/COL1A2/COL3A1/COL5A1/COL5A2/DKK1/EREG/FGF7/GLI2/IGFBP5/IL1A/INHBA/KLK5/KRT17/KRT81/NGFR/SMO/TCF15/TGFB2	22
BP	GO:0015837	amine transport	11/652	100/18800	0.00069185	0.00563253	0.00402169	ADORA3/AQP9/AVPR1A/CXCL12/OXTR/RAB3B/RGS4/SLC18A2/SNCG/SV2A/VIP	11
BP	GO:0051480	regulation of cytosolic calcium ion concentration	25/652	356/18800	0.000706009	0.00573715	0.00409639	ACKR3/ADCYAP1/ADRA1B/AGTR1/AVPR1A/C5AR1/CALCA/CCL3/CD36/EDNRA/F2R/F2RL3/FGF2/FPR1/FPR2/HRC/KCNK3/OXTR/P2RY8/PDGFRA/PRKD1/PTGER1/PTGER3/PTGFR/THY1	25
BP	GO:0010743	regulation of macrophage derived foam cell differentiation	6/652	32/18800	0.000712935	0.005772	0.00412127	ADIPOQ/AGTR1/APOB/CD36/CRP/CSF2	6
BP	GO:1901889	negative regulation of cell junction assembly	6/652	32/18800	0.000712935	0.005772	0.00412127	APOD/DKK1/DLC1/MMP14/PHLDB2/THBS1	6
BP	GO:0097191	extrinsic apoptotic signaling pathway	18/652	221/18800	0.00072466	0.00585611	0.00418133	CD70/COL2A1/CSF2/FGFR1/G0S2/HGF/IGF1/IL1A/INHBA/NGF/SERPINE1/SFRP1/SFRP2/SNAI2/SRPX/TGFB2/THBS1/TIMP3	18
BP	GO:2001239	regulation of extrinsic apoptotic signaling pathway in absence of ligand	7/652	44/18800	0.00073253	0.00590881	0.00421895	COL2A1/CSF2/FGFR1/IL1A/INHBA/SNAI2/SRPX	7
BP	GO:0050818	regulation of coagulation	9/652	71/18800	0.000750413	0.00604193	0.004314	CD36/F2R/FAP/PDGFRA/PLAU/SERPINE1/SERPING1/THBS1/VTN	9
BP	GO:0051702	biological process involved in interaction with symbiont	11/652	101/18800	0.000752622	0.0060486	0.00431877	AZU1/CCL3/CRP/CSF1R/CTSG/CXCL6/ELANE/FN1/HPN/PTX3/TREM1	11
BP	GO:0043542	endothelial cell migration	21/652	279/18800	0.000768609	0.00616577	0.00440243	ADGRA2/AKT3/CYP1B1/DCN/EGR3/FAP/FGF1/FGF2/FGFR1/FOXC2/FSTL1/GREM1/MEOX2/NRP2/PRKD1/SERPINF1/SLIT2/SPARC/SRPX2/THBS1/VSTM4	21
BP	GO:1904705	regulation of vascular associated smooth muscle cell proliferation	10/652	86/18800	0.000775321	0.00620824	0.00443275	ADAMTS1/ADIPOQ/EFEMP2/FGF2/IGF1/IGFBP5/MMP2/NR4A3/TAFA5/TGFB3	10
BP	GO:0035812	renal sodium excretion	5/652	22/18800	0.000796283	0.00625256	0.0044644	AGTR1/AVPR1A/AVPR2/CORIN/NPR1	5
BP	GO:0035929	steroid hormone secretion	5/652	22/18800	0.000796283	0.00625256	0.0044644	AGTR1/BMP6/INHBA/POMC/RETN	5
BP	GO:0061081	positive regulation of myeloid leukocyte cytokine production involved in immune response	5/652	22/18800	0.000796283	0.00625256	0.0044644	CD36/LAPTM5/NR4A3/SEMA7A/SPON2	5
BP	GO:0071305	cellular response to vitamin D	5/652	22/18800	0.000796283	0.00625256	0.0044644	CYP24A1/MN1/PENK/SFRP1/SNAI2	5
BP	GO:0072574	hepatocyte proliferation	5/652	22/18800	0.000796283	0.00625256	0.0044644	FGF1/FGL1/GLI1/HPN/IL6	5
BP	GO:0072575	epithelial cell proliferation involved in liver morphogenesis	5/652	22/18800	0.000796283	0.00625256	0.0044644	FGF1/FGL1/GLI1/HPN/IL6	5
BP	GO:0033689	negative regulation of osteoblast proliferation	4/652	13/18800	0.000797987	0.00625256	0.0044644	GREM1/MN1/SFRP1/TNN	4
BP	GO:0060100	positive regulation of phagocytosis, engulfment	4/652	13/18800	0.000797987	0.00625256	0.0044644	C3/CD36/RAB31/TREM2	4
BP	GO:0090177	establishment of planar polarity involved in neural tube closure	4/652	13/18800	0.000797987	0.00625256	0.0044644	CTHRC1/FZD2/SFRP1/SFRP2	4
BP	GO:1900115	extracellular regulation of signal transduction	4/652	13/18800	0.000797987	0.00625256	0.0044644	FBN1/FBN2/GREM1/LTBP1	4
BP	GO:1900116	extracellular negative regulation of signal transduction	4/652	13/18800	0.000797987	0.00625256	0.0044644	FBN1/FBN2/GREM1/LTBP1	4
BP	GO:1905155	positive regulation of membrane invagination	4/652	13/18800	0.000797987	0.00625256	0.0044644	C3/CD36/RAB31/TREM2	4
BP	GO:0061005	cell differentiation involved in kidney development	8/652	58/18800	0.000831402	0.00648223	0.00462838	ADIPOQ/EDNRA/FOXC2/GLI3/GLIS2/GREM1/OSR1/SMO	8
BP	GO:0003208	cardiac ventricle morphogenesis	9/652	72/18800	0.000831738	0.00648223	0.00462838	COL11A1/CPE/EDNRA/FOXC2/HEG1/HEYL/NOG/SFRP2/TGFB2	9
BP	GO:0014855	striated muscle cell proliferation	9/652	72/18800	0.000831738	0.00648223	0.00462838	FGF2/FOXC2/GLI1/KCNK2/NOG/RBP4/TENM4/TGFB2/WNT2	9
BP	GO:0050871	positive regulation of B cell activation	14/652	152/18800	0.000843681	0.00653613	0.00466687	IGHG4/IGHV1-58/IGHV1-69D/IGHV2-26/IGHV2-70D/IGHV3-13/IGHV4-61/IGHV5-10-1/IGHV6-1/IGLC7/IGLL1/IL6/MMP14/TNFSF4	14
BP	GO:0043552	positive regulation of phosphatidylinositol 3-kinase activity	6/652	33/18800	0.000846115	0.00653613	0.00466687	FGF2/FPR2/PDGFRA/PDGFRB/PRKD1/TNFAIP8L3	6
BP	GO:0045907	positive regulation of vasoconstriction	6/652	33/18800	0.000846115	0.00653613	0.00466687	ADRA1B/AVPR1A/AVPR2/F2R/OXTR/SMTNL2	6
BP	GO:0048566	embryonic digestive tract development	6/652	33/18800	0.000846115	0.00653613	0.00466687	CXCL8/GLI2/GLI3/PDGFRA/RARRES2/TGFB2	6
BP	GO:0090022	regulation of neutrophil chemotaxis	6/652	33/18800	0.000846115	0.00653613	0.00466687	C5AR1/CXCL8/JAM3/SLIT2/THBS4/TNFAIP6	6
BP	GO:1990874	vascular associated smooth muscle cell proliferation	10/652	87/18800	0.000849366	0.00654969	0.00467655	ADAMTS1/ADIPOQ/EFEMP2/FGF2/IGF1/IGFBP5/MMP2/NR4A3/TAFA5/TGFB3	10
BP	GO:0016485	protein processing	19/652	243/18800	0.000856707	0.00659469	0.00470868	ADAMTS2/C1R/CMA1/CORIN/CPE/CPM/CPXM1/CTSG/GAS1/GLI3/HP/HPN/MMP14/MMP16/PCSK1/PLAU/SERPINE1/SPON1/THBS1	19
BP	GO:0050767	regulation of neurogenesis	25/652	361/18800	0.000861755	0.00662191	0.00472811	CXCL12/DLL3/EFNB3/FN1/GLI3/HEYL/IL6/ISLR2/MAP2/NGF/NOG/PLXNA4/RELN/RND2/SEMA5B/SEMA6B/SEMA7A/SERPINF1/SLIT2/SMO/SPP1/TENM4/THY1/TREM2/WNT2	25
BP	GO:0031099	regeneration	16/652	188/18800	0.000880068	0.00675078	0.00482013	APOD/AXL/CXCL12/GLI1/GLI3/HAMP/HGF/IGF1/IL6/MMP2/NNMT/NR4A3/PRRX1/RTN4RL2/SPP1/THY1	16
BP	GO:0072175	epithelial tube formation	13/652	136/18800	0.000905401	0.00693297	0.00495022	CTHRC1/DLC1/FGF2/FZD2/GREM1/NOG/OSR1/PRICKLE1/SFRP1/SFRP2/TGFB2/TWIST1/WNT6	13
BP	GO:0002444	myeloid leukocyte mediated immunity	11/652	104/18800	0.000962099	0.00735426	0.00525103	AZU1/C3/CCL3/CD177/CTSG/CXCL6/ELANE/IL6/NR4A3/SPON2/TREM1	11
BP	GO:0030100	regulation of endocytosis	17/652	208/18800	0.000968801	0.0073926	0.00527839	ADIPOQ/AXL/C3/CD177/CD36/DKK1/GPC3/GREM1/PRKD1/RAB31/RSPO1/SELE/SERPINE1/SFRP4/TF/TREM2/VTN	17
BP	GO:1990138	neuron projection extension	15/652	172/18800	0.000983763	0.0074793	0.0053403	CXCL12/DCLK1/EDNRA/FN1/ISLR2/MAP2/NDN/NRP2/PLXNA4/SEMA5B/SEMA6B/SEMA7A/SLIT2/SLIT3/TNN	15
BP	GO:0002053	positive regulation of mesenchymal cell proliferation	5/652	23/18800	0.000988701	0.0074793	0.0053403	CHRD/PRRX1/SMO/TBX1/WNT2	5
BP	GO:0002689	negative regulation of leukocyte chemotaxis	5/652	23/18800	0.000988701	0.0074793	0.0053403	DUSP1/GREM1/SLAMF8/SLIT2/TNFAIP6	5
BP	GO:0050650	chondroitin sulfate proteoglycan biosynthetic process	5/652	23/18800	0.000988701	0.0074793	0.0053403	CHST11/CHST13/CHST3/CHSY3/CYTL1	5
BP	GO:0072576	liver morphogenesis	5/652	23/18800	0.000988701	0.0074793	0.0053403	FGF1/FGL1/GLI1/HPN/IL6	5
BP	GO:0007435	salivary gland morphogenesis	6/652	34/18800	0.000997676	0.00750828	0.005361	FGF7/HGF/LAMA1/SNAI2/TGFB2/TGFB3	6
BP	GO:0009954	proximal/distal pattern formation	6/652	34/18800	0.000997676	0.00750828	0.005361	GLI1/GLI2/GLI3/GREM1/HOXA9/OSR1	6
BP	GO:0034405	response to fluid shear stress	6/652	34/18800	0.000997676	0.00750828	0.005361	CSF2/HAS2/MMP2/PDGFRB/TFPI2/TGFB3	6
BP	GO:0002449	lymphocyte mediated immunity	25/652	365/18800	0.00100705	0.00756586	0.00540211	C1R/C1S/C3/C7/CADM1/CD70/CRP/IGHG4/IGHV1-58/IGHV1-69D/IGHV2-26/IGHV2-70D/IGHV3-13/IGHV4-61/IGHV5-10-1/IGHV6-1/IGLC7/IGLL1/IL1R1/IL6/IL7R/NLRP3/SERPING1/TNFSF4/TREM2	25
BP	GO:0001942	hair follicle development	10/652	89/18800	0.00101491	0.00761185	0.00543494	CD109/DKK1/FGF7/GLI2/IGFBP5/INHBA/KRT17/NGFR/SMO/TGFB2	10
BP	GO:1905952	regulation of lipid localization	14/652	155/18800	0.00102153	0.00764842	0.00546105	ADIPOQ/AGTR1/APOB/BMP6/C3/CD36/CRP/IL1A/IL6/POMC/RETN/SPP1/THBS1/TREM2	14
BP	GO:0055008	cardiac muscle tissue morphogenesis	8/652	60/18800	0.00104453	0.00780727	0.00557448	ANKRD1/COL11A1/EDNRA/FOXC2/HEG1/NOG/TGFB2/WNT2	8
BP	GO:0090130	tissue migration	25/652	366/18800	0.00104653	0.00780889	0.00557564	ACTA1/ADGRA2/AKT3/CYP1B1/DCN/EGR3/FAP/FGF1/FGF2/FGF7/FGFR1/FOXC2/FSTL1/GREM1/HAS2/MEOX2/NRP2/PRKD1/SERPINF1/SLIT2/SPARC/SRPX2/TGFB2/THBS1/VSTM4	25
BP	GO:0001666	response to hypoxia	21/652	286/18800	0.00105305	0.00784415	0.00560081	ADIPOQ/CXCL12/CYGB/EDNRA/IL1A/KCNK2/KCNK3/MMP14/MMP2/NDNF/PENK/PLAU/PTGIS/SFRP1/TGFB2/TGFB3/THBS1/TREM2/TWIST1/VASN/VEGFD	21
BP	GO:0018158	protein oxidation	4/652	14/18800	0.00108669	0.00805366	0.0057504	LOX/LOXL1/LOXL4/TRABD2B	4
BP	GO:0050930	induction of positive chemotaxis	4/652	14/18800	0.00108669	0.00805366	0.0057504	AZU1/CXCL12/CXCL8/VEGFD	4
BP	GO:0097091	synaptic vesicle clustering	4/652	14/18800	0.00108669	0.00805366	0.0057504	BRSK1/CDH2/SYN2/SYNDIG1	4
BP	GO:0019730	antimicrobial humoral response	12/652	122/18800	0.00109751	0.00812013	0.00579786	AZU1/CCL13/CTSG/CXCL6/CXCL8/ELANE/KLK5/PRTN3/RARRES2/SLC11A1/SPON2/TF	12
BP	GO:0042475	odontogenesis of dentin-containing tooth	10/652	90/18800	0.00110708	0.0081771	0.00583854	FAM20A/GLI2/GLI3/KLK5/NGFR/PDGFRA/SERPINE1/SMO/TBX1/WNT6	10
BP	GO:0003279	cardiac septum development	11/652	106/18800	0.00112687	0.00830923	0.00593289	CCN1/FZD2/HEG1/HEYL/NOG/NRP2/SLIT2/SLIT3/SMO/TBX1/TGFB2	11
BP	GO:0010762	regulation of fibroblast migration	6/652	35/18800	0.00116925	0.00859281	0.00613536	AKAP12/CYGB/DDR2/FGF2/HAS1/THBS1	6
BP	GO:0044060	regulation of endocrine process	6/652	35/18800	0.00116925	0.00859281	0.00613536	AGTR1/BMP6/F2R/INHBA/POMC/RETN	6
BP	GO:0072593	reactive oxygen species metabolic process	18/652	231/18800	0.00120542	0.00881523	0.00629417	AGTR1/CCN1/CCN2/CD177/CD36/CRP/CYP1B1/FBLN5/FPR2/GPX3/HP/MPO/NOX1/NOX4/PDGFRB/PXDN/SLC18A2/THBS1	18
BP	GO:0042730	fibrinolysis	5/652	24/18800	0.0012136	0.00881523	0.00629417	FAP/PLAU/SERPINE1/SERPING1/THBS1	5
BP	GO:0043567	regulation of insulin-like growth factor receptor signaling pathway	5/652	24/18800	0.0012136	0.00881523	0.00629417	CILP/IGF1/IGFBP3/IGFBP5/IGFBP6	5
BP	GO:0044062	regulation of excretion	5/652	24/18800	0.0012136	0.00881523	0.00629417	AGTR1/AVPR1A/AVPR2/CORIN/NPR1	5
BP	GO:0048143	astrocyte activation	5/652	24/18800	0.0012136	0.00881523	0.00629417	C5AR1/FPR2/IL6/SMO/TREM2	5
BP	GO:0071676	negative regulation of mononuclear cell migration	5/652	24/18800	0.0012136	0.00881523	0.00629417	APOD/DUSP1/GREM1/SLAMF8/SLIT2	5
BP	GO:2001026	regulation of endothelial cell chemotaxis	5/652	24/18800	0.0012136	0.00881523	0.00629417	FGF1/FGF2/FGFR1/PRKD1/THBS1	5
BP	GO:0007229	integrin-mediated signaling pathway	11/652	107/18800	0.00121758	0.0088191	0.00629693	ADAMTS1/CCN2/CD177/COL16A1/COL3A1/FN1/ITGA11/ITGBL1/PRKD1/SEMA7A/THY1	11
BP	GO:0002460	adaptive immune response based on somatic recombination of immune receptors built from immunoglobulin superfamily domains	25/652	370/18800	0.00121816	0.0088191	0.00629693	C1R/C1S/C3/C7/CD70/CRP/IGHG4/IGHV1-58/IGHV1-69D/IGHV2-26/IGHV2-70D/IGHV3-13/IGHV4-61/IGHV5-10-1/IGHV6-1/IGLC7/IGLL1/IL1R1/IL6/IL7R/NLRP3/SERPING1/SLC11A1/TNFSF4/TREM2	25
BP	GO:0009306	protein secretion	24/652	350/18800	0.00124005	0.00896271	0.00639947	ADCYAP1/ANKRD1/BMP6/C1QTNF3/CD33/F2R/GPR68/IGF1/IL1A/IL6/LTBP2/MYH10/NNAT/PCSK1/PTPRN/RAB3B/RBP4/SFRP1/SNCG/SUCNR1/TGFB2/TGFB3/TREM2/VIP	24
BP	GO:0006979	response to oxidative stress	28/652	433/18800	0.00124311	0.00897002	0.00640469	ADIPOQ/APOD/AXL/CD36/COL1A1/CYGB/CYP1B1/EDNRA/FBLN5/GPX3/GPX7/GPX8/HGF/HP/IL1A/IL6/MMP14/MMP2/MPO/NOX1/NR4A3/PDGFRA/PDGFRB/PENK/PRKD1/PTPRN/PXDN/TREM2	28
BP	GO:0030195	negative regulation of blood coagulation	7/652	48/18800	0.00124884	0.00898181	0.00641311	FAP/PDGFRA/PLAU/SERPINE1/SERPING1/THBS1/VTN	7
BP	GO:0048483	autonomic nervous system development	7/652	48/18800	0.00124884	0.00898181	0.00641311	ACKR3/EDNRA/FN1/GFRA3/NRP2/PLXNA4/TBX1	7
BP	GO:0051251	positive regulation of lymphocyte activation	25/652	371/18800	0.00126469	0.00906767	0.00647442	AXL/CD70/EFNB3/EGR3/GLI2/GLI3/IGF1/IGHG4/IGHV1-58/IGHV1-69D/IGHV2-26/IGHV2-70D/IGHV3-13/IGHV4-61/IGHV5-10-1/IGHV6-1/IGLC7/IGLL1/IL1A/IL6/IL7R/MMP14/NLRP3/THY1/TNFSF4	25
BP	GO:0001838	embryonic epithelial tube formation	12/652	124/18800	0.00126492	0.00906767	0.00647442	CTHRC1/DLC1/FZD2/GREM1/NOG/OSR1/PRICKLE1/SFRP1/SFRP2/TGFB2/TWIST1/WNT6	12
BP	GO:0035592	establishment of protein localization to extracellular region	24/652	351/18800	0.00128883	0.00922396	0.00658601	ADCYAP1/ANKRD1/BMP6/C1QTNF3/CD33/F2R/GPR68/IGF1/IL1A/IL6/LTBP2/MYH10/NNAT/PCSK1/PTPRN/RAB3B/RBP4/SFRP1/SNCG/SUCNR1/TGFB2/TGFB3/TREM2/VIP	24
BP	GO:0060393	regulation of pathway-restricted SMAD protein phosphorylation	8/652	62/18800	0.00129922	0.00928315	0.00662827	BMP6/DKK1/EMILIN1/GREM1/INHBA/NOG/TGFB2/TGFB3	8
BP	GO:0022404	molting cycle process	10/652	92/18800	0.00131196	0.00934374	0.00667153	CD109/DKK1/FGF7/GLI2/IGFBP5/INHBA/KRT17/NGFR/SMO/TGFB2	10
BP	GO:0022405	hair cycle process	10/652	92/18800	0.00131196	0.00934374	0.00667153	CD109/DKK1/FGF7/GLI2/IGFBP5/INHBA/KRT17/NGFR/SMO/TGFB2	10
BP	GO:0061387	regulation of extent of cell growth	11/652	108/18800	0.00131421	0.00934454	0.00667211	CXCL12/FN1/ISLR2/MAP2/NGF/PLXNA4/RND2/SEMA5B/SEMA6B/SEMA7A/SPP1	11
BP	GO:0009952	anterior/posterior pattern specification	17/652	214/18800	0.00132324	0.00939352	0.00670708	DKK1/DLL3/FOXC2/GLI3/GPC3/HEYL/HOXA9/MEOX2/NOG/OSR1/ROR2/SFRP1/SFRP2/SMO/TBX1/TCF15/WNT2	17
BP	GO:0007431	salivary gland development	6/652	36/18800	0.00136253	0.00964116	0.00688389	FGF7/HGF/LAMA1/SNAI2/TGFB2/TGFB3	6
BP	GO:0045880	positive regulation of smoothened signaling pathway	6/652	36/18800	0.00136253	0.00964116	0.00688389	EVC/GLI1/GPC3/PRRX1/SFRP1/SMO	6
BP	GO:0002697	regulation of immune effector process	24/652	353/18800	0.00139137	0.00982933	0.00701825	A2M/C3/CADM1/CD177/CD36/CXCL6/FCN1/IL1R1/IL6/IL7R/KLK5/LAPTM5/NLRP3/NR4A3/RBP4/SEMA7A/SERPING1/SLAMF8/SPON2/TGFB2/TGFB3/TNFSF4/TREM2/VSIG4	24
BP	GO:0048546	digestive tract morphogenesis	7/652	49/18800	0.00141413	0.00994203	0.00709872	DACT1/GLI1/GLI2/GLI3/PDGFRA/SFRP1/SFRP2	7
BP	GO:0090102	cochlea development	7/652	49/18800	0.00141413	0.00994203	0.00709872	CTHRC1/DCHS1/FZD2/HPN/KCNK2/KCNK3/TBX1	7
BP	GO:1900047	negative regulation of hemostasis	7/652	49/18800	0.00141413	0.00994203	0.00709872	FAP/PDGFRA/PLAU/SERPINE1/SERPING1/THBS1/VTN	7
BP	GO:0098773	skin epidermis development	10/652	93/18800	0.00142541	0.0100053	0.00714388	CD109/DKK1/FGF7/GLI2/IGFBP5/INHBA/KRT17/NGFR/SMO/TGFB2	10
BP	GO:0034112	positive regulation of homotypic cell-cell adhesion	4/652	15/18800	0.00144146	0.0100375	0.00716691	CTSG/IL6/MMRN1/PDPN	4
BP	GO:0060099	regulation of phagocytosis, engulfment	4/652	15/18800	0.00144146	0.0100375	0.00716691	C3/CD36/RAB31/TREM2	4
BP	GO:0070831	basement membrane assembly	4/652	15/18800	0.00144146	0.0100375	0.00716691	NTNG2/PHLDB1/PHLDB2/PXDN	4
BP	GO:1905153	regulation of membrane invagination	4/652	15/18800	0.00144146	0.0100375	0.00716691	C3/CD36/RAB31/TREM2	4
BP	GO:2000052	positive regulation of non-canonical Wnt signaling pathway	4/652	15/18800	0.00144146	0.0100375	0.00716691	DKK1/GPC3/RSPO3/SFRP1	4
BP	GO:0097305	response to alcohol	18/652	235/18800	0.00146246	0.0101676	0.00725978	A2M/ADIPOQ/AVPR1A/CCL3/CDO1/CYP1B1/FGF19/FOSB/HAMP/INHBA/PENK/PTGFR/RGS4/SFRP1/SLIT2/SLIT3/SMO/TNFSF4	18
BP	GO:0008361	regulation of cell size	15/652	179/18800	0.00147081	0.0102094	0.00728962	AKT3/CXCL12/FN1/IL7R/ISLR2/MAP2/NGF/PLXNA4/PRR16/RND2/SCTR/SEMA5B/SEMA6B/SEMA7A/SPP1	15
BP	GO:0003203	endocardial cushion morphogenesis	6/652	37/18800	0.00157925	0.0108635	0.00775666	DCHS1/HEYL/NOG/SNAI2/TGFB2/TWIST1	6
BP	GO:0003230	cardiac atrium development	6/652	37/18800	0.00157925	0.0108635	0.00775666	CCN1/HEG1/NOG/SMO/TGFB2/WNT2	6
BP	GO:0030279	negative regulation of ossification	6/652	37/18800	0.00157925	0.0108635	0.00775666	AHSG/CALCA/CCL3/DKK1/GREM1/SFRP1	6
BP	GO:0048009	insulin-like growth factor receptor signaling pathway	6/652	37/18800	0.00157925	0.0108635	0.00775666	CILP/GHR/IGF1/IGFBP3/IGFBP5/IGFBP6	6
BP	GO:0090218	positive regulation of lipid kinase activity	6/652	37/18800	0.00157925	0.0108635	0.00775666	FGF2/FPR2/PDGFRA/PDGFRB/PRKD1/TNFAIP8L3	6
BP	GO:0071216	cellular response to biotic stimulus	19/652	256/18800	0.00157992	0.0108635	0.00775666	ANKRD1/AXL/BMP6/CCL3/CD36/CSF2/CTSG/CXCL6/CXCL8/HAMP/IL1A/IL24/IL6/NLRP3/SERPINE1/SPON2/THPO/TNFSF4/TREM2	19
BP	GO:0038084	vascular endothelial growth factor signaling pathway	7/652	50/18800	0.001596	0.0109396	0.00781098	ADGRA2/DCN/NRP2/PDGFRA/PDGFRB/PRKD1/VEGFD	7
BP	GO:0009620	response to fungus	8/652	64/18800	0.00160097	0.0109396	0.00781098	CLEC4E/CTSG/ELANE/HAMP/MPO/PTX3/RARRES2/SPON2	8
BP	GO:0019229	regulation of vasoconstriction	8/652	64/18800	0.00160097	0.0109396	0.00781098	ADRA1B/AGTR1/AVPR1A/AVPR2/F2R/MMP2/OXTR/SMTNL2	8
BP	GO:0045995	regulation of embryonic development	8/652	64/18800	0.00160097	0.0109396	0.00781098	LAMA1/LAMA2/OSR1/PHLDB1/PHLDB2/SFRP2/TENM4/WNT2	8
BP	GO:0010001	glial cell differentiation	17/652	218/18800	0.00161601	0.0110251	0.00787207	C5AR1/CDH2/CNTNAP1/DNER/FGF2/FPR2/GLI3/IL6/LAMC3/MXRA8/NOG/RELN/ROR2/SMO/TENM4/TREM2/WASF3	17
BP	GO:0048145	regulation of fibroblast proliferation	9/652	79/18800	0.00162358	0.0110596	0.00789665	DDR2/EREG/FN1/IGF1/NGFR/PDGFRA/PDGFRB/SFRP1/WNT2	9
BP	GO:0050729	positive regulation of inflammatory response	13/652	145/18800	0.00163072	0.0110909	0.00791905	AGTR1/ALOX5AP/C3/CCL3/CCN4/FABP4/IL6/OSM/PTGER3/SERPINE1/SUCNR1/TNFSF4/TREM2	13
BP	GO:0010631	epithelial cell migration	24/652	358/18800	0.0016789	0.0114009	0.00814036	ADGRA2/AKT3/CYP1B1/DCN/EGR3/FAP/FGF1/FGF2/FGF7/FGFR1/FOXC2/FSTL1/GREM1/HAS2/MEOX2/NRP2/PRKD1/SERPINF1/SLIT2/SPARC/SRPX2/TGFB2/THBS1/VSTM4	24
BP	GO:0007179	transforming growth factor beta receptor signaling pathway	16/652	200/18800	0.00168518	0.0114258	0.00815817	CD109/CHST11/COL1A2/COL3A1/EMILIN1/FBN1/FBN2/HTRA3/LOX/LRRC32/LTBP1/LTBP2/TGFB2/TGFB3/THBS1/VASN	16
BP	GO:0032640	tumor necrosis factor production	15/652	182/18800	0.00173416	0.0117217	0.00836939	ADIPOQ/AKAP12/AXL/AZU1/CCL3/CD33/CD36/IGF1/IL1A/IL6/POMC/SPON2/THBS1/TREM2/TWIST1	15
BP	GO:0032680	regulation of tumor necrosis factor production	15/652	182/18800	0.00173416	0.0117217	0.00836939	ADIPOQ/AKAP12/AXL/AZU1/CCL3/CD33/CD36/IGF1/IL1A/IL6/POMC/SPON2/THBS1/TREM2/TWIST1	15
BP	GO:0001756	somitogenesis	8/652	65/18800	0.00177133	0.0118609	0.00846879	DKK1/DLL3/FOXC2/MEOX2/ROR2/SFRP1/SFRP2/TCF15	8
BP	GO:0003094	glomerular filtration	5/652	26/18800	0.00177371	0.0118609	0.00846879	CORO2B/EDNRA/F2R/KIRREL1/SULF1	5
BP	GO:0021952	central nervous system projection neuron axonogenesis	5/652	26/18800	0.00177371	0.0118609	0.00846879	CDH11/DCLK1/GLI2/PLXNA4/SLIT2	5
BP	GO:0036296	response to increased oxygen levels	5/652	26/18800	0.00177371	0.0118609	0.00846879	COL1A1/MMP2/NOX1/PDGFRB/PDPN	5
BP	GO:0043931	ossification involved in bone maturation	5/652	26/18800	0.00177371	0.0118609	0.00846879	ADAMTS12/ADAMTS7/DCHS1/GREM1/IGF1	5
BP	GO:0060740	prostate gland epithelium morphogenesis	5/652	26/18800	0.00177371	0.0118609	0.00846879	CYP7B1/MMP2/NOG/SFRP1/SULF1	5
BP	GO:0062009	secondary palate development	5/652	26/18800	0.00177371	0.0118609	0.00846879	FZD2/LRRC32/TBX1/TGFB2/TGFB3	5
BP	GO:0019216	regulation of lipid metabolic process	23/652	339/18800	0.00178085	0.0118905	0.00848992	ADIPOQ/AGTR1/APOB/APOD/AVPR1A/BMP6/C3/CCN1/FGF1/FGF19/FGF2/FPR2/IL1A/NR4A3/PDGFRA/PDGFRB/PRKD1/RARRES2/SERPINA3/SNAI2/TNFAIP8L3/TREM2/TWIST1	23
BP	GO:0045778	positive regulation of ossification	7/652	51/18800	0.00179556	0.0119704	0.00854702	BMP6/CCN1/FBN2/OSR1/TGFB2/TGFB3/TMEM119	7
BP	GO:0051153	regulation of striated muscle cell differentiation	10/652	96/18800	0.0018144	0.0120776	0.00862356	DKK1/GREM1/HAMP/IGF1/MMP14/PI16/PLPP7/RGS4/TBX1/TMEM119	10
BP	GO:0007159	leukocyte cell-cell adhesion	25/652	381/18800	0.00182081	0.0120863	0.00862972	CD177/CD70/CERCAM/CTSG/CXCL12/EFNB3/EGR3/ELANE/FGL1/GLI2/GLI3/HAS2/IGF1/IL1A/IL6/IL7R/LAPTM5/LRRC32/NLRP3/NR4A3/OLR1/SELE/THY1/TNFSF4/VSIG4	25
BP	GO:0010742	macrophage derived foam cell differentiation	6/652	38/18800	0.00182122	0.0120863	0.00862972	ADIPOQ/AGTR1/APOB/CD36/CRP/CSF2	6
BP	GO:0043405	regulation of MAP kinase activity	15/652	183/18800	0.00183025	0.0121278	0.00865941	ADIPOQ/DKK1/DUSP1/ELANE/FGF1/FGF2/FGFR1/GHR/NOX4/PDGFRB/ROR2/SFRP1/SFRP2/THBS1/UCHL1	15
BP	GO:0001991	regulation of systemic arterial blood pressure by circulatory renin-angiotensin	4/652	16/18800	0.00186963	0.0122773	0.00876614	CMA1/CTSG/F2R/SUCNR1	4
BP	GO:0008228	opsonization	4/652	16/18800	0.00186963	0.0122773	0.00876614	CRP/FCN1/PTX3/SPON2	4
BP	GO:0010715	regulation of extracellular matrix disassembly	4/652	16/18800	0.00186963	0.0122773	0.00876614	DDR2/FAP/IL6/PDPN	4
BP	GO:0042249	establishment of planar polarity of embryonic epithelium	4/652	16/18800	0.00186963	0.0122773	0.00876614	CTHRC1/FZD2/SFRP1/SFRP2	4
BP	GO:0045779	negative regulation of bone resorption	4/652	16/18800	0.00186963	0.0122773	0.00876614	CALCA/HAMP/IL6/TMEM119	4
BP	GO:0072224	metanephric glomerulus development	4/652	16/18800	0.00186963	0.0122773	0.00876614	ADIPOQ/OSR1/PDGFRA/PDGFRB	4
BP	GO:0090132	epithelium migration	24/652	361/18800	0.00187475	0.0122925	0.00877699	ADGRA2/AKT3/CYP1B1/DCN/EGR3/FAP/FGF1/FGF2/FGF7/FGFR1/FOXC2/FSTL1/GREM1/HAS2/MEOX2/NRP2/PRKD1/SERPINF1/SLIT2/SPARC/SRPX2/TGFB2/THBS1/VSTM4	24
BP	GO:0002429	immune response-activating cell surface receptor signaling pathway	21/652	300/18800	0.00190032	0.012423	0.00887015	C5AR1/CD79B/CMTM3/FCN1/FPR1/FPR2/IGHG4/IGHV1-58/IGHV1-69D/IGHV2-26/IGHV2-70D/IGHV3-13/IGHV4-61/IGHV5-10-1/IGHV6-1/IGLC7/IGLL1/LAPTM5/NR4A3/PLPP4/THY1	21
BP	GO:0002757	immune response-activating signal transduction	21/652	300/18800	0.00190032	0.012423	0.00887015	C5AR1/CD79B/CMTM3/FCN1/FPR1/FPR2/IGHG4/IGHV1-58/IGHV1-69D/IGHV2-26/IGHV2-70D/IGHV3-13/IGHV4-61/IGHV5-10-1/IGHV6-1/IGLC7/IGLL1/LAPTM5/NR4A3/PLPP4/THY1	21
BP	GO:0021675	nerve development	9/652	81/18800	0.00193616	0.0126196	0.00901055	ACKR3/EDNRA/GLI3/NGF/NGFR/NRP2/PLXNA4/SULF1/TBX1	9
BP	GO:0030512	negative regulation of transforming growth factor beta receptor signaling pathway	9/652	81/18800	0.00193616	0.0126196	0.00901055	CD109/CHST11/EMILIN1/FBN1/FBN2/HTRA3/LTBP1/TGFB3/VASN	9
BP	GO:0060389	pathway-restricted SMAD protein phosphorylation	8/652	66/18800	0.00195568	0.0127279	0.00908786	BMP6/DKK1/EMILIN1/GREM1/INHBA/NOG/TGFB2/TGFB3	8
BP	GO:0000302	response to reactive oxygen species	16/652	203/18800	0.00196277	0.0127551	0.00910728	APOD/AXL/CD36/COL1A1/CYP1B1/FBLN5/HGF/HP/IL1A/IL6/MMP2/MPO/NR4A3/PDGFRA/PDGFRB/PTPRN	16
BP	GO:0046879	hormone secretion	20/652	281/18800	0.00198458	0.0128777	0.00919485	ADCYAP1/ADIPOQ/AGTR1/BMP6/C1QTNF3/CPE/GPR68/GRP/IL11/IL6/INHBA/NNAT/OSM/POMC/PTPRN/RBP4/RETN/SFRP1/SPP1/VIP	20
BP	GO:0050819	negative regulation of coagulation	7/652	52/18800	0.00201395	0.0130297	0.00930337	FAP/PDGFRA/PLAU/SERPINE1/SERPING1/THBS1/VTN	7
BP	GO:0070169	positive regulation of biomineral tissue development	7/652	52/18800	0.00201395	0.0130297	0.00930337	BMP6/CCN1/FBN2/OSR1/TGFB3/TMEM119/WNT6	7
BP	GO:0007043	cell-cell junction assembly	13/652	149/18800	0.0020808	0.0134045	0.00957096	CDH11/CDH19/CDH2/CLDN11/CLDN6/CNTNAP1/CTNND2/DCHS1/EPB41L3/HEG1/JAM3/MPDZ/SNAI2	13
BP	GO:0014912	negative regulation of smooth muscle cell migration	6/652	39/18800	0.00209025	0.0134045	0.00957096	ADIPOQ/IGFBP3/IGFBP5/SERPINE1/SLIT2/TAFA5	6
BP	GO:0032570	response to progesterone	6/652	39/18800	0.00209025	0.0134045	0.00957096	CYP1B1/FOSB/OXTR/TGFB2/TGFB3/THBS1	6
BP	GO:0045823	positive regulation of heart contraction	6/652	39/18800	0.00209025	0.0134045	0.00957096	ADRA1B/AVPR1A/CCN2/HRC/RGS4/TGFB2	6
BP	GO:0071634	regulation of transforming growth factor beta production	6/652	39/18800	0.00209025	0.0134045	0.00957096	FN1/LRRC32/LTBP1/LUM/TGFB2/THBS1	6
BP	GO:0090077	foam cell differentiation	6/652	39/18800	0.00209025	0.0134045	0.00957096	ADIPOQ/AGTR1/APOB/CD36/CRP/CSF2	6
BP	GO:0008589	regulation of smoothened signaling pathway	9/652	82/18800	0.00210951	0.0134483	0.00960225	EVC/GAS1/GLI1/GLI3/GLIS2/GPC3/PRRX1/SFRP1/SMO	9
BP	GO:0002675	positive regulation of acute inflammatory response	5/652	27/18800	0.0021155	0.0134483	0.00960225	ALOX5AP/C3/IL6/OSM/PTGER3	5
BP	GO:0010758	regulation of macrophage chemotaxis	5/652	27/18800	0.0021155	0.0134483	0.00960225	C5AR1/CSF1R/RARRES2/SLAMF8/THBS1	5
BP	GO:0034505	tooth mineralization	5/652	27/18800	0.0021155	0.0134483	0.00960225	ALPL/COL1A1/FAM20A/TBX1/WNT6	5
BP	GO:0097205	renal filtration	5/652	27/18800	0.0021155	0.0134483	0.00960225	CORO2B/EDNRA/F2R/KIRREL1/SULF1	5
BP	GO:0097254	renal tubular secretion	5/652	27/18800	0.0021155	0.0134483	0.00960225	AGTR1/AVPR1A/AVPR2/CORIN/NPR1	5
BP	GO:0042531	positive regulation of tyrosine phosphorylation of STAT protein	8/652	67/18800	0.00215481	0.0136784	0.00976652	CSF1R/CSF2/GHR/IGF1/IL24/IL6/OSM/TNFSF18	8
BP	GO:0021782	glial cell development	11/652	115/18800	0.00218163	0.0138285	0.00987373	C5AR1/CNTNAP1/FPR2/IL6/LAMC3/MXRA8/ROR2/SMO/TENM4/TREM2/WASF3	11
BP	GO:0048260	positive regulation of receptor-mediated endocytosis	7/652	53/18800	0.00225234	0.0142356	0.0101643	C3/GREM1/SELE/SERPINE1/SFRP4/TF/VTN	7
BP	GO:0050832	defense response to fungus	7/652	53/18800	0.00225234	0.0142356	0.0101643	CLEC4E/CTSG/ELANE/HAMP/MPO/RARRES2/SPON2	7
BP	GO:0071706	tumor necrosis factor superfamily cytokine production	15/652	187/18800	0.00226016	0.0142439	0.0101703	ADIPOQ/AKAP12/AXL/AZU1/CCL3/CD33/CD36/IGF1/IL1A/IL6/POMC/SPON2/THBS1/TREM2/TWIST1	15
BP	GO:1903555	regulation of tumor necrosis factor superfamily cytokine production	15/652	187/18800	0.00226016	0.0142439	0.0101703	ADIPOQ/AKAP12/AXL/AZU1/CCL3/CD33/CD36/IGF1/IL1A/IL6/POMC/SPON2/THBS1/TREM2/TWIST1	15
BP	GO:0019233	sensory perception of pain	10/652	99/18800	0.002285	0.0143798	0.0102673	CALCA/CCL3/CXCL12/F2R/IL1A/NDN/NPY1R/PENK/UCHL1/VIP	10
BP	GO:0048678	response to axon injury	9/652	83/18800	0.00229501	0.014422	0.0102975	APOD/DPYSL3/FGF2/KCNK2/MMP2/PCSK1/RTN4RL2/SPP1/TREM2	9
BP	GO:0048639	positive regulation of developmental growth	14/652	169/18800	0.00232234	0.0145728	0.0104052	CXCL12/FGF2/FN1/FOXS1/GHR/GLI1/HAMP/IGF1/ISLR2/NGF/RND2/SEMA7A/SMO/WNT2	14
BP	GO:0003198	epithelial to mesenchymal transition involved in endocardial cushion formation	4/652	17/18800	0.00237842	0.0147329	0.0105195	HEYL/NOG/SNAI2/TGFB2	4
BP	GO:0007158	neuron cell-cell adhesion	4/652	17/18800	0.00237842	0.0147329	0.0105195	CNTN4/NLGN4X/NLGN4Y/NRXN2	4
BP	GO:0010470	regulation of gastrulation	4/652	17/18800	0.00237842	0.0147329	0.0105195	OSR1/PHLDB1/PHLDB2/TENM4	4
BP	GO:0021513	spinal cord dorsal/ventral patterning	4/652	17/18800	0.00237842	0.0147329	0.0105195	CHRD/GLI2/GLI3/SMO	4
BP	GO:0021783	preganglionic parasympathetic fiber development	4/652	17/18800	0.00237842	0.0147329	0.0105195	ACKR3/NRP2/PLXNA4/TBX1	4
BP	GO:0036342	post-anal tail morphogenesis	4/652	17/18800	0.00237842	0.0147329	0.0105195	CHST11/DCHS1/SFRP2/TCF15	4
BP	GO:1904948	midbrain dopaminergic neuron differentiation	4/652	17/18800	0.00237842	0.0147329	0.0105195	DKK1/SFRP1/SFRP2/WNT2	4
BP	GO:0001953	negative regulation of cell-matrix adhesion	6/652	40/18800	0.00238821	0.0147329	0.0105195	APOD/DLC1/MMP14/PHLDB2/SERPINE1/THBS1	6
BP	GO:0010719	negative regulation of epithelial to mesenchymal transition	6/652	40/18800	0.00238821	0.0147329	0.0105195	HPN/NOG/SFRP1/SFRP2/TGFB2/VASN	6
BP	GO:0034331	cell junction maintenance	6/652	40/18800	0.00238821	0.0147329	0.0105195	CD177/CNTNAP1/CSF1R/F2R/KIRREL1/PRTN3	6
BP	GO:0072210	metanephric nephron development	6/652	40/18800	0.00238821	0.0147329	0.0105195	ADIPOQ/GREM1/OSR1/PDGFRA/PDGFRB/SMO	6
BP	GO:1903524	positive regulation of blood circulation	6/652	40/18800	0.00238821	0.0147329	0.0105195	ADRA1B/AVPR1A/CCN2/HRC/RGS4/TGFB2	6
BP	GO:0044403	biological process involved in symbiotic interaction	20/652	286/18800	0.00243662	0.0150104	0.0107176	AGTR1/AXL/AZU1/CCL3/CLDN6/CLEC5A/CRP/CSF1R/CTSG/CXCL6/CXCL8/EFNB3/ELANE/FCN1/FN1/HPN/LRRC15/NCAM1/PTX3/TREM1	20
BP	GO:0098869	cellular oxidant detoxification	10/652	100/18800	0.00246202	0.0151456	0.0108141	ALOX5AP/CD36/CYGB/FBLN5/GPX3/GPX7/GPX8/HP/MPO/PXDN	10
BP	GO:0035148	tube formation	13/652	152/18800	0.00248163	0.0152448	0.0108849	CTHRC1/DLC1/FGF2/FZD2/GREM1/NOG/OSR1/PRICKLE1/SFRP1/SFRP2/TGFB2/TWIST1/WNT6	13
BP	GO:0003272	endocardial cushion formation	5/652	28/18800	0.0025029	0.0152897	0.010917	DCHS1/HEYL/NOG/SNAI2/TGFB2	5
BP	GO:0014072	response to isoquinoline alkaloid	5/652	28/18800	0.0025029	0.0152897	0.010917	FOSB/GHR/PCSK1/PENK/RGS4	5
BP	GO:0043278	response to morphine	5/652	28/18800	0.0025029	0.0152897	0.010917	FOSB/GHR/PCSK1/PENK/RGS4	5
BP	GO:0060512	prostate gland morphogenesis	5/652	28/18800	0.0025029	0.0152897	0.010917	CYP7B1/MMP2/NOG/SFRP1/SULF1	5
BP	GO:0061900	glial cell activation	7/652	54/18800	0.0025119	0.0153233	0.010941	AZU1/C5AR1/CCL3/FPR2/IL6/SMO/TREM2	7
[truncated: 518 more rows]

[truncated: 8 more sheets: Supplementary Table 11, Supplementary Table 12, Supplementary Table 13, Supplementary Table 14, Supplementary Table 15, Supplementary Table 16, Supplementary Table 17, Supplementary Table 18]
